# Supplementary material for: Male-killing symbiont damages host's dosage-compensated sex chromosome to induce embryonic apoptosis
Source: Nat Commun. 2016 Sep 21;7:12781. doi: 10.1038/ncomms12781 (PMC5036004; doi:10.1038/ncomms12781)
Supplement: Supplementary Data 1 — Cluster analysis and gene annotation of selected differentially expressed genes. Gene sets identified in the cluster analysis (Fig. 1d) are summarized with their Flybase IDs and gene annotations (sheet 1). In sheets 2-7, red color highlights remarkably enriched GO terms (false discovery rate < 0.1). [file ncomms12781-s2.xlsx]

## Sheet: Sheet1
Supplementary Data 1: Cluster analysis and gene annotation of selected differentially expressed genes.
Sheet 1: A list of selected differentially expressed genes
Gene_name	Cluster_#	FlyBase_ID	Biological_process
CG5322	-	FBgn0032253	mannose metabolic process ; GO:0006013
Aats-lys	1	FBgn0027084	lysyl-tRNA aminoacylation ; GO:0006430
CG10859	1	FBgn0032520	microtubule-based movement ; GO:0007018
CG42240	1	FBgn0250869	biological_process ; GO:0008150
CG13124	1	FBgn0032156	-
CG32243	1	FBgn0052243	biological_process ; GO:0008150
CG33275	1	FBgn0035802	imaginal disc-derived leg morphogenesis ; GO:0007480 | positive regulation of Rho protein signal transduction ; GO:0035025
CG5805	1	FBgn0039223	transmembrane transport ; GO:0055085 | mitochondrial transport ; GO:0006839
CG31792	1	FBgn0051792	transport ; GO:0006810 | transmembrane transport ; GO:0055085
aub	1	FBgn0000146	dorsal appendage formation ; GO:0046843 | cystoblast division ; GO:0007282 | stem cell division ; GO:0017145 | pole cell formation ; GO:0007279 | regulation of translational initiation ; GO:0006446 | targeting of mRNA for destruction involved in RNA interference ; GO:0030423 | oocyte maturation ; GO:0001556 | chromatin silencing ; GO:0006342 | regulation of oskar mRNA translation ; GO:0046011 | p…
CG5463	1	FBgn0039153	glutaminyl-tRNA aminoacylation ; GO:0006425
CG16758	1	FBgn0035348	nucleoside metabolic process ; GO:0009116
CG18324	1	FBgn0033905	mitochondrial transport ; GO:0006839
CG9222	1	FBgn0031784	protein phosphorylation ; GO:0006468 | neuron projection morphogenesis ; GO:0048812 | protein phosphorylation ; GO:0006468
UbcD4	1	FBgn0015321	regulation of cell cycle ; GO:0051726 | protein polyubiquitination ; GO:0000209
CG14545	1	FBgn0040602	-
CG33988	1	FBgn0053988	locomotor rhythm ; GO:0045475 | social behavior ; GO:0035176
danr	1	FBgn0039283	segment specification ; GO:0007379 | compound eye development ; GO:0048749 | regulation of transcription, DNA-templated ; GO:0006355 | central nervous system formation ; GO:0021556
CG12950	1	FBgn0037736	-
DNApol-eta	1	FBgn0037141	translesion synthesis ; GO:0019985 | translesion synthesis ; GO:0019985 | response to radiation ; GO:0009314 | UV protection ; GO:0009650 | double-strand break repair via homologous recombination ; GO:0000724
mthl8	1	FBgn0052475	G-protein coupled receptor signaling pathway ; GO:0007186 | determination of adult lifespan ; GO:0008340 | response to starvation ; GO:0042594 | G-protein coupled receptor signaling pathway ; GO:0007186
CG10638	1	FBgn0036290	cellular aldehyde metabolic process ; GO:0006081 | oxidation-reduction process ; GO:0055114
CG10444	1	FBgn0034494	transmembrane transport ; GO:0055085
nahoda	1	FBgn0034797	biological_process ; GO:0008150
CG6353	1	FBgn0038893	neurogenesis ; GO:0022008
ebd2	1	FBgn0037076	adult somatic muscle development ; GO:0007527
Cbs	1	FBgn0031148	determination of adult lifespan ; GO:0008340 | cysteine biosynthetic process via cystathionine ; GO:0019343 | cysteine biosynthetic process from serine ; GO:0006535 | response to endoplasmic reticulum stress ; GO:0034976
TyrR	1	FBgn0038542	G-protein coupled receptor signaling pathway ; GO:0007186 | octopamine or tyramine signaling pathway ; GO:0007211 | tyramine signaling pathway ; GO:0071928 | positive regulation of phospholipase C-activating G-protein coupled receptor signaling pathway ; GO:1900738 | cellular response to amine stimulus ; GO:0071418
wus	1	FBgn0030805	open tracheal system development ; GO:0007424 | regulation of tube length, open tracheal system ; GO:0035159 | liquid clearance, open tracheal system ; GO:0035002 | extracellular matrix organization ; GO:0030198 | endocytosis ; GO:0006897
CG5793	1	FBgn0038858	metabolic process ; GO:0008152
adp	1	FBgn0000057	carbohydrate metabolic process ; GO:0005975 | lipid metabolic process ; GO:0006629 | response to desiccation ; GO:0009269 | lipid metabolic process ; GO:0006629 | negative regulation of sequestering of triglyceride ; GO:0010891 | regulation of lipid storage ; GO:0010883
CG30159	1	FBgn0050159	-
Mekk1	1	FBgn0024329	protein phosphorylation ; GO:0006468 | protein phosphorylation ; GO:0006468 | response to oxidative stress ; GO:0006979 | mucosal immune response ; GO:0002385 | positive regulation of cell size ; GO:0045793 | positive regulation of protein phosphorylation ; GO:0001934 | negative regulation of heterochromatin assembly ; GO:0031452 | cellular response to heat ; GO:0034605 | cellular response to cad…
CG8001	1	FBgn0035268	-
Idgf4	1	FBgn0026415	imaginal disc development ; GO:0007444 | chitin catabolic process ; GO:0006032 | carbohydrate metabolic process ; GO:0005975
HLH106	1	FBgn0261283	fatty acid biosynthetic process ; GO:0006633 | regulation of fatty acid biosynthetic process ; GO:0042304 | fatty acid homeostasis ; GO:0055089 | positive regulation of transcription, DNA-templated ; GO:0045893 | cell morphogenesis ; GO:0000902 | regulation of mitochondrion degradation ; GO:1903146 | phagocytosis ; GO:0006909 | SREBP signaling pathway ; GO:0032933
synaptogyrin	1	FBgn0033876	regulation of calcium ion-dependent exocytosis ; GO:0017158 | synaptic vesicle exocytosis ; GO:0016079 | neurogenesis ; GO:0022008 | synaptic vesicle transport ; GO:0048489
Sans	1	FBgn0033785	biological_process ; GO:0008150
rempA	1	FBgn0260933	sensory perception of sound ; GO:0007605 | cilium assembly ; GO:0042384 | nonmotile primary cilium assembly ; GO:0035058 | intraciliary retrograde transport ; GO:0035721 | nonmotile primary cilium assembly ; GO:0035058
dao	1	FBgn0028862	-
CG15236	1	FBgn0033108	-
CG15479	1	FBgn0032493	positive regulation of apoptotic process ; GO:0043065
CG5130	1	FBgn0037000	zinc II ion transmembrane transport ; GO:0071577
CG1718	1	FBgn0031170	transport ; GO:0006810
Xrp1	1	FBgn0261113	cellular process ; GO:0009987 | olfactory behavior ; GO:0042048 | negative regulation of cell proliferation ; GO:0008285 | chromosome organization ; GO:0051276 | imaginal disc-derived wing morphogenesis ; GO:0007476
Mrp4	1	FBgn0263316	drug transmembrane transport ; GO:0006855 | response to anoxia ; GO:0034059 | response to hypoxia ; GO:0001666 | wing disc dorsal/ventral pattern formation ; GO:0048190
bgm	1	FBgn0027348	long-chain fatty acid metabolic process ; GO:0001676 | response to endoplasmic reticulum stress ; GO:0034976
Cyp9f2	1	FBgn0038037	wing disc development ; GO:0035220 | oxidation-reduction process ; GO:0055114
CG13565	1	FBgn0034935	-
CG12171	1	FBgn0037354	metabolic process ; GO:0008152
GstD5	1	FBgn0010041	glutathione metabolic process ; GO:0006749
CG15628	1	FBgn0031632	-
Pka-C3	1	FBgn0000489	protein phosphorylation ; GO:0006468 | protein phosphorylation ; GO:0006468 | protein phosphorylation ; GO:0006468 | imaginal disc-derived wing morphogenesis ; GO:0007476
CG5664	1	FBgn0037082	-
CG2076	1	FBgn0030263	-
Mdr49	1	FBgn0004512	drug transmembrane transport ; GO:0006855 | drug transport ; GO:0015893 | germ cell migration ; GO:0008354 | response to hypoxia ; GO:0001666 | response to methotrexate ; GO:0031427 | transmembrane transport ; GO:0055085
Lig4	1	FBgn0030506	telomere maintenance ; GO:0000723 | response to ionizing radiation ; GO:0010212 | double-strand break repair via nonhomologous end joining ; GO:0006303 | DNA recombination ; GO:0006310 | DNA ligation involved in DNA repair ; GO:0051103 | DNA ligation ; GO:0006266 | nucleotide-excision repair ; GO:0006289 | lagging strand elongation ; GO:0006273 | DNA biosynthetic process ; GO:0071897
rt	1	FBgn0003292	protein O-linked mannosylation ; GO:0035269 | regulation of synaptic activity ; GO:0060025 | muscle attachment ; GO:0016203 | sarcomere organization ; GO:0045214 | somatic muscle development ; GO:0007525 | specification of segmental identity, abdomen ; GO:0007385
CG18596	1	FBgn0038953	RNA processing ; GO:0006396
CG4502	1	FBgn0031896	biological_process ; GO:0008150
CG1091	1	FBgn0037470	RNA 3' uridylation ; GO:0071076 | pre-miRNA processing ; GO:0031054
CG2017	1	FBgn0037391	-
Ef1alpha100E	1	FBgn0000557	translational elongation ; GO:0006414 | translational elongation ; GO:0006414 | translation ; GO:0006412 | neurogenesis ; GO:0022008 | translational elongation ; GO:0006414
p53	1	FBgn0039044	regulation of organ growth ; GO:0046620 | regulation of cell proliferation ; GO:0042127 | response to starvation ; GO:0042594 | DNA damage response, signal transduction by p53 class mediator ; GO:0030330 | intrinsic apoptotic signaling pathway in response to DNA damage ; GO:0008630 | apoptotic process ; GO:0006915 | cell death ; GO:0008219 | response to radiation ; GO:0009314 | intrinsic apoptoti…
CG15480	1	FBgn0032489	-
CG6512	1	FBgn0036702	proteolysis ; GO:0006508 | lateral inhibition ; GO:0046331
CG9836	1	FBgn0037637	iron-sulfur cluster assembly ; GO:0016226
CG13204	1	FBgn0033627	-
CG10916	1	FBgn0034312	determination of adult lifespan ; GO:0008340 | protein ubiquitination ; GO:0016567 | intracellular signal transduction ; GO:0035556
CG1882	1	FBgn0033226	-
mus205	1	FBgn0002891	DNA replication ; GO:0006260 | translesion synthesis ; GO:0019985 | double-strand break repair via homologous recombination ; GO:0000724 | translesion synthesis ; GO:0019985 | nucleotide-excision repair, DNA gap filling ; GO:0006297 | NOT inferred from biological aspect of ancestor with PANTHER:PTN000035411
Ku80	1	FBgn0041627	telomere maintenance ; GO:0000723 | response to ethanol ; GO:0045471 | DNA recombination ; GO:0006310 | double-strand break repair via nonhomologous end joining ; GO:0006303 | cellular response to gamma radiation ; GO:0071480
CG12264	1	FBgn0032393	iron-sulfur cluster assembly ; GO:0016226 | iron-sulfur cluster assembly ; GO:0016226 | alanine biosynthetic process ; GO:0006523 | cysteine metabolic process ; GO:0006534
CG1504	1	FBgn0031100	-
mre11	1	FBgn0020270	nucleotide-excision repair ; GO:0006289 | telomere maintenance ; GO:0000723 | double-strand break repair ; GO:0006302 | chromosome organization ; GO:0051276 | telomere capping ; GO:0016233 | cellular response to DNA damage stimulus ; GO:0006974 | mitotic G2 DNA damage checkpoint ; GO:0007095
CG6171	1	FBgn0026737	DNA catabolic process, endonucleolytic ; GO:0000737 | nucleic acid phosphodiester bond hydrolysis ; GO:0090305 | single strand break repair ; GO:0000012 | double-strand break repair ; GO:0006302
Corp	1	FBgn0030028	intrinsic apoptotic signaling pathway in response to DNA damage ; GO:0008630 | non-traceable author statement
Irbp	1	FBgn0011774	telomere maintenance ; GO:0000723 | double-strand break repair via nonhomologous end joining ; GO:0006303
rab3-GEF	1	FBgn0030613	neurotransmitter secretion ; GO:0007269 | vesicle-mediated transport ; GO:0016192 | activation of MAPK activity ; GO:0000187 | regulation of cell cycle ; GO:0051726 | regulation of extrinsic apoptotic signaling pathway via death domain receptors ; GO:1902041 | regulation of Rab protein signal transduction ; GO:0032483
HBS1	1	FBgn0042712	translational termination ; GO:0006415 | defense response to Gram-negative bacterium ; GO:0050829 | positive regulation of innate immune response ; GO:0045089
CG18213	1	FBgn0038470	-
CG6272	1	FBgn0036126	neurogenesis ; GO:0022008 | regulation of transcription, DNA-templated ; GO:0006355
CG12194	1	FBgn0031636	transmembrane transport ; GO:0055085
Rtnl1	1	FBgn0053113	olfactory behavior ; GO:0042048 | inter-male aggressive behavior ; GO:0002121 | endoplasmic reticulum organization ; GO:0007029
CG10445	1	FBgn0037531	regulation of alternative mRNA splicing, via spliceosome ; GO:0000381
CG3448	1	FBgn0035996	DNA recombination ; GO:0006310 | double-strand break repair ; GO:0006302
bocksbeutel	1	FBgn0037719	-
l(2)35Bg	1	FBgn0001977	ovarian follicle cell development ; GO:0030707 | negative regulation of apoptotic process ; GO:0043066 | iron-sulfur cluster assembly ; GO:0016226
sra	1	FBgn0086370	long-term memory ; GO:0007616 | olfactory learning ; GO:0008355 | regulation of female receptivity ; GO:0045924 | regulation of female receptivity, post-mating ; GO:0046008 | meiosis I ; GO:0007127 | female meiotic division ; GO:0007143 | egg activation ; GO:0007343 | male pronucleus assembly ; GO:0035039 | meiotic nuclear division ; GO:0007126 | sleep ; GO:0030431 | mitochondrion organization ; …
CG5205	1	FBgn0038344	mRNA splicing, via spliceosome ; GO:0000398
CG11897	1	FBgn0039644	transmembrane transport ; GO:0055085
CG3008	1	FBgn0031643	protein phosphorylation ; GO:0006468
egr	1	FBgn0033483	apical protein localization ; GO:0045176 | asymmetric protein localization involved in cell fate determination ; GO:0045167 | JNK cascade ; GO:0007254 | apoptotic process ; GO:0006915 | defense response to Gram-negative bacterium ; GO:0050829 | immune response ; GO:0006955 | melanization defense response ; GO:0035006 | extrinsic apoptotic signaling pathway ; GO:0097191 | JNK cascade ; GO:0007254 …
orb	1	FBgn0004882	oocyte dorsal/ventral axis specification ; GO:0007310 | oocyte anterior/posterior axis specification ; GO:0007314 | pole plasm oskar mRNA localization ; GO:0045451 | pole plasm assembly ; GO:0007315 | intracellular mRNA localization ; GO:0008298 | mRNA polyadenylation ; GO:0006378 | pole plasm oskar mRNA localization ; GO:0045451 | pole plasm oskar mRNA localization ; GO:0045451 | regulation of o…
CG4080	1	FBgn0035983	chaeta development ; GO:0022416 | wing disc development ; GO:0035220 | protein polyubiquitination ; GO:0000209
Camta	1	FBgn0259234	deactivation of rhodopsin mediated signaling ; GO:0016059 | response to light stimulus ; GO:0009416 | positive regulation of transcription, DNA-templated ; GO:0045893 | positive regulation of transcription from RNA polymerase II promoter ; GO:0045944
lig3	1	FBgn0038035	DNA recombination ; GO:0006310 | DNA ligation involved in DNA repair ; GO:0051103 | DNA ligation ; GO:0006266 | lagging strand elongation ; GO:0006273 | nucleotide-excision repair ; GO:0006289 | DNA biosynthetic process ; GO:0071897
CG43144	1	FBgn0262620	-
rpr	1	FBgn0011706	positive regulation of cysteine-type endopeptidase activity involved in execution phase of apoptosis ; GO:2001272 | positive regulation of cysteine-type endopeptidase activity ; GO:2001056 | cellular response to ionizing radiation ; GO:0071479 | apoptotic process ; GO:0006915 | apoptotic process ; GO:0006915 | apoptotic process ; GO:0006915 | intrinsic apoptotic signaling pathway in response to o…
skl	1	FBgn0036786	cellular response to ionizing radiation ; GO:0071479 | apoptotic process ; GO:0006915 | cell death ; GO:0008219 | cell death ; GO:0008219 | apoptotic process ; GO:0006915 | apoptotic process ; GO:0006915 | developmental programmed cell death ; GO:0010623
Traf4	1	FBgn0026319	asymmetric protein localization involved in cell fate determination ; GO:0045167 | dorsal closure ; GO:0007391 | defense response ; GO:0006952 | signal transduction ; GO:0007165 | autophagic cell death ; GO:0048102 | salivary gland cell autophagic cell death ; GO:0035071 | positive regulation of JNK cascade ; GO:0046330 | imaginal disc fusion, thorax closure ; GO:0046529 | eye development ; GO:00…
ref(2)P	1	FBgn0003231	viral life cycle ; GO:0019058 | sperm mitochondrion organization ; GO:0030382 | mitochondrion organization ; GO:0007005
Dhc93AB	1	FBgn0013812	microtubule-based movement ; GO:0007018 | microtubule-based movement ; GO:0007018 | sensory perception of sound ; GO:0007605
ey	1	FBgn0005558	eye-antennal disc morphogenesis ; GO:0007455 | mushroom body development ; GO:0016319 | adult walking behavior ; GO:0007628 | brain development ; GO:0007420 | compound eye morphogenesis ; GO:0001745 | mushroom body development ; GO:0016319 | glial cell migration ; GO:0008347 | regulation of transcription, DNA-templated ; GO:0006355 | compound eye development ; GO:0048749 | compound eye developmen…
spn-E	1	FBgn0003483	intracellular mRNA localization ; GO:0008298 | karyosome formation ; GO:0030717 | germarium-derived oocyte fate determination ; GO:0007294 | oocyte localization involved in germarium-derived egg chamber formation ; GO:0030720 | polarity specification of anterior/posterior axis ; GO:0009949 | polarity specification of dorsal/ventral axis ; GO:0009951 | targeting of mRNA for destruction involved in…
Qtzl	1	FBgn0051864	metabolic process ; GO:0008152
lft	1	FBgn0032230	imaginal disc-derived wing morphogenesis ; GO:0007476
Coop	1	FBgn0263240	negative regulation of Wnt signaling pathway ; GO:0030178 | negative regulation of transcription from RNA polymerase II promoter ; GO:0000122
spo	1	FBgn0003486	central nervous system development ; GO:0007417 | dorsal closure ; GO:0007391 | head involution ; GO:0008258 | midgut development ; GO:0007494 | cuticle development ; GO:0042335 | embryonic digestive tract development ; GO:0048566 | ecdysone biosynthetic process ; GO:0006697 | embryonic development via the syncytial blastoderm ; GO:0001700 | oogenesis ; GO:0048477 | oxidation-reduction process ; …
wfs1	1	FBgn0039003	-
CG31462	1	FBgn0266801	-
CG3714	1	FBgn0031589	NAD biosynthetic process ; GO:0009435 | nicotinate nucleotide salvage ; GO:0019358 | response to oxidative stress ; GO:0006979
CG6424	1	FBgn0028494	biological_process ; GO:0008150
CG14441	1	FBgn0029895	-
Lon	1	FBgn0036892	mitochondrion organization ; GO:0007005 | misfolded or incompletely synthesized protein catabolic process ; GO:0006515 | oxidation-dependent protein catabolic process ; GO:0070407 | response to hypoxia ; GO:0001666 | chaperone-mediated protein complex assembly ; GO:0051131 | protein homooligomerization ; GO:0051260 | mitochondrion organization ; GO:0007005 | cellular response to oxidative stress …
Clbn	1	FBgn0259152	protein export from nucleus ; GO:0006611
Dark	1	FBgn0263864	positive regulation of apoptotic process ; GO:0043065 | positive regulation of glial cell apoptotic process ; GO:0034352 | activation of cysteine-type endopeptidase activity involved in apoptotic process ; GO:0006919 | activation of cysteine-type endopeptidase activity involved in apoptotic process by cytochrome c ; GO:0008635 | apoptotic process ; GO:0006915 | activation of cysteine-type endopep…
mus210	1	FBgn0004698	nucleotide-excision repair ; GO:0006289 | nucleotide-excision repair ; GO:0006289 | meiotic mismatch repair involved in reciprocal meiotic recombination ; GO:0010777
nbs	1	FBgn0261530	double-strand break repair via synthesis-dependent strand annealing ; GO:0045003 | mitotic G2 DNA damage checkpoint ; GO:0007095 | telomere capping ; GO:0016233 | telomere capping ; GO:0016233 | chromosome organization ; GO:0051276 | telomere maintenance ; GO:0000723 | signal transduction in response to DNA damage ; GO:0042770 | intrinsic apoptotic signaling pathway in response to DNA damage ; GO…
CG1347	1	FBgn0037363	autophagy ; GO:0006914 | macroautophagy ; GO:0016236 | autophagy ; GO:0006914 | activation of protein kinase activity ; GO:0032147 | salivary gland cell autophagic cell death ; GO:0035071 | larval midgut cell programmed cell death ; GO:0035096 | positive regulation of protein phosphorylation ; GO:0001934 | cellular response to chloroquine ; GO:1902350
pyd	1	FBgn0262614	head involution ; GO:0008258 | chaeta development ; GO:0022416 | wing disc development ; GO:0035220 | JNK cascade ; GO:0007254 | dorsal closure ; GO:0007391 | dorsal closure ; GO:0007391 | regulation of JNK cascade ; GO:0046328 | establishment or maintenance of cell polarity ; GO:0007163 | branch fusion, open tracheal system ; GO:0035147 | fusion cell fate specification ; GO:0035156 | single orga…
Cul-2	1	FBgn0032956	protein ubiquitination ; GO:0016567 | neurogenesis ; GO:0022008 | growth of a germarium-derived egg chamber ; GO:0007295 | regulation of synaptic growth at neuromuscular junction ; GO:0008582 | ubiquitin-dependent protein catabolic process ; GO:0006511 | germ cell development ; GO:0007281 | male germ-line cyst encapsulation ; GO:0048140
kay	1	FBgn0001297	regulation of cyclin-dependent protein serine/threonine kinase activity involved in G2/M transition of mitotic cell cycle ; GO:0031660 | second mitotic wave involved in compound eye morphogenesis ; GO:0016330 | wing disc development ; GO:0035220 | JNK cascade ; GO:0007254 | dorsal closure ; GO:0007391 | imaginal disc fusion, thorax closure ; GO:0046529 | ovarian follicle cell migration ; GO:00072…
Inx3	1	FBgn0265274	intercellular transport ; GO:0010496 | dorsal closure ; GO:0007391
hid	1	FBgn0003997	response to red light ; GO:0010114 | entrainment of circadian clock by photoperiod ; GO:0043153 | positive regulation of cysteine-type endopeptidase activity involved in execution phase of apoptosis ; GO:2001272 | positive regulation of apoptotic process ; GO:0043065 | head involution ; GO:0008258 | instar larval or pupal development ; GO:0002165 | programmed cell death ; GO:0012501 | salivary gl…
Glut4EF	1	FBgn0267336	imaginal disc-derived wing morphogenesis ; GO:0007476
Abl	1	FBgn0000017	central nervous system development ; GO:0007417 | axon guidance ; GO:0007411 | axon guidance ; GO:0007411 | protein phosphorylation ; GO:0006468 | dorsal closure ; GO:0007391 | regulation of cell shape ; GO:0008360 | dorsal closure ; GO:0007391 | morphogenesis of an epithelium ; GO:0002009 | regulation of cell shape ; GO:0008360 | regulation of actin polymerization or depolymerization ; GO:000806…
hyd	1	FBgn0002431	female gonad development ; GO:0008585 | imaginal disc development ; GO:0007444 | eye-antennal disc morphogenesis ; GO:0007455 | imaginal disc growth ; GO:0007446 | spermatogenesis ; GO:0007283 | germ cell development ; GO:0007281 | imaginal disc development ; GO:0007444 | regulation of cell proliferation ; GO:0042127 | negative regulation of smoothened signaling pathway ; GO:0045879 | regulation …
poe	1	FBgn0011230	spermatid development ; GO:0007286 | sperm individualization ; GO:0007291 | perineurial glial growth ; GO:0042066
chrb	1	FBgn0036165	negative regulation of growth ; GO:0045926 | head involution ; GO:0008258 | cell death ; GO:0008219 | negative regulation of signal transduction ; GO:0009968
scyl	1	FBgn0041094	negative regulation of growth ; GO:0045926 | head involution ; GO:0008258 | cell death ; GO:0008219 | cellular response to DNA damage stimulus ; GO:0006974 | negative regulation of signal transduction ; GO:0009968 | multicellular organism reproduction ; GO:0032504
CG16820	1	FBgn0032495	-
CG1850	1	FBgn0033154	biological_process ; GO:0008150
hig	1	FBgn0010114	cell adhesion ; GO:0007155 | synaptic target recognition ; GO:0008039
BicD	1	FBgn0000183	germarium-derived oocyte fate determination ; GO:0007294 | germarium-derived egg chamber formation ; GO:0007293 | oocyte microtubule cytoskeleton polarization ; GO:0008103 | oocyte microtubule cytoskeleton organization ; GO:0016325 | oocyte axis specification ; GO:0007309 | germarium-derived oocyte fate determination ; GO:0007294 | intracellular mRNA localization ; GO:0008298 | cell differentiati…
CG17816	1	FBgn0037525	-
CG42324	1	FBgn0259224	-
CG5953	1	FBgn0032587	lateral inhibition ; GO:0046331
Tep4	1	FBgn0041180	antibacterial humoral response ; GO:0019731 | response to fungus ; GO:0009620 | multicellular organism reproduction ; GO:0032504
Mmp2	1	FBgn0033438	oogenesis ; GO:0048477 | imaginal disc fusion, thorax closure ; GO:0046529 | imaginal disc eversion ; GO:0007561 | basement membrane disassembly ; GO:0034769 | tracheal pit formation in open tracheal system ; GO:0035202 | tracheal outgrowth, open tracheal system ; GO:0007426 | basement membrane organization ; GO:0071711 | open tracheal system development ; GO:0007424 | negative regulation of fibr…
beat-IIIc	1	FBgn0032629	synaptic target inhibition ; GO:0016201 | motor neuron axon guidance ; GO:0008045 | heterophilic cell-cell adhesion via plasma membrane cell adhesion molecules ; GO:0007157
CG32369	1	FBgn0052369	proteolysis ; GO:0006508 | biological_process ; GO:0008150
tok	1	FBgn0004885	imaginal disc-derived wing vein morphogenesis ; GO:0008586 | axon guidance ; GO:0007411 | motor neuron axon guidance ; GO:0008045 | defasciculation of motor neuron axon ; GO:0007415 | negative regulation of gene expression ; GO:0010629 | protein processing ; GO:0016485 | receptor-mediated endocytosis ; GO:0006898
egl	1	FBgn0000562	intracellular mRNA localization ; GO:0008298 | germarium-derived oocyte fate determination ; GO:0007294 | oocyte microtubule cytoskeleton organization ; GO:0016325 | intracellular mRNA localization ; GO:0008298 | germarium-derived oocyte fate determination ; GO:0007294 | mRNA transport ; GO:0051028 | mRNA transport ; GO:0051028 | germarium-derived oocyte fate determination ; GO:0007294 | oocyte d…
CG9646	1	FBgn0034184	-
Lerp	1	FBgn0051072	lysosomal transport ; GO:0007041 | post-Golgi vesicle-mediated transport ; GO:0006892
CG7457	1	FBgn0035812	biological_process ; GO:0008150
lama	1	FBgn0016031	imaginal disc development ; GO:0007444 | inter-male aggressive behavior ; GO:0002121 | dorsal appendage formation ; GO:0046843
Slc45-1	1	FBgn0035968	sucrose transport ; GO:0015770
rad50	1	FBgn0034728	instar larval development ; GO:0002168 | telomere maintenance ; GO:0000723 | DNA repair ; GO:0006281 | telomere capping ; GO:0016233 | chromosome organization ; GO:0051276 | cellular response to DNA damage stimulus ; GO:0006974 | double-strand break repair ; GO:0006302
kek1	1	FBgn0015399	negative regulation of epidermal growth factor receptor signaling pathway ; GO:0042059 | negative regulation of epidermal growth factor receptor signaling pathway ; GO:0042059 | negative regulation of epidermal growth factor-activated receptor activity ; GO:0007175 | negative regulation of epidermal growth factor receptor signaling pathway ; GO:0042059 | oogenesis ; GO:0048477 | neurogenesis ; GO…
Hsp27	1	FBgn0001226	determination of adult lifespan ; GO:0008340 | response to heat ; GO:0009408 | protein refolding ; GO:0042026 | response to heat ; GO:0009408 | defense response to bacterium ; GO:0042742 | defense response to fungus ; GO:0050832 | imaginal disc-derived wing morphogenesis ; GO:0007476 | behavioral response to starvation ; GO:0042595
cher	1	FBgn0014141	female germline ring canal formation ; GO:0007301 | protein localization ; GO:0008104 | female germline ring canal formation, actin assembly ; GO:0008302 | germarium-derived female germ-line cyst encapsulation ; GO:0030708 | germline ring canal formation ; GO:0030725 | determination of adult lifespan ; GO:0008340 | learning or memory ; GO:0007611 | olfactory learning ; GO:0008355 | negative regul…
CG8097	1	FBgn0030660	arginyl-tRNA aminoacylation ; GO:0006420
CG13630	1	FBgn0039219	proteolysis ; GO:0006508
CG12177	1	FBgn0030510	-
CG3520	1	FBgn0034859	biological_process ; GO:0008150
CG32053	1	FBgn0052053	transmembrane transport ; GO:0055085
Nnf1b	1	FBgn0051658	mitotic metaphase plate congression ; GO:0007080 | chromosome segregation ; GO:0007059
CG13617	1	FBgn0039201	-
rtet	1	FBgn0028468	oogenesis ; GO:0048477 | transmembrane transport ; GO:0055085
CG5535	1	FBgn0036764	amino acid transport ; GO:0006865 | amino acid transmembrane transport ; GO:0003333
rec	1	FBgn0003227	reciprocal meiotic recombination ; GO:0007131 | DNA replication ; GO:0006260 | reciprocal meiotic recombination ; GO:0007131 | non-traceable author statement
Wwox	1	FBgn0031972	response to X-ray ; GO:0010165 | regulation of reactive oxygen species metabolic process ; GO:2000377 | defense response to Gram-negative bacterium ; GO:0050829
CG2604	1	FBgn0037298	oxidation-reduction process ; GO:0055114 | chaeta development ; GO:0022416 | wing disc development ; GO:0035220
JhI-21	1	FBgn0028425	leucine import ; GO:0060356 | defense response to fungus ; GO:0050832 | amino acid transmembrane transport ; GO:0003333
CG9531	1	FBgn0031817	protein methylation ; GO:0006479
GstD1	1	FBgn0001149	glutathione metabolic process ; GO:0006749
CG42553	1	FBgn0260755	biological_process ; GO:0008150
CG9987	1	FBgn0032781	neurogenesis ; GO:0022008 | tRNA splicing, via endonucleolytic cleavage and ligation ; GO:0006388
halo	1	FBgn0001174	lipid transport ; GO:0006869 | microtubule-based movement ; GO:0007018 | microtubule-based movement ; GO:0007018 | lipid particle transport along microtubule ; GO:0031887 | regulation of phosphorylation ; GO:0042325 | regulation of localization ; GO:0032879
scramb1	1	FBgn0052056	phospholipid scrambling ; GO:0017121 | synaptic transmission ; GO:0007268 | neuron projection morphogenesis ; GO:0048812
spz3	1	FBgn0031959	Toll signaling pathway ; GO:0008063
Atg7	1	FBgn0034366	regulation of autophagy ; GO:0010506 | macroautophagy ; GO:0016236 | larval midgut cell programmed cell death ; GO:0035096 | determination of adult lifespan ; GO:0008340 | regulation of defense response to virus ; GO:0050688 | positive regulation of macroautophagy ; GO:0016239 | cellular response to starvation ; GO:0009267 | oogenesis ; GO:0048477 | C-terminal protein lipidation ; GO:0006501 | au…
CG44085	1	FBgn0264894	-
Hil	1	FBgn0050147	-
CG5726	1	FBgn0034313	-
Plc21C	1	FBgn0004611	diacylglycerol biosynthetic process ; GO:0006651 | phosphatidylinositol biosynthetic process ; GO:0006661 | intracellular signal transduction ; GO:0035556 | flight behavior ; GO:0007629 | lipid metabolic process ; GO:0006629
Snm1	1	FBgn0037338	DNA repair ; GO:0006281
Reph	1	FBgn0021800	ephrin receptor signaling pathway ; GO:0048013 | peripheral nervous system development ; GO:0007422
FoxP	1	FBgn0262477	regulation of transcription, DNA-templated ; GO:0006355 | male courtship behavior, veined wing generated song production ; GO:0045433 | locomotion ; GO:0040011 | operant conditioning ; GO:0035106
armi	1	FBgn0041164	embryonic axis specification ; GO:0000578 | nuclear-transcribed mRNA catabolic process, nonsense-mediated decay ; GO:0000184 | negative regulation of oskar mRNA translation ; GO:0007319 | regulation of pole plasm oskar mRNA localization ; GO:0007317 | RNA interference ; GO:0016246 | nuclear-transcribed mRNA catabolic process, nonsense-mediated decay ; GO:0000184 | embryonic axis specification ; G…
CG13893	-	FBgn0035146	transport ; GO:0006810
CG9444	2	FBgn0037730	oligopeptide transport ; GO:0006857
CG2909	2	FBgn0030189	-
CG33494	2	FBgn0053494	-
upd2	2	FBgn0030904	positive regulation of JAK-STAT cascade ; GO:0046427 | segment specification ; GO:0007379 | positive regulation of JAK-STAT cascade ; GO:0046427 | paracrine signaling ; GO:0038001 | intestinal epithelial structure maintenance ; GO:0060729 | positive regulation of JAK-STAT cascade ; GO:0046427 | positive regulation of multicellular organism growth ; GO:0040018
CG3740	2	FBgn0023530	neuromuscular process ; GO:0050905
Sodh-1	2	FBgn0024289	oxidation-reduction process ; GO:0055114
CG34025	2	FBgn0054025	SCF-dependent proteasomal ubiquitin-dependent protein catabolic process ; GO:0031146
CG30272	2	FBgn0050272	transmembrane transport ; GO:0055085
Gbs-76A	2	FBgn0036862	biological_process ; GO:0008150
Hsp23	2	FBgn0001224	response to heat ; GO:0009408 | response to heat ; GO:0009408 | response to hypoxia ; GO:0001666 | cold acclimation ; GO:0009631
GstE7	2	FBgn0063493	glutathione metabolic process ; GO:0006749
CR32207	2	FBgn0052207	biological_process ; GO:0008150
GstE9	2	FBgn0063491	response to toxic substance ; GO:0009636 | glutathione metabolic process ; GO:0006749
sisA	2	FBgn0003411	anterior midgut development ; GO:0007496 | endoderm development ; GO:0007492 | posterior midgut development ; GO:0007497 | primary sex determination ; GO:0007538 | sex determination ; GO:0007530 | sex determination, establishment of X:A ratio ; GO:0007540 | sex determination, establishment of X:A ratio ; GO:0007540 | positive regulation of transcription from RNA polymerase II promoter ; GO:004594…
Drsl5	2	FBgn0035434	defense response ; GO:0006952 | defense response to fungus ; GO:0050832 | defense response to fungus ; GO:0050832
Oatp33Ea	2	FBgn0032433	organic anion transport ; GO:0015711 | transport ; GO:0006810
upd1	2	FBgn0004956	eye-antennal disc morphogenesis ; GO:0007455 | sex determination, establishment of X:A ratio ; GO:0007540 | JAK-STAT cascade ; GO:0007259 | primary sex determination ; GO:0007538 | JAK-STAT cascade ; GO:0007259 | primary sex determination ; GO:0007538 | blastoderm segmentation ; GO:0007350 | sex determination ; GO:0007530 | stem cell division ; GO:0017145 | border follicle cell migration ; GO:000…
CG15556	2	FBgn0039821	G-protein coupled receptor signaling pathway ; GO:0007186 | G-protein coupled receptor signaling pathway ; GO:0007186
CG6125	2	FBgn0038337	transmembrane transport ; GO:0055085 | sulfate transport ; GO:0008272
Cyt-b5-r	2	FBgn0000406	lipid metabolic process ; GO:0006629
Myo28B1	2	FBgn0040299	actin filament-based movement ; GO:0030048
CG34417	2	FBgn0085446	mesoderm development ; GO:0007498 | non-traceable author statement
be	2	FBgn0052594	long-term memory ; GO:0007616 | neuromuscular synaptic transmission ; GO:0007274
blanks	2	FBgn0035608	sperm individualization ; GO:0007291 | regulation of chromatin silencing ; GO:0031935 | RNA interference ; GO:0016246
fw	2	FBgn0001083	sensory organ development ; GO:0007423 | imaginal disc-derived wing morphogenesis ; GO:0007476 | homophilic cell adhesion via plasma membrane adhesion molecules ; GO:0007156 | establishment of ommatidial planar polarity ; GO:0042067 | imaginal disc-derived wing hair organization ; GO:0035317 | protein stabilization ; GO:0050821
tej	2	FBgn0033921	karyosome formation ; GO:0030717 | negative regulation of transposition ; GO:0010529
Ndae1	2	FBgn0259111	anion transport ; GO:0006820 | bicarbonate transport ; GO:0015701 | chloride transport ; GO:0006821 | proton transport ; GO:0015992 | sodium ion transport ; GO:0006814
Dys	2	FBgn0260003	imaginal disc-derived wing vein morphogenesis ; GO:0008586 | neuromuscular synaptic transmission ; GO:0007274 | regulation of short-term neuronal synaptic plasticity ; GO:0048172 | imaginal disc-derived wing vein specification ; GO:0007474 | establishment of cell polarity ; GO:0030010 | muscle cell cellular homeostasis ; GO:0046716 | regulation of neurotransmitter secretion ; GO:0046928 | muscle …
proPO45	2	FBgn0033367	dopamine metabolic process ; GO:0042417 | melanization defense response ; GO:0035006 | melanotic encapsulation of foreign target ; GO:0035011 | defense response to Gram-positive bacterium ; GO:0050830 | defense response to fungus ; GO:0050832
CG14438	3	FBgn0029899	-
mof	3	FBgn0014340	dosage compensation ; GO:0007549 | histone acetylation ; GO:0016573 | peptidyl-lysine acetylation ; GO:0018394 | dosage compensation by hyperactivation of X chromosome ; GO:0009047 | dosage compensation ; GO:0007549 | histone acetylation ; GO:0016573 | cellular response to ionizing radiation ; GO:0071479 | response to ionizing radiation ; GO:0010212 | DNA repair ; GO:0006281 | negative regulation…
Acox57D-p	3	FBgn0034628	fatty acid beta-oxidation ; GO:0006635
CG2145	3	FBgn0030251	RNA phosphodiester bond hydrolysis, endonucleolytic ; GO:0090502
fdy	3	FBgn0265047	biological_process ; GO:0008150
msl-2	3	FBgn0005616	dosage compensation ; GO:0007549 | dosage compensation complex assembly involved in dosage compensation by hyperactivation of X chromosome ; GO:0016457 | dosage compensation by hyperactivation of X chromosome ; GO:0009047 | protein autoubiquitination ; GO:0051865 | protein ubiquitination ; GO:0016567
roX2	3	FBgn0019660	dosage compensation ; GO:0007549 | dosage compensation by hyperactivation of X chromosome ; GO:0009047 | dosage compensation ; GO:0007549 | dosage compensation complex assembly involved in dosage compensation by hyperactivation of X chromosome ; GO:0016457 | dosage compensation by hyperactivation of X chromosome ; GO:0009047 | negative regulation of chromatin silencing ; GO:0031936
CG11825	-	FBgn0033519	copper ion homeostasis ; GO:0055070
CR43264	-	FBgn0262945	-
CG32549	4	FBgn0052549	nucleobase-containing compound metabolic process ; GO:0006139
Gs2	4	FBgn0001145	glutamate catabolic process ; GO:0006538 | glutamine biosynthetic process ; GO:0006542 | neurotransmitter receptor metabolic process ; GO:0045213 | synapse assembly ; GO:0007416 | glutamine biosynthetic process ; GO:0006542
CG9449	4	FBgn0036875	phagocytosis ; GO:0006909 | dephosphorylation ; GO:0016311
Cyp4e2	4	FBgn0014469	oxidation-reduction process ; GO:0055114
cac	4	FBgn0263111	courtship behavior ; GO:0007619 | adult locomotory behavior ; GO:0008344 | calcium ion transport ; GO:0006816 | male courtship behavior, veined wing generated song production ; GO:0045433 | epithelial fluid transport ; GO:0042045 | positive regulation of synaptic growth at neuromuscular junction ; GO:0045887 | courtship behavior ; GO:0007619 | male courtship behavior, veined wing generated song p…
CG3011	4	FBgn0029823	L-serine biosynthetic process ; GO:0006564 | behavioral response to ethanol ; GO:0048149 | glycine metabolic process ; GO:0006544
l(1)G0255	4	FBgn0028336	tricarboxylic acid cycle ; GO:0006099 | fumarate metabolic process ; GO:0006106
CG41128	-	FBgn0069923	biological_process ; GO:0008150
CG14629	5	FBgn0040398	-
CG8028	5	FBgn0031010	transmembrane transport ; GO:0055085
CG2875	5	FBgn0029672	neurogenesis ; GO:0022008 | ribosome biogenesis ; GO:0042254
CG7453	5	FBgn0030991	-
Es2	5	FBgn0023506	mRNA splicing, via spliceosome ; GO:0000398
Nmdar2	5	FBgn0053513	ion transport ; GO:0006811 | long-term memory ; GO:0007616 | long-term memory ; GO:0007616 | medium-term memory ; GO:0072375 | sensory perception of touch ; GO:0050975 | ionotropic glutamate receptor signaling pathway ; GO:0035235
lawc	5	FBgn0262976	biological_process ; GO:0008150
CG17982	5	FBgn0030006	-
CG11752	5	FBgn0030292	-
CG17065	5	FBgn0031099	N-acetylglucosamine metabolic process ; GO:0006044
CG15220	5	FBgn0266421	DNA recombination ; GO:0006310 | DNA replication ; GO:0006260 | DNA repair ; GO:0006281 | DNA replication ; GO:0006260 | neurogenesis ; GO:0022008 | neuronal stem cell maintenance ; GO:0097150
SmG	5	FBgn0261791	mRNA splicing, via spliceosome ; GO:0000398 | mRNA splicing, via spliceosome ; GO:0000398 | mitotic spindle organization ; GO:0007052
CG3587	5	FBgn0023521	-
CG3781	5	FBgn0029853	protein deubiquitination ; GO:0016579
CG9577	5	FBgn0031092	metabolic process ; GO:0008152 | fatty acid beta-oxidation ; GO:0006635 | non-traceable author statement
CG4025	5	FBgn0025624	regulation of autophagy ; GO:0010506
CR42491	5	FBgn0259993	-
CG4406	5	FBgn0023545	proteolysis ; GO:0006508 | attachment of GPI anchor to protein ; GO:0016255
CG6617	5	FBgn0030944	biological_process ; GO:0008150
CG12056	5	FBgn0030099	biological_process ; GO:0008150
e(y)2	5	FBgn0000618	positive regulation of transcription, DNA-templated ; GO:0045893 | poly(A)+ mRNA export from nucleus ; GO:0016973 | negative regulation of chromatin silencing ; GO:0031936 | positive regulation of transcription from RNA polymerase II promoter ; GO:0045944 | histone deubiquitination ; GO:0016578
dgt4	5	FBgn0026085	mitotic spindle organization ; GO:0007052 | regulation of mitotic nuclear division ; GO:0007088
CG4949	5	FBgn0030813	-
mRpL14	5	FBgn0040389	translation ; GO:0006412
dmrt11E	5	FBgn0030477	regulation of transcription, DNA-templated ; GO:0006355 | spermatogenesis ; GO:0007283
CG11398	5	FBgn0040366	dendrite morphogenesis ; GO:0048813
HmgZ	5	FBgn0010228	-
Bzd	5	FBgn0011566	translational initiation ; GO:0006413 | non-traceable author statement
Chrac-16	5	FBgn0043001	cellular response to DNA damage stimulus ; GO:0006974 | nucleosome mobilization ; GO:0042766
CG1738	5	FBgn0030291	biological_process ; GO:0008150
HP1b	5	FBgn0030082	negative regulation of transcription from RNA polymerase II promoter ; GO:0000122 | negative regulation of heterochromatin assembly ; GO:0031452 | positive regulation of transcription from RNA polymerase II promoter ; GO:0045944
brn	5	FBgn0000221	border follicle cell migration ; GO:0007298 | germarium-derived egg chamber formation ; GO:0007293 | ovarian follicle cell-cell adhesion ; GO:0007299 | maintenance of polarity of follicular epithelium ; GO:0042248 | morphogenesis of follicular epithelium ; GO:0016333 | ovarian follicle cell development ; GO:0030707 | optic lobe placode formation ; GO:0001744 | ovarian follicle cell development ; …
tw	5	FBgn0086368	protein O-linked mannosylation ; GO:0035269 | muscle attachment ; GO:0016203 | sarcomere organization ; GO:0045214 | somatic muscle development ; GO:0007525
sing	5	FBgn0261245	myoblast fusion ; GO:0007520 | adult somatic muscle development ; GO:0007527
CG1840	5	FBgn0030351	-
CG4558	5	FBgn0029914	-
Rbp1-like	5	FBgn0030479	mRNA splice site selection ; GO:0006376 | mRNA splicing, via spliceosome ; GO:0000398 | RNA splicing ; GO:0008380 | mRNA splicing, via spliceosome ; GO:0000398 | mRNA splicing, via spliceosome ; GO:0000398 | regulation of alternative mRNA splicing, via spliceosome ; GO:0000381 | regulation of transcriptional start site selection at RNA polymerase II promoter ; GO:0001178 | regulation of mRNA 3'-e…
l(1)G0193	5	FBgn0027280	biological_process ; GO:0008150
ac	5	FBgn0000022	positive regulation of transcription, DNA-templated ; GO:0045893 | chaeta morphogenesis ; GO:0008407 | peripheral nervous system development ; GO:0007422 | nervous system development ; GO:0007399 | central nervous system development ; GO:0007417 | peripheral nervous system development ; GO:0007422 | chaeta morphogenesis ; GO:0008407 | regulation of transcription, DNA-templated ; GO:0006355 | cent…
l(1)sc	5	FBgn0002561	regulation of transcription from RNA polymerase II promoter ; GO:0006357 | central nervous system development ; GO:0007417 | peripheral nervous system development ; GO:0007422 | neuroblast fate determination ; GO:0007400 | ventral cord development ; GO:0007419 | myoblast fate determination ; GO:0007518 | neuroblast fate determination ; GO:0007400 | neuroblast fate determination ; GO:0007400 | neu…
CG32850	-	FBgn0052850	protein ubiquitination involved in ubiquitin-dependent protein catabolic process ; GO:0042787 | protein autoubiquitination ; GO:0051865
CG13920	6	FBgn0025712	-
Act57B	6	FBgn0000044	cytoskeleton organization ; GO:0007010 | heart development ; GO:0007507 | neuromuscular junction development, skeletal muscle fiber ; GO:0098529 | regulation of synapse organization ; GO:0050807 | positive regulation of NFAT protein import into nucleus ; GO:0051533 | centrosome organization ; GO:0051297 | mitotic cytokinesis ; GO:0000281
Argk	6	FBgn0000116	phosphorylation ; GO:0016310
Rya-r44F	6	FBgn0011286	calcium ion transport ; GO:0006816 | muscle contraction ; GO:0006936 | cellular calcium ion homeostasis ; GO:0006874 | calcium ion transmembrane transport ; GO:0070588 | response to anesthetic ; GO:0072347 | regulation of hemocyte proliferation ; GO:0035206 | heart contraction ; GO:0060047
CG32182	6	FBgn0052182	biological_process ; GO:0008150
blow	6	FBgn0004133	myoblast fusion ; GO:0007520 | myoblast fusion ; GO:0007520 | skeletal muscle tissue development ; GO:0007519 | mesoderm development ; GO:0007498 | actin cytoskeleton organization ; GO:0030036
pip	6	FBgn0003089	Toll signaling pathway ; GO:0008063 | maternal specification of dorsal/ventral axis, oocyte, soma encoded ; GO:0007313 | protein processing ; GO:0016485 | embryonic pattern specification ; GO:0009880 | regulation of multicellular organism growth ; GO:0040014 | dorsal/ventral axis specification ; GO:0009950 | dorsal/ventral axis specification ; GO:0009950 | oogenesis ; GO:0048477 | dorsal/ventral …
CG17374	6	FBgn0040001	fatty acid biosynthetic process ; GO:0006633 | oxidation-reduction process ; GO:0055114
SK	6	FBgn0029761	regulation of membrane potential in photoreceptor cell ; GO:0016057 | potassium ion transport ; GO:0006813 | potassium ion transport ; GO:0006813
CHES-1-like	6	FBgn0029504	regulation of transcription, DNA-templated ; GO:0006355 | cellular response to hypoxia ; GO:0071456 | mitotic G1 DNA damage checkpoint ; GO:0031571 | embryonic heart tube development ; GO:0035050 | regulation of cell division ; GO:0051302 | phagocytosis ; GO:0006909 | negative regulation of transcription from RNA polymerase II promoter ; GO:0000122 | pattern specification process ; GO:0007389 | r…
CG9650	6	FBgn0029939	negative regulation of peptide hormone secretion ; GO:0090278
bi	6	FBgn0000179	developmental pigmentation ; GO:0048066 | wing disc morphogenesis ; GO:0007472 | compound eye morphogenesis ; GO:0001745 | wing disc anterior/posterior pattern formation ; GO:0048100 | imaginal disc-derived wing morphogenesis ; GO:0007476 | organ growth ; GO:0035265 | regulation of transcription, DNA-templated ; GO:0006355 | negative regulation of transcription from RNA polymerase II promoter ; G…
CG42388	6	FBgn0259734	imaginal disc-derived wing hair organization ; GO:0035317 | regulation of adherens junction organization ; GO:1903391 | germarium-derived female germ-line cyst encapsulation ; GO:0030708 | membrane tubulation ; GO:0097320 | plasma membrane organization ; GO:0007009
mab-21	6	FBgn0029003	biological_process ; GO:0008150
ewg	6	FBgn0005427	central nervous system development ; GO:0007417 | muscle organ development ; GO:0007517 | imaginal disc morphogenesis ; GO:0007560 | muscle organ development ; GO:0007517 | negative regulation of synaptic growth at neuromuscular junction ; GO:0045886 | regulation of transcription from RNA polymerase II promoter ; GO:0006357 | positive regulation of Wnt signaling pathway ; GO:0030177
Crag	6	FBgn0025864	activation of GTPase activity ; GO:0090630 | basement membrane assembly ; GO:0070831 | asymmetric protein localization ; GO:0008105 | basal protein localization ; GO:0045175 | defense response to Gram-negative bacterium ; GO:0050829 | positive regulation of innate immune response ; GO:0045089 | regulation of Rab protein signal transduction ; GO:0032483 | positive regulation of Golgi to plasma mem…
Mct1	6	FBgn0023549	transmembrane transport ; GO:0055085
ase	6	FBgn0000137	nervous system development ; GO:0007399 | chaeta morphogenesis ; GO:0008407 | neuroblast fate determination ; GO:0007400 | regulation of transcription, DNA-templated ; GO:0006355 | central nervous system development ; GO:0007417 | peripheral nervous system development ; GO:0007422 | neuroblast fate determination ; GO:0007400 | positive regulation of transcription from RNA polymerase II promoter ;…
ct	6	FBgn0004198	dendrite morphogenesis ; GO:0048813 | Malpighian tubule morphogenesis ; GO:0007443 | central nervous system development ; GO:0007417 | female gonad development ; GO:0008585 | peripheral nervous system development ; GO:0007422 | open tracheal system development ; GO:0007424 | imaginal disc-derived wing margin morphogenesis ; GO:0008587 | mitotic cell cycle ; GO:0000278 | negative regulation of Not…
CG33217	6	FBgn0053217	biological_process ; GO:0008150
CG32350	6	FBgn0052350	protein transport ; GO:0015031 | endosomal transport ; GO:0016197 | regulation of SNARE complex assembly ; GO:0035542 | autophagic vacuole fusion ; GO:0000046 | cellular response to starvation ; GO:0009267 | lysosomal transport ; GO:0007041 | histone ubiquitination ; GO:0016574
CG43736	6	FBgn0263993	imaginal disc-derived wing morphogenesis ; GO:0007476
Trl	6	FBgn0013263	nuclear division ; GO:0000280 | syncytial blastoderm mitotic cell cycle ; GO:0035186 | chromatin organization ; GO:0006325 | dosage compensation ; GO:0007549 | regulation of transcription from RNA polymerase II promoter ; GO:0006357 | positive regulation of transcription, DNA-templated ; GO:0045893 | imaginal disc-derived wing morphogenesis ; GO:0007476 | protein oligomerization ; GO:0051259 | sp…
CR30009	6	FBgn0050009	-
CG13300	6	FBgn0035699	-
CG43164	6	FBgn0262720	-
ab	6	FBgn0264442	negative regulation of transcription from RNA polymerase II promoter ; GO:0000122 | sensory organ development ; GO:0007423 | synaptic target recognition ; GO:0008039 | muscle attachment ; GO:0016203 | axon choice point recognition ; GO:0016198 | dendrite morphogenesis ; GO:0048813 | neuron development ; GO:0048666 | muscle organ development ; GO:0007517 | border follicle cell migration ; GO:00072…
ttk	6	FBgn0003870	peripheral nervous system development ; GO:0007422 | R7 cell development ; GO:0045467 | dorsal appendage formation ; GO:0046843 | cell fate determination ; GO:0001709 | regulation of transcription from RNA polymerase II promoter ; GO:0006357 | negative regulation of transcription from RNA polymerase II promoter ; GO:0000122 | dendrite morphogenesis ; GO:0048813 | neuron development ; GO:0048666 |…
esn	6	FBgn0263934	dendrite self-avoidance ; GO:0070593
CG9121	6	FBgn0031675	cytoskeletal anchoring at plasma membrane ; GO:0007016 | intracellular signal transduction ; GO:0035556
eyg	6	FBgn0000625	eye development ; GO:0001654 | compound eye morphogenesis ; GO:0001745 | salivary gland morphogenesis ; GO:0007435 | compound eye development ; GO:0048749 | antennal development ; GO:0007469 | notum development ; GO:0007477 | eye-antennal disc development ; GO:0035214 | negative regulation of transcription from RNA polymerase II promoter ; GO:0000122
kni	6	FBgn0001320	negative regulation of transcription, DNA-templated ; GO:0045892 | regulation of mitotic nuclear division ; GO:0007088 | zygotic determination of anterior/posterior axis, embryo ; GO:0007354 | branched duct epithelial cell fate determination, open tracheal system ; GO:0046845 | epithelial cell migration, open tracheal system ; GO:0007427 | regulation of tube size, open tracheal system ; GO:003515…
Awh	6	FBgn0013751	imaginal disc development ; GO:0007444 | regulation of transcription, DNA-templated ; GO:0006355 | regulation of gene expression ; GO:0010468 | compound eye development ; GO:0048749
byn	6	FBgn0011723	embryonic development via the syncytial blastoderm ; GO:0001700 | hindgut morphogenesis ; GO:0007442 | Malpighian tubule morphogenesis ; GO:0007443 | midgut development ; GO:0007494 | mesoderm migration involved in gastrulation ; GO:0007509 | pole cell migration ; GO:0007280 | regulation of transcription, DNA-templated ; GO:0006355 | cell fate determination ; GO:0001709 | hindgut morphogenesis ; …
CG17883	6	FBgn0040005	regulation of GTPase activity ; GO:0043087
fd96Cb	6	FBgn0004898	dendrite morphogenesis ; GO:0048813 | genitalia development ; GO:0048806 | negative regulation of transcription from RNA polymerase II promoter ; GO:0000122 | pattern specification process ; GO:0007389 | regulation of sequence-specific DNA binding transcription factor activity ; GO:0051090 | tissue development ; GO:0009888
knrl	6	FBgn0001323	regulation of mitotic nuclear division ; GO:0007088 | epithelial cell migration, open tracheal system ; GO:0007427 | branched duct epithelial cell fate determination, open tracheal system ; GO:0046845 | regulation of tube size, open tracheal system ; GO:0035151 | open tracheal system development ; GO:0007424 | regulation of transcription, DNA-templated ; GO:0006355 | steroid hormone mediated sign…
dap	6	FBgn0010316	negative regulation of protein dephosphorylation ; GO:0035308 | G1/S transition of mitotic cell cycle ; GO:0000082 | sensory organ precursor cell division ; GO:0045035 | negative regulation of cell cycle ; GO:0045786 | open tracheal system development ; GO:0007424 | sensory organ development ; GO:0007423 | regulation of cyclin-dependent protein serine/threonine kinase activity ; GO:0000079 | regu…
vvl	6	FBgn0086680	peripheral nervous system development ; GO:0007422 | epithelial cell fate determination, open tracheal system ; GO:0007425 | dendrite morphogenesis ; GO:0048813 | motor neuron axon guidance ; GO:0008045 | regulation of transcription, DNA-templated ; GO:0006355 | peripheral nervous system development ; GO:0007422 | brain development ; GO:0007420 | brain segmentation ; GO:0035284 | regulation of de…
oc	6	FBgn0004102	embryonic development via the syncytial blastoderm ; GO:0001700 | brain segmentation ; GO:0035284 | nervous system development ; GO:0007399 | ocellus morphogenesis ; GO:0048816 | adult walking behavior ; GO:0007628 | anterior region determination ; GO:0007355 | compound eye photoreceptor development ; GO:0042051 | brain development ; GO:0007420 | pattern specification process ; GO:0007389 | rhabd…
dmrt99B	6	FBgn0039683	regulation of transcription, DNA-templated ; GO:0006355
disco-r	6	FBgn0042650	regulation of transcription, DNA-templated ; GO:0006355
ec	6	FBgn0000542	compound eye retinal cell programmed cell death ; GO:0046667 | retinal cell programmed cell death ; GO:0046666 | ommatidial rotation ; GO:0016318 | compound eye retinal cell programmed cell death ; GO:0046667 | ubiquitin-dependent protein catabolic process ; GO:0006511 | positive regulation of compound eye retinal cell programmed cell death ; GO:0046672
opa	6	FBgn0003002	decapentaplegic signaling pathway ; GO:0008101 | eye-antennal disc morphogenesis ; GO:0007455 | midgut development ; GO:0007494 | germ cell migration ; GO:0008354 | regulation of transcription from RNA polymerase II promoter ; GO:0006357 | periodic partitioning ; GO:0007365 | non-traceable author statement
dac	6	FBgn0005677	mushroom body development ; GO:0016319 | mushroom body development ; GO:0016319 | genital disc sexually dimorphic development ; GO:0035263 | antennal joint development ; GO:0048098 | compound eye photoreceptor development ; GO:0042051 | leg disc proximal/distal pattern formation ; GO:0007479 | genital disc development ; GO:0035215 | genital disc morphogenesis ; GO:0007483 | spermathecum morphogen…
wbl	6	FBgn0004003	Toll signaling pathway ; GO:0008063 | maternal specification of dorsal/ventral axis, oocyte, soma encoded ; GO:0007313 | protein processing ; GO:0016485 | dorsal/ventral axis specification ; GO:0009950 | protein targeting to Golgi ; GO:0000042 | regulation of multicellular organism growth ; GO:0040014 | embryo development ending in birth or egg hatching ; GO:0009792 | protein targeting to Golgi ;…
brk	6	FBgn0024250	negative regulation of transcription from RNA polymerase II promoter ; GO:0000122 | negative regulation of transforming growth factor beta receptor signaling pathway ; GO:0030512 | wing disc morphogenesis ; GO:0007472 | negative regulation of transcription from RNA polymerase II promoter ; GO:0000122 | transforming growth factor beta receptor signaling pathway ; GO:0007179 | regulation of BMP sig…
disco	6	FBgn0000459	positive regulation of transcription from RNA polymerase II promoter ; GO:0045944 | brain development ; GO:0007420 | circadian rhythm ; GO:0007623 | eclosion rhythm ; GO:0008062 | locomotor rhythm ; GO:0045475 | photoreceptor cell maintenance ; GO:0045494 | brain development ; GO:0007420 | antennal development ; GO:0007469 | leg disc proximal/distal pattern formation ; GO:0007479 | positive regul…
sc	6	FBgn0004170	chaeta morphogenesis ; GO:0008407 | nervous system development ; GO:0007399 | sex determination ; GO:0007530 | regulation of transcription from RNA polymerase II promoter ; GO:0006357 | sex determination, establishment of X:A ratio ; GO:0007540 | sex determination ; GO:0007530 | peripheral nervous system development ; GO:0007422 | central nervous system development ; GO:0007417 | dosage compensat…
vnd	6	FBgn0261930	neuroblast development ; GO:0014019 | glial cell development ; GO:0021782 | neuroblast fate determination ; GO:0007400 | regulation of transcription, DNA-templated ; GO:0006355 | ventral cord development ; GO:0007419 | dorsal/ventral pattern formation ; GO:0009953 | neuroblast fate determination ; GO:0007400 | ventral cord development ; GO:0007419 | brain development ; GO:0007420 | ectoderm devel…

## Sheet: Sheet2
Supplementary Data 1: Cluster analysis and gene annotation of selected differentially expressed genes.
Sheet 2: GO enrichment analysis of genes in cluster #1
Category	Ontology	Term	Over-represented_P-value
GO:0006302	BP	double-strand break repair	9.41629e-08
GO:0006310	BP	DNA recombination	3.60241e-07
GO:0006281	BP	DNA repair	8.19616e-07
GO:0097190	BP	apoptotic signaling pathway	5.0969e-06
GO:0010212	BP	response to ionizing radiation	5.76589e-06
GO:0006950	BP	response to stress	7.9232e-06
GO:0000723	BP	telomere maintenance	1.12026e-05
GO:0032200	BP	telomere organization	1.12026e-05
GO:0006974	BP	cellular response to DNA damage stimulus	1.54186e-05
GO:0033554	BP	cellular response to stress	1.78932e-05
GO:0097193	BP	intrinsic apoptotic signaling pathway	2.92358e-05
GO:0006259	BP	DNA metabolic process	5.8725e-05
GO:0071479	BP	cellular response to ionizing radiation	6.44459e-05
GO:0008630	BP	intrinsic apoptotic signaling pathway in response to DNA damage	0.000100026
GO:0071480	BP	cellular response to gamma radiation	0.000173422
GO:0071214	BP	cellular response to abiotic stimulus	0.000198089
GO:0010332	BP	response to gamma radiation	0.000225687
GO:0016886	MF	ligase activity, forming phosphoric ester bonds	0.000248044
GO:0006303	BP	double-strand break repair via nonhomologous end joining	0.000310485
GO:0071478	BP	cellular response to radiation	0.000332652
GO:0031625	MF	ubiquitin protein ligase binding	0.000538953
GO:0044389	MF	ubiquitin-like protein ligase binding	0.000538953
GO:0006855	BP	drug transmembrane transport	0.000723771
GO:0097191	BP	extrinsic apoptotic signaling pathway	0.000782834
GO:0030870	CC	Mre11 complex	0.000866806
GO:0016874	MF	ligase activity	0.000941774
GO:0000726	BP	non-recombinational repair	0.000963155
GO:0003684	MF	damaged DNA binding	0.0011134
GO:0016233	BP	telomere capping	0.00118966
GO:0009628	BP	response to abiotic stimulus	0.00144647
GO:0043564	CC	Ku70:Ku80 complex	0.00158103
GO:0017111	MF	nucleoside-triphosphatase activity	0.00188854
GO:0016887	MF	ATPase activity	0.00201293
GO:0042770	BP	signal transduction in response to DNA damage	0.00212974
GO:0003909	MF	DNA ligase activity	0.00216061
GO:0003910	MF	DNA ligase (ATP) activity	0.00216061
GO:0006266	BP	DNA ligation	0.00216061
GO:0051103	BP	DNA ligation involved in DNA repair	0.00216061
GO:0004176	MF	ATP-dependent peptidase activity	0.00223766
GO:0006289	BP	nucleotide-excision repair	0.00226978
GO:0016462	MF	pyrophosphatase activity	0.00236006
GO:0042623	MF	ATPase activity, coupled	0.00238509
GO:0016818	MF	hydrolase activity, acting on acid anhydrides, in phosphorus-containing anhydrides	0.00246805
GO:0060249	BP	anatomical structure homeostasis	0.0025989
GO:0016817	MF	hydrolase activity, acting on acid anhydrides	0.0025997
GO:0046012	BP	positive regulation of oskar mRNA translation	0.00262713
GO:0042162	MF	telomeric DNA binding	0.00279698
GO:0009314	BP	response to radiation	0.0028786
GO:0071470	BP	cellular response to osmotic stress	0.00294831
GO:0009896	BP	positive regulation of catabolic process	0.00319213
GO:1904564	CC	Nbp35-Cfd1 ATPase complex	0.00326379
GO:0006915	BP	apoptotic process	0.00329075
GO:0043065	BP	positive regulation of apoptotic process	0.00352469
GO:0043186	CC	P granule	0.0037425
GO:0021556	BP	central nervous system formation	0.00405222
GO:0016239	BP	positive regulation of macroautophagy	0.00407994
GO:0032106	BP	positive regulation of response to extracellular stimulus	0.00407994
GO:0032109	BP	positive regulation of response to nutrient levels	0.00407994
GO:0050896	BP	response to stimulus	0.00418055
GO:0008105	BP	asymmetric protein localization	0.00423336
GO:0046011	BP	regulation of oskar mRNA translation	0.00428735
GO:0016241	BP	regulation of macroautophagy	0.00440404
GO:0060293	CC	germ plasm	0.004433
GO:0015893	BP	drug transport	0.00454336
GO:0019985	BP	translesion synthesis	0.00507865
GO:0006273	BP	lagging strand elongation	0.00509719
GO:0001556	BP	oocyte maturation	0.00512172
GO:0043280	BP	positive regulation of cysteine-type endopeptidase activity involved in apoptotic process	0.0056411
GO:0032104	BP	regulation of response to extracellular stimulus	0.00564518
GO:0032107	BP	regulation of response to nutrient levels	0.00564518
GO:0031331	BP	positive regulation of cellular catabolic process	0.00731022
GO:0071897	BP	DNA biosynthetic process	0.00760166
GO:0007294	BP	germarium-derived oocyte fate determination	0.00795259
GO:2001056	BP	positive regulation of cysteine-type endopeptidase activity	0.0079889
GO:0008298	BP	intracellular mRNA localization	0.0083017
GO:0005524	MF	ATP binding	0.00845987
GO:0030423	BP	targeting of mRNA for destruction involved in RNA interference	0.00862233
GO:0035639	MF	purine ribonucleoside triphosphate binding	0.00866155
GO:0032559	MF	adenyl ribonucleotide binding	0.00866782
GO:0030554	MF	adenyl nucleotide binding	0.00876069
GO:0001883	MF	purine nucleoside binding	0.00885676
GO:0032550	MF	purine ribonucleoside binding	0.00885676
GO:0032555	MF	purine ribonucleotide binding	0.00885676
GO:0030706	BP	germarium-derived oocyte differentiation	0.00908557
GO:0030716	BP	oocyte fate determination	0.00908557
GO:0008219	BP	cell death	0.00918787
GO:0043281	BP	regulation of cysteine-type endopeptidase activity involved in apoptotic process	0.00929647
GO:0017076	MF	purine nucleotide binding	0.00949143
GO:0016226	BP	iron-sulfur cluster assembly	0.00957087
GO:0031163	BP	metallo-sulfur cluster assembly	0.00957087
GO:0032549	MF	ribonucleoside binding	0.00973815
GO:0010950	BP	positive regulation of endopeptidase activity	0.00974231
GO:0010952	BP	positive regulation of peptidase activity	0.00974231
GO:0080135	BP	regulation of cellular response to stress	0.0098101
GO:0032553	MF	ribonucleotide binding	0.00992183
GO:0045495	CC	pole plasm	0.0100188
GO:0001882	MF	nucleoside binding	0.0101612
GO:0016265	BP	death	0.0102534
GO:0051716	BP	cellular response to stimulus	0.0106767
GO:0043652	BP	engulfment of apoptotic cell	0.0107335
GO:0043190	CC	ATP-binding cassette (ABC) transporter complex	0.0115268
GO:0016848	MF	carbon-halide lyase activity	0.0115649
GO:0018833	MF	DDT-dehydrochlorinase activity	0.0115649
GO:0006271	BP	DNA strand elongation involved in DNA replication	0.0117933
GO:0022616	BP	DNA strand elongation	0.0117933
GO:0006301	BP	postreplication repair	0.0123821
GO:0007312	BP	oocyte nucleus migration involved in oocyte dorsal/ventral axis specification	0.012677
GO:0046528	BP	imaginal disc fusion	0.0128505
GO:0046529	BP	imaginal disc fusion, thorax closure	0.0128505
GO:2000116	BP	regulation of cysteine-type endopeptidase activity	0.0129716
GO:0000724	BP	double-strand break repair via homologous recombination	0.0133828
GO:0000725	BP	recombinational repair	0.0133828
GO:0098542	BP	defense response to other organism	0.0143538
GO:0010165	BP	response to X-ray	0.0147092
GO:0021551	BP	central nervous system morphogenesis	0.0155632
GO:0031624	MF	ubiquitin conjugating enzyme binding	0.0158713
GO:0044390	MF	ubiquitin-like protein conjugating enzyme binding	0.0158713
GO:0098533	CC	ATPase dependent transmembrane transport complex	0.0167751
GO:0008045	BP	motor neuron axon guidance	0.0167786
GO:0031442	BP	positive regulation of mRNA 3'-end processing	0.0171166
GO:0050685	BP	positive regulation of mRNA processing	0.0171166
GO:0060211	BP	regulation of nuclear-transcribed mRNA poly(A) tail shortening	0.0171166
GO:0060213	BP	positive regulation of nuclear-transcribed mRNA poly(A) tail shortening	0.0171166
GO:0043068	BP	positive regulation of programmed cell death	0.0174224
GO:0007254	BP	JNK cascade	0.0174473
GO:0030722	BP	establishment of oocyte nucleus localization involved in oocyte dorsal/ventral axis specification	0.0176491
GO:0006522	BP	alanine metabolic process	0.0181806
GO:0006523	BP	alanine biosynthetic process	0.0181806
GO:0009078	BP	pyruvate family amino acid metabolic process	0.0181806
GO:0009079	BP	pyruvate family amino acid biosynthetic process	0.0181806
GO:0031071	MF	cysteine desulfurase activity	0.0181806
GO:0036464	CC	cytoplasmic ribonucleoprotein granule	0.019799
GO:0000096	BP	sulfur amino acid metabolic process	0.0202171
GO:0008258	BP	head involution	0.0206203
GO:0003972	MF	RNA ligase (ATP) activity	0.0207991
GO:0008452	MF	RNA ligase activity	0.0207991
GO:0072669	CC	tRNA-splicing ligase complex	0.0207991
GO:0035770	CC	ribonucleoprotein granule	0.0213176
GO:1900151	BP	regulation of nuclear-transcribed mRNA catabolic process, deadenylation-dependent decay	0.0213509
GO:1900153	BP	positive regulation of nuclear-transcribed mRNA catabolic process, deadenylation-dependent decay	0.0213509
GO:0051403	BP	stress-activated MAPK cascade	0.02174
GO:0001097	MF	TFIIH-class transcription factor binding	0.0226611
GO:2000685	BP	positive regulation of cellular response to X-ray	0.0226611
GO:0042742	BP	defense response to bacterium	0.0227039
GO:0050265	MF	RNA uridylyltransferase activity	0.0228139
GO:0071076	BP	RNA 3' uridylation	0.0228139
GO:0008506	MF	sucrose:proton symporter activity	0.0232948
GO:0008515	MF	sucrose transmembrane transporter activity	0.0232948
GO:0015154	MF	disaccharide transmembrane transporter activity	0.0232948
GO:0015157	MF	oligosaccharide transmembrane transporter activity	0.0232948
GO:0015770	BP	sucrose transport	0.0232948
GO:0051131	BP	chaperone-mediated protein complex assembly	0.0232948
GO:0070361	MF	mitochondrial light strand promoter anti-sense binding	0.0232948
GO:0070407	BP	oxidation-dependent protein catabolic process	0.0232948
GO:0010942	BP	positive regulation of cell death	0.0237517
GO:0012501	BP	programmed cell death	0.0238704
GO:0004824	MF	lysine-tRNA ligase activity	0.0239709
GO:0006430	BP	lysyl-tRNA aminoacylation	0.0239709
GO:0016820	MF	hydrolase activity, acting on acid anhydrides, catalyzing transmembrane movement of substances	0.0242647
GO:0042626	MF	ATPase activity, coupled to transmembrane movement of substances	0.0242647
GO:0046843	BP	dorsal appendage formation	0.0250589
GO:0004677	MF	DNA-dependent protein kinase activity	0.025428
GO:0005164	MF	tumor necrosis factor receptor binding	0.0254584
GO:0032813	MF	tumor necrosis factor receptor superfamily binding	0.0254584
GO:0006501	BP	C-terminal protein lipidation	0.025493
GO:0018410	BP	C-terminal protein amino acid modification	0.025493
GO:0019778	MF	Atg12 activating enzyme activity	0.025493
GO:0019779	MF	Atg8 activating enzyme activity	0.025493
GO:0043687	BP	post-translational protein modification	0.025493
GO:0051247	BP	positive regulation of protein metabolic process	0.025542
GO:0006919	BP	activation of cysteine-type endopeptidase activity involved in apoptotic process	0.0261849
GO:0031098	BP	stress-activated protein kinase signaling cascade	0.0264573
GO:0010891	BP	negative regulation of sequestering of triglyceride	0.0265743
GO:0003678	MF	DNA helicase activity	0.0266325
GO:0007250	BP	activation of NF-kappaB-inducing kinase activity	0.026689
GO:1901224	BP	positive regulation of NIK/NF-kappaB signaling	0.026689
GO:0061013	BP	regulation of mRNA catabolic process	0.0271767
GO:0061014	BP	positive regulation of mRNA catabolic process	0.0271767
GO:1903313	BP	positive regulation of mRNA metabolic process	0.0271767
GO:0043492	MF	ATPase activity, coupled to movement of substances	0.0272737
GO:0007318	BP	pole plasm protein localization	0.0277622
GO:0050829	BP	defense response to Gram-negative bacterium	0.0277953
GO:0006952	BP	defense response	0.0278288
GO:0017117	CC	single-stranded DNA-dependent ATP-dependent DNA helicase complex	0.0281339
GO:0097367	MF	carbohydrate derivative binding	0.0282765
GO:0004032	MF	alditol:NADP+ 1-oxidoreductase activity	0.0285674
GO:0009069	BP	serine family amino acid metabolic process	0.0291444
GO:0007317	BP	regulation of pole plasm oskar mRNA localization	0.0291551
GO:0060281	BP	regulation of oocyte development	0.0291551
GO:1902875	BP	regulation of embryonic pattern specification	0.0291551
GO:1903429	BP	regulation of cell maturation	0.0291551
GO:1904580	BP	regulation of intracellular mRNA localization	0.0291551
GO:0031901	CC	early endosome membrane	0.0291969
GO:0004514	MF	nicotinate-nucleotide diphosphorylase (carboxylating) activity	0.0292831
GO:0004516	MF	nicotinate phosphoribosyltransferase activity	0.0292831
GO:0019357	BP	nicotinate nucleotide biosynthetic process	0.0292831
GO:0019358	BP	nicotinate nucleotide salvage	0.0292831
GO:0019365	BP	pyridine nucleotide salvage	0.0292831
GO:0043173	BP	nucleotide salvage	0.0292831
GO:0046497	BP	nicotinate nucleotide metabolic process	0.0292831
GO:0031617	CC	NMS complex	0.0293362
GO:0004003	MF	ATP-dependent DNA helicase activity	0.0297331
GO:0006970	BP	response to osmotic stress	0.0298202
GO:0032807	CC	DNA ligase IV complex	0.0298806
GO:0080134	BP	regulation of response to stress	0.0299144
GO:0017131	MF	uridine-rich cytoplasmic polyadenylylation element binding	0.0301504
GO:0008635	BP	activation of cysteine-type endopeptidase activity involved in apoptotic process by cytochrome c	0.0303716
GO:0008656	MF	cysteine-type endopeptidase activator activity involved in apoptotic process	0.0303716
GO:0034352	BP	positive regulation of glial cell apoptotic process	0.0303716
GO:0043531	MF	ADP binding	0.0303716
GO:0031660	BP	regulation of cyclin-dependent protein serine/threonine kinase activity involved in G2/M transition of mitotic cell cycle	0.0304602
GO:0008627	BP	intrinsic apoptotic signaling pathway in response to osmotic stress	0.0305047
GO:0006611	BP	protein export from nucleus	0.0305733
GO:0008226	MF	tyramine receptor activity	0.0306209
GO:0014075	BP	response to amine	0.0306209
GO:0071418	BP	cellular response to amine stimulus	0.0306209
GO:0071928	BP	tyramine signaling pathway	0.0306209
GO:1900736	BP	regulation of phospholipase C-activating G-protein coupled receptor signaling pathway	0.0306209
GO:1900738	BP	positive regulation of phospholipase C-activating G-protein coupled receptor signaling pathway	0.0306209
GO:0042304	BP	regulation of fatty acid biosynthetic process	0.0306562
GO:1901977	BP	negative regulation of cell cycle checkpoint	0.0306649
GO:2000001	BP	regulation of DNA damage checkpoint	0.0306649
GO:2000002	BP	negative regulation of DNA damage checkpoint	0.0306649
GO:0007505	BP	adult fat body development	0.0306649
GO:0001956	BP	positive regulation of neurotransmitter secretion	0.0306649
GO:0051590	BP	positive regulation of neurotransmitter transport	0.0306649
GO:2000302	BP	positive regulation of synaptic vesicle exocytosis	0.0306649
GO:0010777	BP	meiotic mismatch repair involved in reciprocal meiotic recombination	0.0306649
GO:0006972	BP	hyperosmotic response	0.0306649
GO:0031434	MF	mitogen-activated protein kinase kinase binding	0.0306649
GO:0042538	BP	hyperosmotic salinity response	0.0306649
GO:0071472	BP	cellular response to salt stress	0.0306649
GO:0071474	BP	cellular hyperosmotic response	0.0306649
GO:0071475	BP	cellular hyperosmotic salinity response	0.0306649
GO:0046827	BP	positive regulation of protein export from nucleus	0.0306649
GO:0016035	CC	zeta DNA polymerase complex	0.0306649
GO:0008625	BP	extrinsic apoptotic signaling pathway via death domain receptors	0.0306649
GO:1902041	BP	regulation of extrinsic apoptotic signaling pathway via death domain receptors	0.0306649
GO:2001236	BP	regulation of extrinsic apoptotic signaling pathway	0.0306649
GO:0016246	BP	RNA interference	0.0306772
GO:0045451	BP	pole plasm oskar mRNA localization	0.0307964
GO:0009617	BP	response to bacterium	0.0313773
GO:0009295	CC	nucleoid	0.0314071
GO:0042645	CC	mitochondrial nucleoid	0.0314071
GO:0006534	BP	cysteine metabolic process	0.0314441
GO:0007131	BP	reciprocal meiotic recombination	0.0320502
GO:0055085	BP	transmembrane transport	0.0321608
GO:0052548	BP	regulation of endopeptidase activity	0.0324628
GO:0015399	MF	primary active transmembrane transporter activity	0.0325281
GO:0015405	MF	P-P-bond-hydrolysis-driven transmembrane transporter activity	0.0325281
GO:0016441	BP	posttranscriptional gene silencing	0.0337639
GO:0035194	BP	posttranscriptional gene silencing by RNA	0.0337639
GO:0004123	MF	cystathionine gamma-lyase activity	0.0340744
GO:0035825	BP	reciprocal DNA recombination	0.0357945
GO:0042493	BP	response to drug	0.0358932
GO:0052547	BP	regulation of peptidase activity	0.0360922
GO:0097202	BP	activation of cysteine-type endopeptidase activity	0.0362026
GO:0016763	MF	transferase activity, transferring pentosyl groups	0.0363835
GO:0004731	MF	purine-nucleoside phosphorylase activity	0.0365176
GO:0004527	MF	exonuclease activity	0.0367467
GO:0043207	BP	response to external biotic stimulus	0.0372371
GO:0051707	BP	response to other organism	0.0372371
GO:0004729	MF	oxygen-dependent protoporphyrinogen oxidase activity	0.0374028
GO:0070818	MF	protoporphyrinogen oxidase activity	0.0374028
GO:0070050	BP	neuron cellular homeostasis	0.037701
GO:0015238	MF	drug transmembrane transporter activity	0.0379855
GO:0090484	MF	drug transporter activity	0.0379855
GO:0017121	BP	phospholipid scrambling	0.0384282
GO:0017128	MF	phospholipid scramblase activity	0.0384282
GO:0009607	BP	response to biotic stimulus	0.0396505
GO:0030666	CC	endocytic vesicle membrane	0.0399465
GO:0030669	CC	clathrin-coated endocytic vesicle membrane	0.0399465
GO:0045334	CC	clathrin-coated endocytic vesicle	0.0399465
GO:0031638	BP	zymogen activation	0.0400964
GO:0006911	BP	phagocytosis, engulfment	0.0413667
GO:0010324	BP	membrane invagination	0.0413667
GO:0007316	BP	pole plasm RNA localization	0.0413896
GO:0019094	BP	pole plasm mRNA localization	0.0413896
GO:0003824	MF	catalytic activity	0.0421967
GO:0006515	BP	misfolded or incompletely synthesized protein catabolic process	0.0424848
GO:0031452	BP	negative regulation of heterochromatin assembly	0.0436668
GO:0045798	BP	negative regulation of chromatin assembly or disassembly	0.0436668
GO:0004033	MF	aldo-keto reductase (NADP) activity	0.0438537
GO:0008106	MF	alcohol dehydrogenase (NADP+) activity	0.0438537
GO:2000683	BP	regulation of cellular response to X-ray	0.0442876
GO:0009894	BP	regulation of catabolic process	0.0452093
GO:0015766	BP	disaccharide transport	0.0460503
GO:0015772	BP	oligosaccharide transport	0.0460503
GO:0007314	BP	oocyte anterior/posterior axis specification	0.0464304
GO:0043168	MF	anion binding	0.0465179
GO:0044459	CC	plasma membrane part	0.0466897
GO:0043277	BP	apoptotic cell clearance	0.046933
GO:0007391	BP	dorsal closure	0.047413
GO:1901976	BP	regulation of cell cycle checkpoint	0.048074
GO:0032270	BP	positive regulation of cellular protein metabolic process	0.0483967
GO:0006425	BP	glutaminyl-tRNA aminoacylation	0.0486302
GO:0000209	BP	protein polyubiquitination	0.0489008
GO:0045176	BP	apical protein localization	0.0492654
GO:0016846	MF	carbon-sulfur lyase activity	0.0493061
GO:0035096	BP	larval midgut cell programmed cell death	0.0494422
GO:1900119	BP	positive regulation of execution phase of apoptosis	0.0494756
GO:2001272	BP	positive regulation of cysteine-type endopeptidase activity involved in execution phase of apoptosis	0.0494756
GO:0000289	BP	nuclear-transcribed mRNA poly(A) tail shortening	0.0497142
GO:0016236	BP	macroautophagy	0.0500509
GO:0009269	BP	response to desiccation	0.0500881
GO:0009414	BP	response to water deprivation	0.0500881
GO:0045167	BP	asymmetric protein localization involved in cell fate determination	0.0501921
GO:0030306	MF	ADP-ribosylation factor binding	0.0508107
GO:0051663	BP	oocyte nucleus localization involved in oocyte dorsal/ventral axis specification	0.0508329
GO:0071902	BP	positive regulation of protein serine/threonine kinase activity	0.0515998
GO:0030136	CC	clathrin-coated vesicle	0.0516635
GO:0060811	BP	intracellular mRNA localization involved in anterior/posterior axis specification	0.0516711
GO:0004386	MF	helicase activity	0.0517146
GO:0030330	BP	DNA damage response, signal transduction by p53 class mediator	0.0518165
GO:0043618	BP	regulation of transcription from RNA polymerase II promoter in response to stress	0.0520477
GO:1990248	BP	regulation of transcription from RNA polymerase II promoter in response to DNA damage	0.0520477
GO:0045089	BP	positive regulation of innate immune response	0.0522878
GO:0033173	BP	calcineurin-NFAT signaling cascade	0.0524744
GO:0048016	BP	inositol phosphate-mediated signaling	0.0524744
GO:0070884	BP	regulation of calcineurin-NFAT signaling cascade	0.0524744
GO:0009650	BP	UV protection	0.0525055
GO:0031123	BP	RNA 3'-end processing	0.0528041
GO:0030547	MF	receptor inhibitor activity	0.0531731
GO:0048019	MF	receptor antagonist activity	0.0531731
GO:0010529	BP	negative regulation of transposition	0.0532238
GO:0035106	BP	operant conditioning	0.0532288
GO:0019217	BP	regulation of fatty acid metabolic process	0.0532412
GO:2001021	BP	negative regulation of response to DNA damage stimulus	0.0532498
GO:0001408	BP	guanine nucleotide transport	0.0533249
GO:0070729	BP	cyclic nucleotide transport	0.0533249
GO:0070731	BP	cGMP transport	0.0533249
GO:0031099	BP	regeneration	0.0539048
GO:0008358	BP	maternal determination of anterior/posterior axis, embryo	0.0539391
GO:0050700	MF	CARD domain binding	0.0541724
GO:0097199	MF	cysteine-type endopeptidase activity involved in apoptotic signaling pathway	0.0541724
GO:0051119	MF	sugar transmembrane transporter activity	0.0541844
GO:0051260	BP	protein homooligomerization	0.0542822
GO:0008084	MF	imaginal disc growth factor receptor binding	0.0550166
GO:0060810	BP	intracellular mRNA localization involved in pattern specification process	0.0552013
GO:0022857	MF	transmembrane transporter activity	0.0553039
GO:0000407	CC	pre-autophagosomal structure	0.0553809
GO:0004691	MF	cAMP-dependent protein kinase activity	0.0562128
GO:0038061	BP	NIK/NF-kappaB signaling	0.0565405
GO:1901222	BP	regulation of NIK/NF-kappaB signaling	0.0565405
GO:0009620	BP	response to fungus	0.0570429
GO:0034584	MF	piRNA binding	0.0572366
GO:0009411	BP	response to UV	0.057455
GO:0070851	MF	growth factor receptor binding	0.0576548
GO:0004169	MF	dolichyl-phosphate-mannose-protein mannosyltransferase activity	0.0579759
GO:0035268	BP	protein mannosylation	0.0579759
GO:0035269	BP	protein O-linked mannosylation	0.0579759
GO:0097502	BP	mannosylation	0.0579759
GO:0004357	MF	glutamate-cysteine ligase activity	0.0579929
GO:0031047	BP	gene silencing by RNA	0.058168
GO:0043567	BP	regulation of insulin-like growth factor receptor signaling pathway	0.0584583
GO:0033353	BP	S-adenosylmethionine cycle	0.0585384
GO:0046498	BP	S-adenosylhomocysteine metabolic process	0.0585384
GO:1901052	BP	sarcosine metabolic process	0.0585384
GO:1901053	BP	sarcosine catabolic process	0.0585384
GO:0031410	CC	cytoplasmic vesicle	0.0588709
GO:0097156	BP	fasciculation of motor neuron axon	0.0593392
GO:0022617	BP	extracellular matrix disassembly	0.0594802
GO:0034769	BP	basement membrane disassembly	0.0594802
GO:0051704	BP	multi-organism process	0.0599151
GO:0034350	BP	regulation of glial cell apoptotic process	0.0601108
GO:0008227	MF	G-protein coupled amine receptor activity	0.0602066
GO:0035182	CC	female germline ring canal outer rim	0.0603225
GO:0040037	BP	negative regulation of fibroblast growth factor receptor signaling pathway	0.0603759
GO:0055089	BP	fatty acid homeostasis	0.0603868
GO:0006651	BP	diacylglycerol biosynthetic process	0.0603952
GO:0007293	BP	germarium-derived egg chamber formation	0.0604323
GO:0007309	BP	oocyte axis specification	0.0605352
GO:0010528	BP	regulation of transposition	0.0613024
GO:0015144	MF	carbohydrate transmembrane transporter activity	0.0621
GO:1901476	MF	carbohydrate transporter activity	0.0621
GO:0001101	BP	response to acid chemical	0.0628722
GO:0007315	BP	pole plasm assembly	0.0629825
GO:0006418	BP	tRNA aminoacylation for protein translation	0.0632586
GO:0031887	BP	lipid particle transport along microtubule	0.0634624
GO:0031440	BP	regulation of mRNA 3'-end processing	0.0635332
GO:0005215	MF	transporter activity	0.0641767
GO:0045727	BP	positive regulation of translation	0.0643164
GO:0000012	BP	single strand break repair	0.0645464
GO:0000956	BP	nuclear-transcribed mRNA catabolic process	0.0647754
GO:0043038	BP	amino acid activation	0.0648843
GO:0043039	BP	tRNA aminoacylation	0.0648843
GO:0048013	BP	ephrin receptor signaling pathway	0.0652773
GO:0032196	BP	transposition	0.0654297
GO:0070938	CC	contractile ring	0.0657149
GO:0005868	CC	cytoplasmic dynein complex	0.065716
GO:0007370	BP	ventral furrow formation	0.0660656
GO:0005769	CC	early endosome	0.066178
GO:2000058	BP	regulation of protein ubiquitination involved in ubiquitin-dependent protein catabolic process	0.0664743
GO:2000060	BP	positive regulation of protein ubiquitination involved in ubiquitin-dependent protein catabolic process	0.0664743
GO:0004814	MF	arginine-tRNA ligase activity	0.0668393
GO:0006420	BP	arginyl-tRNA aminoacylation	0.0668393
GO:0045862	BP	positive regulation of proteolysis	0.0670833
GO:0050567	MF	glutaminyl-tRNA synthase (glutamine-hydrolyzing) activity	0.0678411
GO:0019012	CC	virion	0.0679839
GO:0019028	CC	viral capsid	0.0679839
GO:0044423	CC	virion part	0.0679839
GO:0031329	BP	regulation of cellular catabolic process	0.0683504
GO:0000166	MF	nucleotide binding	0.0686046
GO:1901265	MF	nucleoside phosphate binding	0.0686046
GO:0032050	MF	clathrin heavy chain binding	0.0692079
GO:0016325	BP	oocyte microtubule cytoskeleton organization	0.0695412
GO:0046594	BP	maintenance of pole plasm mRNA location	0.0697424
GO:0042595	BP	behavioral response to starvation	0.0698161
GO:0070059	BP	intrinsic apoptotic signaling pathway in response to endoplasmic reticulum stress	0.0701885
GO:0007308	BP	oocyte construction	0.0707229
GO:2001270	BP	regulation of cysteine-type endopeptidase activity involved in execution phase of apoptosis	0.0708184
GO:0003887	MF	DNA-directed DNA polymerase activity	0.0710465
GO:0034061	MF	DNA polymerase activity	0.0710465
GO:0006575	BP	cellular modified amino acid metabolic process	0.0717008
GO:0004301	MF	epoxide hydrolase activity	0.0725161
GO:0043293	CC	apoptosome	0.0726831
GO:0009435	BP	NAD biosynthetic process	0.0728391
GO:0006790	BP	sulfur compound metabolic process	0.0734089
GO:0005790	CC	smooth endoplasmic reticulum	0.0736498
GO:0050699	MF	WW domain binding	0.0738454
GO:0007310	BP	oocyte dorsal/ventral axis specification	0.073916
GO:0017109	CC	glutamate-cysteine ligase complex	0.0749717
GO:0042592	BP	homeostatic process	0.0755242
GO:0015803	BP	branched-chain amino acid transport	0.0755481
GO:0015820	BP	leucine transport	0.0755481
GO:0060356	BP	leucine import	0.0755481
GO:0016783	MF	sulfurtransferase activity	0.0759008
GO:0005395	MF	eye pigment precursor transporter activity	0.0760549
GO:0010889	BP	regulation of sequestering of triglyceride	0.0761382
GO:0016505	MF	peptidase activator activity involved in apoptotic process	0.0765304
GO:0006399	BP	tRNA metabolic process	0.07658
GO:0000288	BP	nuclear-transcribed mRNA catabolic process, deadenylation-dependent decay	0.0770121
GO:0017116	MF	single-stranded DNA-dependent ATP-dependent DNA helicase activity	0.0775567
GO:0004364	MF	glutathione transferase activity	0.0777957
GO:0046008	BP	regulation of female receptivity, post-mating	0.0784339
GO:1902578	BP	single-organism localization	0.078449
GO:0048668	BP	collateral sprouting	0.078912
GO:0048674	BP	collateral sprouting of injured axon	0.078912
GO:0048682	BP	sprouting of injured axon	0.078912
GO:0030286	CC	dynein complex	0.0794132
GO:0051053	BP	negative regulation of DNA metabolic process	0.0794188
GO:0010508	BP	positive regulation of autophagy	0.0795611
GO:0000165	BP	MAPK cascade	0.0796286
GO:0023014	BP	signal transduction by protein phosphorylation	0.0796286
GO:0007127	BP	meiosis I	0.0802595
GO:0046500	BP	S-adenosylmethionine metabolic process	0.0804778
GO:0044710	BP	single-organism metabolic process	0.0806831
GO:0008340	BP	determination of adult lifespan	0.0812957
GO:0045179	CC	apical cortex	0.0815172
GO:0045745	BP	positive regulation of G-protein coupled receptor protein signaling pathway	0.0816691
GO:0034059	BP	response to anoxia	0.0818766
GO:0046339	BP	diacylglycerol metabolic process	0.0822917
GO:0007028	BP	cytoplasm organization	0.0832911
GO:0046330	BP	positive regulation of JNK cascade	0.0833139
GO:0043083	CC	synaptic cleft	0.083366
GO:0034349	BP	glial cell apoptotic process	0.0837609
GO:0007306	BP	eggshell chorion assembly	0.0844494
GO:0042026	BP	protein refolding	0.0848648
GO:0031124	BP	mRNA 3'-end processing	0.0850212
GO:0044214	CC	spanning component of plasma membrane	0.0852059
GO:0089717	CC	spanning component of membrane	0.0852059
GO:0016877	MF	ligase activity, forming carbon-sulfur bonds	0.086007
GO:0008643	BP	carbohydrate transport	0.0861959
GO:1903146	BP	regulation of mitophagy	0.0864833
GO:0046825	BP	regulation of protein export from nucleus	0.0868969
GO:0035202	BP	tracheal pit formation in open tracheal system	0.0869063
GO:0007175	BP	negative regulation of epidermal growth factor-activated receptor activity	0.0869434
GO:2000272	BP	negative regulation of receptor activity	0.0869434
GO:0008302	BP	female germline ring canal formation, actin assembly	0.0874995
GO:0031262	CC	Ndc80 complex	0.0879275
GO:0031054	BP	pre-miRNA processing	0.0881234
GO:0071481	BP	cellular response to X-ray	0.0881485
GO:0007211	BP	octopamine or tyramine signaling pathway	0.088149
GO:0051246	BP	regulation of protein metabolic process	0.088253
GO:0010646	BP	regulation of cell communication	0.0884349
GO:0043062	BP	extracellular structure organization	0.0886172
GO:0010259	BP	multicellular organismal aging	0.0887222
GO:0010623	BP	developmental programmed cell death	0.0888212
GO:2000300	BP	regulation of synaptic vesicle exocytosis	0.0892188
GO:0045921	BP	positive regulation of exocytosis	0.0892193
GO:0004435	MF	phosphatidylinositol phospholipase C activity	0.0892193
GO:0004629	MF	phospholipase C activity	0.0892193
GO:0003402	BP	planar cell polarity pathway involved in axis elongation	0.0892193
GO:0036059	BP	nephrocyte diaphragm assembly	0.0892193
GO:0005853	CC	eukaryotic translation elongation factor 1 complex	0.0915776
GO:0003906	MF	DNA-(apurinic or apyrimidinic site) lyase activity	0.0916307
GO:0016331	BP	morphogenesis of embryonic epithelium	0.0919521
GO:0070569	MF	uridylyltransferase activity	0.0919877
GO:0010888	BP	negative regulation of lipid storage	0.0935416
GO:0016485	BP	protein processing	0.0941533
GO:1902805	BP	positive regulation of synaptic vesicle transport	0.0943323
GO:0001700	BP	embryonic development via the syncytial blastoderm	0.0945329
GO:0006403	BP	RNA localization	0.0945905
GO:0003333	BP	amino acid transmembrane transport	0.0957126
GO:0097153	MF	cysteine-type endopeptidase activity involved in apoptotic process	0.0957838
GO:0071705	BP	nitrogen compound transport	0.0961367
GO:0016803	MF	ether hydrolase activity	0.0961876
GO:0043028	MF	cysteine-type endopeptidase regulator activity involved in apoptotic process	0.0964056
GO:0045859	BP	regulation of protein kinase activity	0.0966555
GO:0007568	BP	aging	0.0973611
GO:0051052	BP	regulation of DNA metabolic process	0.0976505
GO:0042594	BP	response to starvation	0.0980469
GO:0006402	BP	mRNA catabolic process	0.0982541
GO:0051237	BP	maintenance of RNA location	0.0982815
GO:0003677	MF	DNA binding	0.0987816
GO:0035721	BP	intraciliary retrograde transport	0.0988346
GO:0010035	BP	response to inorganic substance	0.0990908
GO:0005121	MF	Toll binding	0.0996389
GO:0001666	BP	response to hypoxia	0.0996418
GO:0009949	BP	polarity specification of anterior/posterior axis	0.100022
GO:0070628	MF	proteasome binding	0.100029
GO:0042981	BP	regulation of apoptotic process	0.100137
GO:0001106	MF	RNA polymerase II transcription corepressor activity	0.100483
GO:0071900	BP	regulation of protein serine/threonine kinase activity	0.100492
GO:0043549	BP	regulation of kinase activity	0.10075
GO:0007176	BP	regulation of epidermal growth factor-activated receptor activity	0.101287
GO:0010469	BP	regulation of receptor activity	0.101287
GO:0032874	BP	positive regulation of stress-activated MAPK cascade	0.101489
GO:0070304	BP	positive regulation of stress-activated protein kinase signaling cascade	0.101489
GO:0030951	BP	establishment or maintenance of microtubule cytoskeleton polarity	0.101833
GO:0043085	BP	positive regulation of catalytic activity	0.101966
GO:1902495	CC	transmembrane transporter complex	0.102089
GO:0005917	CC	nephrocyte diaphragm	0.102283
GO:0036056	CC	filtration diaphragm	0.102283
GO:0008523	MF	sodium-dependent multivitamin transmembrane transporter activity	0.102322
GO:0034655	BP	nucleobase-containing compound catabolic process	0.102604
GO:0042219	BP	cellular modified amino acid catabolic process	0.102783
GO:0051604	BP	protein maturation	0.102956
GO:1903825	BP	organic acid transmembrane transport	0.103104
GO:1990351	CC	transporter complex	0.103584
GO:0008094	MF	DNA-dependent ATPase activity	0.104639
GO:0036094	MF	small molecule binding	0.104978
GO:0099738	CC	cell cortex region	0.105111
GO:0032147	BP	activation of protein kinase activity	0.105554
GO:0046328	BP	regulation of JNK cascade	0.105581
GO:0044699	BP	single-organism process	0.105584
GO:0043142	MF	single-stranded DNA-dependent ATPase activity	0.105811
GO:0030545	MF	receptor regulator activity	0.106764
GO:0042771	BP	intrinsic apoptotic signaling pathway in response to DNA damage by p53 class mediator	0.106967
GO:0072332	BP	intrinsic apoptotic signaling pathway by p53 class mediator	0.106967
GO:0005351	MF	sugar:proton symporter activity	0.1073
GO:0005402	MF	cation:sugar symporter activity	0.1073
GO:0008408	MF	3'-5' exonuclease activity	0.107694
GO:0005952	CC	cAMP-dependent protein kinase complex	0.107724
GO:0048599	BP	oocyte development	0.108053
GO:0043620	BP	regulation of DNA-templated transcription in response to stress	0.108085
GO:0000138	CC	Golgi trans cisterna	0.108253
GO:0022804	MF	active transmembrane transporter activity	0.108363
GO:0008277	BP	regulation of G-protein coupled receptor protein signaling pathway	0.108521
GO:0008037	BP	cell recognition	0.108904
GO:0008038	BP	neuron recognition	0.108904
GO:0009792	BP	embryo development ending in birth or egg hatching	0.108926
GO:0015865	BP	purine nucleotide transport	0.109633
GO:0015868	BP	purine ribonucleotide transport	0.109633
GO:0050848	BP	regulation of calcium-mediated signaling	0.109721
GO:0010565	BP	regulation of cellular ketone metabolic process	0.109726
GO:0006415	BP	translational termination	0.110288
GO:0001077	MF	transcriptional activator activity, RNA polymerase II core promoter proximal region sequence-specific binding	0.110446
GO:0051291	BP	protein heterooligomerization	0.110937
GO:0003747	MF	translation release factor activity	0.111094
GO:0008079	MF	translation termination factor activity	0.111094
GO:0005516	MF	calmodulin binding	0.112182
GO:0036293	BP	response to decreased oxygen levels	0.112364
GO:0098656	BP	anion transmembrane transport	0.112393
GO:0035193	BP	larval central nervous system remodeling	0.112728
GO:0009950	BP	dorsal/ventral axis specification	0.112981
GO:0006388	BP	tRNA splicing, via endonucleolytic cleavage and ligation	0.112983
GO:0004690	MF	cyclic nucleotide-dependent protein kinase activity	0.113206
GO:0055088	BP	lipid homeostasis	0.113504
GO:0048566	BP	embryonic digestive tract development	0.113604
GO:0070482	BP	response to oxygen levels	0.114029
GO:0060341	BP	regulation of cellular localization	0.114266
GO:0032446	BP	protein modification by small protein conjugation	0.114493
GO:0006749	BP	glutathione metabolic process	0.114629
GO:0034450	MF	ubiquitin-ubiquitin ligase activity	0.114702
GO:0000737	BP	DNA catabolic process, endonucleolytic	0.114837
GO:0055081	BP	anion homeostasis	0.115186
GO:0030717	BP	karyosome formation	0.115348
GO:0007343	BP	egg activation	0.115376
GO:0071241	BP	cellular response to inorganic substance	0.115535
GO:0071243	BP	cellular response to arsenic-containing substance	0.115535
GO:0071248	BP	cellular response to metal ion	0.115535
GO:0071276	BP	cellular response to cadmium ion	0.115535
GO:0000335	BP	negative regulation of transposition, DNA-mediated	0.1159
GO:0000337	BP	regulation of transposition, DNA-mediated	0.1159
GO:0036058	BP	filtration diaphragm assembly	0.115901
GO:2000370	BP	positive regulation of clathrin-mediated endocytosis	0.116565
GO:0000710	BP	meiotic mismatch repair	0.116674
GO:0001228	MF	transcriptional activator activity, RNA polymerase II transcription regulatory region sequence-specific binding	0.116828
GO:0030952	BP	establishment or maintenance of cytoskeleton polarity	0.118051
GO:0032872	BP	regulation of stress-activated MAPK cascade	0.118138
GO:0070302	BP	regulation of stress-activated protein kinase signaling cascade	0.118138
GO:2000241	BP	regulation of reproductive process	0.118394
GO:0018108	BP	peptidyl-tyrosine phosphorylation	0.118446
GO:0007503	BP	fat body development	0.11895
GO:0060612	BP	adipose tissue development	0.11895
GO:0061448	BP	connective tissue development	0.11895
GO:0007076	BP	mitotic chromosome condensation	0.119188
GO:0015804	BP	neutral amino acid transport	0.11983
GO:0030665	CC	clathrin-coated vesicle membrane	0.120865
GO:0009951	BP	polarity specification of dorsal/ventral axis	0.121
GO:0065001	BP	specification of axis polarity	0.121
GO:0006520	BP	cellular amino acid metabolic process	0.121383
GO:0035183	CC	female germline ring canal inner rim	0.12178
GO:0043090	BP	amino acid import	0.123714
GO:0004222	MF	metalloendopeptidase activity	0.123782
GO:0008026	MF	ATP-dependent helicase activity	0.125384
GO:0070035	MF	purine NTP-dependent helicase activity	0.125384
GO:0051259	BP	protein oligomerization	0.125703
GO:0005506	MF	iron ion binding	0.126837
GO:0006856	BP	eye pigment precursor transport	0.127253
GO:0018212	BP	peptidyl-tyrosine modification	0.128467
GO:0045995	BP	regulation of embryonic development	0.128743
GO:0006313	BP	transposition, DNA-mediated	0.129055
GO:0009415	BP	response to water	0.129275
GO:0044270	BP	cellular nitrogen compound catabolic process	0.129417
GO:0009309	BP	amine biosynthetic process	0.130466
GO:0042401	BP	cellular biogenic amine biosynthetic process	0.130466
GO:0030198	BP	extracellular matrix organization	0.130489
GO:0015295	MF	solute:proton symporter activity	0.131892
GO:0031349	BP	positive regulation of defense response	0.132189
GO:0015171	MF	amino acid transmembrane transporter activity	0.132288
GO:0007200	BP	phospholipase C-activating G-protein coupled receptor signaling pathway	0.132996
GO:1900117	BP	regulation of execution phase of apoptosis	0.133594
GO:0072331	BP	signal transduction by p53 class mediator	0.133622
GO:0000394	BP	RNA splicing, via endonucleolytic cleavage and ligation	0.133661
GO:0019359	BP	nicotinamide nucleotide biosynthetic process	0.133859
GO:0019363	BP	pyridine nucleotide biosynthetic process	0.133859
GO:0015174	MF	basic amino acid transmembrane transporter activity	0.134465
GO:0046700	BP	heterocycle catabolic process	0.134852
GO:0019439	BP	aromatic compound catabolic process	0.134858
GO:0043094	BP	cellular metabolic compound salvage	0.134936
GO:0061099	BP	negative regulation of protein tyrosine kinase activity	0.135368
GO:0003382	BP	epithelial cell morphogenesis	0.136051
GO:0001091	MF	RNA polymerase II basal transcription factor binding	0.136923
GO:2001020	BP	regulation of response to DNA damage stimulus	0.137726
GO:0035039	BP	male pronucleus assembly	0.137814
GO:0042066	BP	perineurial glial growth	0.138084
GO:0090090	BP	negative regulation of canonical Wnt signaling pathway	0.13812
GO:0048471	CC	perinuclear region of cytoplasm	0.138279
GO:0016504	MF	peptidase activator activity	0.138935
GO:0035204	BP	negative regulation of lamellocyte differentiation	0.139118
GO:0045614	BP	negative regulation of plasmatocyte differentiation	0.139118
GO:0031667	BP	response to nutrient levels	0.140457
GO:0001775	BP	cell activation	0.140726
GO:0015179	MF	L-amino acid transmembrane transporter activity	0.141093
GO:0007444	BP	imaginal disc development	0.141232
GO:0017137	MF	Rab GTPase binding	0.141678
GO:0001764	BP	neuron migration	0.143053
GO:2000369	BP	regulation of clathrin-mediated endocytosis	0.143676
GO:0007289	BP	spermatid nucleus differentiation	0.143798
GO:0004709	MF	MAP kinase kinase kinase activity	0.144063
GO:0045732	BP	positive regulation of protein catabolic process	0.14461
GO:0030382	BP	sperm mitochondrion organization	0.145164
GO:0007097	BP	nuclear migration	0.145386
GO:0042325	BP	regulation of phosphorylation	0.145821
GO:0007018	BP	microtubule-based movement	0.146289
GO:0006898	BP	receptor-mediated endocytosis	0.146687
GO:0002792	BP	negative regulation of peptide secretion	0.14753
GO:0046888	BP	negative regulation of hormone secretion	0.14753
GO:0090278	BP	negative regulation of peptide hormone secretion	0.14753
GO:0006955	BP	immune response	0.147552
GO:0045926	BP	negative regulation of growth	0.147658
GO:0003381	BP	epithelial cell morphogenesis involved in gastrulation	0.147713
GO:0003384	BP	apical constriction involved in gastrulation	0.147713
GO:0009991	BP	response to extracellular stimulus	0.147866
GO:0070725	CC	Yb body	0.148079
GO:0002218	BP	activation of innate immune response	0.148814
GO:0005243	MF	gap junction channel activity	0.14903
GO:0005921	CC	gap junction	0.14903
GO:0010496	BP	intercellular transport	0.14903
GO:0001676	BP	long-chain fatty acid metabolic process	0.149265
GO:0006401	BP	RNA catabolic process	0.150046
GO:0006862	BP	nucleotide transport	0.150742
GO:0097035	BP	regulation of membrane lipid distribution	0.151116
GO:0046685	BP	response to arsenic-containing substance	0.151733
GO:0006991	BP	response to sterol depletion	0.151739
GO:0032933	BP	SREBP signaling pathway	0.151739
GO:0071501	BP	cellular response to sterol depletion	0.151739
GO:0001098	MF	basal transcription machinery binding	0.151843
GO:0001099	MF	basal RNA polymerase II transcription machinery binding	0.151843
GO:1901361	BP	organic cyclic compound catabolic process	0.152232
GO:0032504	BP	multicellular organism reproduction	0.15232
GO:0016787	MF	hydrolase activity	0.152884
GO:0008237	MF	metallopeptidase activity	0.153863
GO:0046983	MF	protein dimerization activity	0.154757
GO:0050732	BP	negative regulation of peptidyl-tyrosine phosphorylation	0.155528
GO:0044093	BP	positive regulation of molecular function	0.155601
GO:0016801	MF	hydrolase activity, acting on ether bonds	0.1557
GO:0042575	CC	DNA polymerase complex	0.156159
GO:0007005	BP	mitochondrion organization	0.15713
GO:0006865	BP	amino acid transport	0.157783
GO:0006260	BP	DNA replication	0.157795
GO:0000042	BP	protein targeting to Golgi	0.15817
GO:0000301	BP	retrograde transport, vesicle recycling within Golgi	0.15817
GO:0034067	BP	protein localization to Golgi apparatus	0.15817
GO:0072600	BP	establishment of protein localization to Golgi	0.15817
GO:0048009	BP	insulin-like growth factor receptor signaling pathway	0.158745
GO:0010927	BP	cellular component assembly involved in morphogenesis	0.158798
GO:0016614	MF	oxidoreductase activity, acting on CH-OH group of donors	0.1588
GO:0040036	BP	regulation of fibroblast growth factor receptor signaling pathway	0.159066
GO:0007304	BP	chorion-containing eggshell formation	0.159379
GO:0051028	BP	mRNA transport	0.159493
GO:1903707	BP	negative regulation of hemopoiesis	0.159876
GO:0022829	MF	wide pore channel activity	0.160191
GO:0045177	CC	apical part of cell	0.160217
GO:0061134	MF	peptidase regulator activity	0.161378
GO:0030276	MF	clathrin binding	0.162335
GO:0034976	BP	response to endoplasmic reticulum stress	0.163022
GO:0050778	BP	positive regulation of immune response	0.163938
GO:0042065	BP	glial cell growth	0.163994
GO:0003727	MF	single-stranded RNA binding	0.165206
GO:0048646	BP	anatomical structure formation involved in morphogenesis	0.16523
GO:0030703	BP	eggshell formation	0.165285
GO:0006282	BP	regulation of DNA repair	0.16531
GO:0090482	MF	vitamin transmembrane transporter activity	0.165348
GO:0035203	BP	regulation of lamellocyte differentiation	0.165403
GO:0045613	BP	regulation of plasmatocyte differentiation	0.165403
GO:0004467	MF	long-chain fatty acid-CoA ligase activity	0.165495
GO:0015645	MF	fatty acid ligase activity	0.165495
GO:0048581	BP	negative regulation of post-embryonic development	0.165539
GO:1901698	BP	response to nitrogen compound	0.165853
GO:0031902	CC	late endosome membrane	0.166237
GO:0008641	MF	small protein activating enzyme activity	0.166754
GO:0035156	BP	fusion cell fate specification	0.166926
GO:0008559	MF	xenobiotic-transporting ATPase activity	0.167023
GO:0042910	MF	xenobiotic transporter activity	0.167023
GO:0046686	BP	response to cadmium ion	0.167987
GO:0030730	BP	sequestering of triglyceride	0.16803
GO:0061097	BP	regulation of protein tyrosine kinase activity	0.168801
GO:0045003	BP	double-strand break repair via synthesis-dependent strand annealing	0.170441
GO:0003401	BP	axis elongation	0.170524
GO:0031982	CC	vesicle	0.170823
GO:0060429	BP	epithelium development	0.171028
GO:0031102	BP	neuron projection regeneration	0.171238
GO:0031103	BP	axon regeneration	0.171238
GO:0043067	BP	regulation of programmed cell death	0.171469
GO:0015711	BP	organic anion transport	0.17281
GO:0045087	BP	innate immune response	0.172849
GO:0097194	BP	execution phase of apoptosis	0.173286
GO:0002684	BP	positive regulation of immune system process	0.173979
GO:0019899	MF	enzyme binding	0.174069
GO:0048469	BP	cell maturation	0.174346
GO:0002253	BP	activation of immune response	0.174837
GO:0016330	BP	second mitotic wave involved in compound eye morphogenesis	0.17488
GO:0009994	BP	oocyte differentiation	0.175311
GO:0032268	BP	regulation of cellular protein metabolic process	0.176124
GO:0040023	BP	establishment of nucleus localization	0.17821
GO:0004385	MF	guanylate kinase activity	0.178527
GO:0006032	BP	chitin catabolic process	0.178805
GO:0042246	BP	tissue regeneration	0.178846
GO:0046460	BP	neutral lipid biosynthetic process	0.180295
GO:0046463	BP	acylglycerol biosynthetic process	0.180295
GO:1900074	BP	negative regulation of neuromuscular synaptic transmission	0.180546
GO:0006810	BP	transport	0.181532
GO:0007561	BP	imaginal disc eversion	0.181924
GO:0016829	MF	lyase activity	0.182313
GO:0031000	BP	response to caffeine	0.182486
GO:0031445	BP	regulation of heterochromatin assembly	0.183848
GO:0033674	BP	positive regulation of kinase activity	0.183897
GO:0045860	BP	positive regulation of protein kinase activity	0.183897
GO:0016779	MF	nucleotidyltransferase activity	0.183915
GO:0051705	BP	multi-organism behavior	0.184161
GO:0023051	BP	regulation of signaling	0.184381
GO:0005154	MF	epidermal growth factor receptor binding	0.184449
GO:0005911	CC	cell-cell junction	0.185011
GO:0042048	BP	olfactory behavior	0.18526
GO:0016201	BP	synaptic target inhibition	0.185707
GO:0050832	BP	defense response to fungus	0.185949
GO:0031513	CC	nonmotile primary cilium	0.186646
GO:0007385	BP	specification of segmental identity, abdomen	0.186778
GO:0007319	BP	negative regulation of oskar mRNA translation	0.186877
GO:0015858	BP	nucleoside transport	0.187757
GO:0035196	BP	production of miRNAs involved in gene silencing by miRNA	0.187811
GO:0060071	BP	Wnt signaling pathway, planar cell polarity pathway	0.188345
GO:0006308	BP	DNA catabolic process	0.188501
GO:0042073	BP	intraciliary transport	0.188594
GO:0051183	MF	vitamin transporter activity	0.188645
GO:0004715	MF	non-membrane spanning protein tyrosine kinase activity	0.188697
GO:0048036	BP	central complex development	0.188777
GO:0072697	BP	protein localization to cell cortex	0.189563
GO:0009897	CC	external side of plasma membrane	0.189869
GO:0016567	BP	protein ubiquitination	0.190018
GO:0043130	MF	ubiquitin binding	0.19093
GO:0051345	BP	positive regulation of hydrolase activity	0.191219
GO:0050804	BP	modulation of synaptic transmission	0.191437
GO:0000003	BP	reproduction	0.191721
GO:0045502	MF	dynein binding	0.192026
GO:1901363	MF	heterocyclic compound binding	0.192031
GO:0046348	BP	amino sugar catabolic process	0.192152
GO:1901072	BP	glucosamine-containing compound catabolic process	0.192152
GO:0017157	BP	regulation of exocytosis	0.192444
GO:0019220	BP	regulation of phosphate metabolic process	0.192447
GO:0051174	BP	regulation of phosphorus metabolic process	0.192447
GO:0009888	BP	tissue development	0.192922
GO:0007080	BP	mitotic metaphase plate congression	0.192944
GO:0031427	BP	response to methotrexate	0.193106
GO:2000377	BP	regulation of reactive oxygen species metabolic process	0.193523
GO:0005126	MF	cytokine receptor binding	0.193549
GO:0043005	CC	neuron projection	0.193795
GO:0007415	BP	defasciculation of motor neuron axon	0.194049
GO:0072525	BP	pyridine-containing compound biosynthetic process	0.194147
GO:0034332	BP	adherens junction organization	0.194767
GO:0010506	BP	regulation of autophagy	0.195591
GO:0001709	BP	cell fate determination	0.19574
GO:0000422	BP	mitophagy	0.196727
GO:0061726	BP	mitochondrion disassembly	0.196727
GO:0016634	MF	oxidoreductase activity, acting on the CH-CH group of donors, oxygen as acceptor	0.197192
GO:0005682	CC	U5 snRNP	0.197197
GO:0051338	BP	regulation of transferase activity	0.197767
GO:0006984	BP	ER-nucleus signaling pathway	0.199844
GO:1903706	BP	regulation of hemopoiesis	0.199925
GO:0035002	BP	liquid clearance, open tracheal system	0.200145
GO:0051347	BP	positive regulation of transferase activity	0.200266
GO:0009651	BP	response to salt stress	0.200381
GO:0030162	BP	regulation of proteolysis	0.201666
GO:0016059	BP	deactivation of rhodopsin mediated signaling	0.202374
GO:0022400	BP	regulation of rhodopsin mediated signaling pathway	0.202374
GO:0097159	MF	organic cyclic compound binding	0.202424
GO:0016056	BP	rhodopsin mediated signaling pathway	0.202638
GO:0004175	MF	endopeptidase activity	0.203591
GO:0016032	BP	viral process	0.20362
GO:0019058	BP	viral life cycle	0.20362
GO:0044764	BP	multi-organism cellular process	0.20362
GO:0005858	CC	axonemal dynein complex	0.203842
GO:0044447	CC	axoneme part	0.203842
GO:0004568	MF	chitinase activity	0.203999
GO:0030135	CC	coated vesicle	0.204607
GO:0007300	BP	ovarian nurse cell to oocyte transport	0.205212
GO:1903531	BP	negative regulation of secretion by cell	0.205457
GO:0002921	BP	negative regulation of humoral immune response	0.206767
GO:0014074	BP	response to purine-containing compound	0.207586
GO:0019722	BP	calcium-mediated signaling	0.208119
GO:0007281	BP	germ cell development	0.208266
GO:0044765	BP	single-organism transport	0.208837
GO:0010847	BP	regulation of chromatin assembly	0.208842
GO:0045910	BP	negative regulation of DNA recombination	0.208922
GO:0015849	BP	organic acid transport	0.209088
GO:0046942	BP	carboxylic acid transport	0.209088
GO:0031347	BP	regulation of defense response	0.209329
GO:0050730	BP	regulation of peptidyl-tyrosine phosphorylation	0.209631
GO:0007635	BP	chemosensory behavior	0.209953
GO:0002165	BP	instar larval or pupal development	0.210313
GO:0030145	MF	manganese ion binding	0.210498
GO:0045216	BP	cell-cell junction organization	0.210963
GO:0001932	BP	regulation of protein phosphorylation	0.211035
GO:0006468	BP	protein phosphorylation	0.21122
GO:0072372	CC	primary cilium	0.211619
GO:0035292	BP	specification of segmental identity, trunk	0.211748
GO:0010608	BP	posttranscriptional regulation of gene expression	0.212492
GO:0045088	BP	regulation of innate immune response	0.212797
GO:0035006	BP	melanization defense response	0.213937
GO:0009605	BP	response to external stimulus	0.214019
GO:0006298	BP	mismatch repair	0.21406
GO:0022411	BP	cellular component disassembly	0.21488
GO:0009066	BP	aspartate family amino acid metabolic process	0.215334
GO:1903008	BP	organelle disassembly	0.215464
GO:0034605	BP	cellular response to heat	0.215477
GO:0040015	BP	negative regulation of multicellular organism growth	0.215551
GO:0042060	BP	wound healing	0.216058
GO:0042787	BP	protein ubiquitination involved in ubiquitin-dependent protein catabolic process	0.216226
GO:0051234	BP	establishment of localization	0.216313
GO:0019674	BP	NAD metabolic process	0.217735
GO:0007351	BP	tripartite regional subdivision	0.218647
GO:0008595	BP	anterior/posterior axis specification, embryo	0.218647
GO:0050806	BP	positive regulation of synaptic transmission	0.218776
GO:0034330	BP	cell junction organization	0.219012
GO:1902803	BP	regulation of synaptic vesicle transport	0.219156
GO:0006026	BP	aminoglycan catabolic process	0.219791
GO:0048609	BP	multicellular organismal reproductive process	0.219953
GO:0006518	BP	peptide metabolic process	0.221008
GO:0046670	BP	positive regulation of retinal cell programmed cell death	0.221034
GO:0046672	BP	positive regulation of compound eye retinal cell programmed cell death	0.221034
GO:0030178	BP	negative regulation of Wnt signaling pathway	0.221776
GO:0017101	CC	aminoacyl-tRNA synthetase multienzyme complex	0.222084
GO:0016765	MF	transferase activity, transferring alkyl or aryl (other than methyl) groups	0.222693
GO:0048583	BP	regulation of response to stimulus	0.222838
GO:0048260	BP	positive regulation of receptor-mediated endocytosis	0.222986
GO:0035070	BP	salivary gland histolysis	0.223954
GO:0034660	BP	ncRNA metabolic process	0.224207
GO:0001703	BP	gastrulation with mouth forming first	0.224483
GO:0010004	BP	gastrulation involving germ band extension	0.224483
GO:0097458	CC	neuron part	0.224648
GO:0019748	BP	secondary metabolic process	0.225676
GO:0042180	BP	cellular ketone metabolic process	0.225894
GO:0046533	BP	negative regulation of photoreceptor cell differentiation	0.227689
GO:0004519	MF	endonuclease activity	0.227925
GO:0070328	BP	triglyceride homeostasis	0.228117
GO:0007628	BP	adult walking behavior	0.228435
GO:0090659	BP	walking behavior	0.228435
GO:0009886	BP	post-embryonic morphogenesis	0.228856
GO:0051048	BP	negative regulation of secretion	0.229856
GO:0005656	CC	nuclear pre-replicative complex	0.230008
GO:0036387	CC	pre-replicative complex	0.230008
GO:0005887	CC	integral component of plasma membrane	0.230476
GO:0008514	MF	organic anion transmembrane transporter activity	0.231606
GO:0060025	BP	regulation of synaptic activity	0.231778
GO:0030424	CC	axon	0.232498
GO:0031398	BP	positive regulation of protein ubiquitination	0.233028
GO:0035234	BP	ectopic germ cell programmed cell death	0.233927
GO:0032182	MF	ubiquitin-like protein binding	0.234051
GO:0035071	BP	salivary gland cell autophagic cell death	0.234353
GO:0048102	BP	autophagic cell death	0.234353
GO:0004812	MF	aminoacyl-tRNA ligase activity	0.234781
GO:0035556	BP	intracellular signal transduction	0.235365
GO:1901264	BP	carbohydrate derivative transport	0.23549
GO:0021700	BP	developmental maturation	0.235723
GO:0000030	MF	mannosyltransferase activity	0.235776
GO:0000982	MF	transcription factor activity, RNA polymerase II core promoter proximal region sequence-specific binding	0.236148
GO:0019953	BP	sexual reproduction	0.236196
GO:0035567	BP	non-canonical Wnt signaling pathway	0.236233
GO:0006412	BP	translation	0.23759
GO:0035324	CC	female germline ring canal	0.238264
GO:0016875	MF	ligase activity, forming carbon-oxygen bonds	0.238304
GO:0016876	MF	ligase activity, forming aminoacyl-tRNA and related compounds	0.238304
GO:0006582	BP	melanin metabolic process	0.240065
GO:0006979	BP	response to oxidative stress	0.240397
GO:0000578	BP	embryonic axis specification	0.240566
GO:2001233	BP	regulation of apoptotic signaling pathway	0.240597
GO:0009948	BP	anterior/posterior axis specification	0.242925
GO:0000187	BP	activation of MAPK activity	0.243394
GO:0051179	BP	localization	0.243922
GO:0016879	MF	ligase activity, forming carbon-nitrogen bonds	0.243987
GO:0015931	BP	nucleobase-containing compound transport	0.244055
GO:0004518	MF	nuclease activity	0.244112
GO:0046890	BP	regulation of lipid biosynthetic process	0.245825
GO:0010389	BP	regulation of G2/M transition of mitotic cell cycle	0.245917
GO:1902749	BP	regulation of cell cycle G2/M phase transition	0.245917
GO:0007291	BP	sperm individualization	0.246187
GO:0009791	BP	post-embryonic development	0.24665
GO:0055090	BP	acylglycerol homeostasis	0.246907
GO:0007617	BP	mating behavior	0.24703
GO:0045924	BP	regulation of female receptivity	0.248658
GO:0044703	BP	multi-organism reproductive process	0.248789
GO:0014070	BP	response to organic cyclic compound	0.24956
GO:0043704	BP	photoreceptor cell fate specification	0.249839
GO:0048598	BP	embryonic morphogenesis	0.250237
GO:0043410	BP	positive regulation of MAPK cascade	0.250718
GO:0007611	BP	learning or memory	0.251512
GO:0050890	BP	cognition	0.251512
GO:0009953	BP	dorsal/ventral pattern formation	0.251706
GO:0007301	BP	female germline ring canal formation	0.251966
GO:0072583	BP	clathrin-mediated endocytosis	0.252525
GO:0002009	BP	morphogenesis of an epithelium	0.252576
GO:0043408	BP	regulation of MAPK cascade	0.25307
GO:0031226	CC	intrinsic component of plasma membrane	0.253279
GO:0071711	BP	basement membrane organization	0.253635
GO:0022412	BP	cellular process involved in reproduction in multicellular organism	0.253878
GO:0032103	BP	positive regulation of response to external stimulus	0.254395
GO:1903322	BP	positive regulation of protein modification by small protein conjugation or removal	0.254397
GO:0007029	BP	endoplasmic reticulum organization	0.254579
GO:0001047	MF	core promoter binding	0.254686
GO:0003746	MF	translation elongation factor activity	0.255746
GO:0016884	MF	carbon-nitrogen ligase activity, with glutamine as amido-N-donor	0.256082
GO:0010941	BP	regulation of cell death	0.256163
GO:0033057	BP	multicellular organismal reproductive behavior	0.256519
GO:0033202	CC	DNA helicase complex	0.257124
GO:0045611	BP	negative regulation of hemocyte differentiation	0.257223
GO:0019201	MF	nucleotide kinase activity	0.257829
GO:0002376	BP	immune system process	0.258077
GO:0051647	BP	nucleus localization	0.258238
GO:0008039	BP	synaptic target recognition	0.259
GO:0034250	BP	positive regulation of cellular amide metabolic process	0.259947
GO:0010038	BP	response to metal ion	0.260244
GO:0032101	BP	regulation of response to external stimulus	0.260553
GO:0006081	BP	cellular aldehyde metabolic process	0.26073
GO:0002682	BP	regulation of immune system process	0.261398
GO:0070647	BP	protein modification by small protein conjugation or removal	0.261903
GO:0044448	CC	cell cortex part	0.262188
GO:0002064	BP	epithelial cell development	0.262537
GO:0007603	BP	phototransduction, visible light	0.263543
GO:0097285	BP	cell-type specific apoptotic process	0.263658
GO:0006446	BP	regulation of translational initiation	0.263682
GO:0010243	BP	response to organonitrogen compound	0.26392
GO:0048259	BP	regulation of receptor-mediated endocytosis	0.264425
GO:0016053	BP	organic acid biosynthetic process	0.265904
GO:0046394	BP	carboxylic acid biosynthetic process	0.265904
GO:0042995	CC	cell projection	0.266488
GO:0042045	BP	epithelial fluid transport	0.267299
GO:0000018	BP	regulation of DNA recombination	0.26758
GO:0000077	BP	DNA damage checkpoint	0.268303
GO:0048678	BP	response to axon injury	0.268436
GO:0044708	BP	single-organism behavior	0.268501
GO:0008585	BP	female gonad development	0.269155
GO:0046545	BP	development of primary female sexual characteristics	0.269155
GO:0050919	BP	negative chemotaxis	0.26943
GO:0001672	BP	regulation of chromatin assembly or disassembly	0.269472
GO:0044706	BP	multi-multicellular organism process	0.270891
GO:0050805	BP	negative regulation of synaptic transmission	0.271124
GO:0007455	BP	eye-antennal disc morphogenesis	0.271544
GO:0048580	BP	regulation of post-embryonic development	0.271837
GO:0030708	BP	germarium-derived female germ-line cyst encapsulation	0.272323
GO:0043406	BP	positive regulation of MAP kinase activity	0.27263
GO:0005776	CC	autophagosome	0.273492
GO:0005548	MF	phospholipid transporter activity	0.273603
GO:0030425	CC	dendrite	0.27376
GO:0005930	CC	axoneme	0.274631
GO:0032838	CC	cell projection cytoplasm	0.274631
GO:0097014	CC	ciliary cytoplasm	0.274631
GO:0006697	BP	ecdysone biosynthetic process	0.275079
GO:0051168	BP	nuclear export	0.275334
GO:0007618	BP	mating	0.275714
GO:0005929	CC	cilium	0.275714
GO:0048584	BP	positive regulation of response to stimulus	0.275939
GO:0043167	MF	ion binding	0.277283
GO:0098797	CC	plasma membrane protein complex	0.277356
GO:0043603	BP	cellular amide metabolic process	0.27798
GO:0032483	BP	regulation of Rab protein signal transduction	0.278939
GO:0046928	BP	regulation of neurotransmitter secretion	0.282516
GO:0051588	BP	regulation of neurotransmitter transport	0.282516
GO:0015294	MF	solute:cation symporter activity	0.282944
GO:0008205	BP	ecdysone metabolic process	0.28394
GO:0016126	BP	sterol biosynthetic process	0.284734
GO:1902653	BP	secondary alcohol biosynthetic process	0.284734
GO:0007612	BP	learning	0.285577
GO:0035171	BP	lamellocyte differentiation	0.285777
GO:0000086	BP	G2/M transition of mitotic cell cycle	0.285923
GO:0022414	BP	reproductive process	0.286764
GO:1900073	BP	regulation of neuromuscular synaptic transmission	0.287724
GO:0007414	BP	axonal defasciculation	0.287941
GO:0006839	BP	mitochondrial transport	0.288021
GO:0007286	BP	spermatid development	0.288033
GO:0044702	BP	single organism reproductive process	0.288955
GO:0048729	BP	tissue morphogenesis	0.288982
GO:0004930	MF	G-protein coupled receptor activity	0.289117
GO:0006323	BP	DNA packaging	0.289913
GO:0031570	BP	DNA integrity checkpoint	0.291275
GO:0019752	BP	carboxylic acid metabolic process	0.291701
GO:0022618	BP	ribonucleoprotein complex assembly	0.291871
GO:0005102	MF	receptor binding	0.292379
GO:0046914	MF	transition metal ion binding	0.293351
GO:0007605	BP	sensory perception of sound	0.293518
GO:0015293	MF	symporter activity	0.293751
GO:0048139	BP	female germ-line cyst encapsulation	0.294681
GO:0050776	BP	regulation of immune response	0.294865
GO:0023057	BP	negative regulation of signaling	0.294996
GO:0044403	BP	symbiosis, encompassing mutualism through parasitism	0.295611
GO:0044419	BP	interspecies interaction between organisms	0.295611
GO:0010647	BP	positive regulation of cell communication	0.295782
GO:0060828	BP	regulation of canonical Wnt signaling pathway	0.295921
GO:0006493	BP	protein O-linked glycosylation	0.296385
GO:0031507	BP	heterochromatin assembly	0.296851
GO:0016782	MF	transferase activity, transferring sulfur-containing groups	0.296981
GO:0010970	BP	microtubule-based transport	0.297704
GO:0031401	BP	positive regulation of protein modification process	0.299256
GO:0048707	BP	instar larval or pupal morphogenesis	0.300913
GO:0007379	BP	segment specification	0.300932
GO:0007527	BP	adult somatic muscle development	0.300968
GO:0015748	BP	organophosphate ester transport	0.301601
GO:0002251	BP	organ or tissue specific immune response	0.301637
GO:0002385	BP	mucosal immune response	0.301637
GO:0044763	BP	single-organism cellular process	0.301646
GO:0035003	CC	subapical complex	0.302192
GO:0008069	BP	dorsal/ventral axis specification, ovarian follicular epithelium	0.302653
GO:0005741	CC	mitochondrial outer membrane	0.303119
GO:0031050	BP	dsRNA fragmentation	0.303336
GO:0043331	BP	response to dsRNA	0.303336
GO:0070918	BP	production of small RNA involved in gene silencing by RNA	0.303336
GO:0071359	BP	cellular response to dsRNA	0.303336
GO:0006892	BP	post-Golgi vesicle-mediated transport	0.303363
GO:0070011	MF	peptidase activity, acting on L-amino acid peptides	0.303477
GO:0010648	BP	negative regulation of cell communication	0.30463
GO:0048477	BP	oogenesis	0.305079
GO:0050684	BP	regulation of mRNA processing	0.305193
GO:0044705	BP	multi-organism reproductive behavior	0.305852
GO:0043524	BP	negative regulation of neuron apoptotic process	0.3059
GO:0012502	BP	induction of programmed cell death	0.306442
GO:0035072	BP	ecdysone-mediated induction of salivary gland cell autophagic cell death	0.306442
GO:0035078	BP	induction of programmed cell death by ecdysone	0.306442
GO:0035081	BP	induction of programmed cell death by hormones	0.306442
GO:0008235	MF	metalloexopeptidase activity	0.306553
GO:0019098	BP	reproductive behavior	0.308222
GO:0035295	BP	tube development	0.309146
GO:0043900	BP	regulation of multi-organism process	0.310154
GO:0030720	BP	oocyte localization involved in germarium-derived egg chamber formation	0.310568
GO:0035058	BP	nonmotile primary cilium assembly	0.311088
GO:0018958	BP	phenol-containing compound metabolic process	0.311258
GO:1903530	BP	regulation of secretion by cell	0.311347
GO:0005927	CC	muscle tendon junction	0.311423
GO:0005811	CC	lipid particle	0.312077
GO:0036477	CC	somatodendritic compartment	0.312266
GO:0000184	BP	nuclear-transcribed mRNA catabolic process, nonsense-mediated decay	0.31288
GO:0008233	MF	peptidase activity	0.312992
GO:0030261	BP	chromosome condensation	0.313152
GO:0016333	BP	morphogenesis of follicular epithelium	0.313733
GO:0042044	BP	fluid transport	0.313838
GO:0016881	MF	acid-amino acid ligase activity	0.314014
GO:0016328	CC	lateral plasma membrane	0.315664
GO:0007292	BP	female gamete generation	0.315679
GO:0008187	MF	poly-pyrimidine tract binding	0.316249
GO:0031399	BP	regulation of protein modification process	0.317444
GO:0002121	BP	inter-male aggressive behavior	0.31776
GO:0004520	MF	endodeoxyribonuclease activity	0.319005
GO:0030072	BP	peptide hormone secretion	0.319773
GO:0090276	BP	regulation of peptide hormone secretion	0.319773
GO:1901565	BP	organonitrogen compound catabolic process	0.320048
GO:0006661	BP	phosphatidylinositol biosynthetic process	0.320157
GO:0003006	BP	developmental process involved in reproduction	0.32031
GO:1903311	BP	regulation of mRNA metabolic process	0.320311
GO:0048803	BP	imaginal disc-derived male genitalia morphogenesis	0.321388
GO:0048808	BP	male genitalia morphogenesis	0.321388
GO:0090598	BP	male anatomical structure morphogenesis	0.321388
GO:0008049	BP	male courtship behavior	0.321534
GO:0007436	BP	larval salivary gland morphogenesis	0.322416
GO:0070727	BP	cellular macromolecule localization	0.322513
GO:1903309	BP	negative regulation of chromatin modification	0.322515
GO:0030705	BP	cytoskeleton-dependent intracellular transport	0.322545
GO:0044839	BP	cell cycle G2/M phase transition	0.323426
GO:0016021	CC	integral component of membrane	0.323546
GO:0065008	BP	regulation of biological quality	0.323662
GO:0050790	BP	regulation of catalytic activity	0.323724
GO:0007303	BP	cytoplasmic transport, nurse cell to oocyte	0.323979
GO:0071482	BP	cellular response to light stimulus	0.325319
GO:0035025	BP	positive regulation of Rho protein signal transduction	0.325459
GO:0035126	BP	post-embryonic genitalia morphogenesis	0.327756
GO:0048805	BP	imaginal disc-derived genitalia morphogenesis	0.327756
GO:0044283	BP	small molecule biosynthetic process	0.328541
GO:0002791	BP	regulation of peptide secretion	0.329007
GO:0090087	BP	regulation of peptide transport	0.329007
GO:0005802	CC	trans-Golgi network	0.329655
GO:0006820	BP	anion transport	0.330347
GO:0017112	MF	Rab guanyl-nucleotide exchange factor activity	0.330446
GO:0006414	BP	translational elongation	0.330612
GO:0030139	CC	endocytic vesicle	0.330876
GO:0007165	BP	signal transduction	0.331829
GO:0006417	BP	regulation of translation	0.332439
GO:0007559	BP	histolysis	0.333562
GO:0016271	BP	tissue death	0.333562
GO:0034599	BP	cellular response to oxidative stress	0.333815
GO:0002118	BP	aggressive behavior	0.334306
GO:0001191	MF	transcriptional repressor activity, RNA polymerase II transcription factor binding	0.334699
GO:0020037	MF	heme binding	0.334707
GO:0060180	BP	female mating behavior	0.33568
GO:0030725	BP	germline ring canal formation	0.337868
GO:0042440	BP	pigment metabolic process	0.338841
GO:0009611	BP	response to wounding	0.33938
GO:0051310	BP	metaphase plate congression	0.341239
GO:0010821	BP	regulation of mitochondrion organization	0.341443
GO:0010604	BP	positive regulation of macromolecule metabolic process	0.341454
GO:0050688	BP	regulation of defense response to virus	0.342477
GO:0048665	BP	neuron fate specification	0.342651
GO:0007186	BP	G-protein coupled receptor signaling pathway	0.343086
GO:0031224	CC	intrinsic component of membrane	0.34318
GO:0031968	CC	organelle outer membrane	0.344187
GO:0007276	BP	gamete generation	0.344377
GO:0046906	MF	tetrapyrrole binding	0.344792
GO:0016776	MF	phosphotransferase activity, phosphate group as acceptor	0.345809
GO:0016310	BP	phosphorylation	0.346963
GO:0007163	BP	establishment or maintenance of cell polarity	0.347378
GO:0034333	BP	adherens junction assembly	0.347443
GO:0002790	BP	peptide secretion	0.347919
GO:0005342	MF	organic acid transmembrane transporter activity	0.348284
GO:0046943	MF	carboxylic acid transmembrane transporter activity	0.348284
GO:0035112	BP	genitalia morphogenesis	0.348352
GO:0009914	BP	hormone transport	0.349145
GO:0046879	BP	hormone secretion	0.349145
GO:0046883	BP	regulation of hormone secretion	0.349145
GO:1902652	BP	secondary alcohol metabolic process	0.349721
GO:0004842	MF	ubiquitin-protein transferase activity	0.350046
GO:0002683	BP	negative regulation of immune system process	0.350164
GO:0030662	CC	coated vesicle membrane	0.351072
GO:0009798	BP	axis specification	0.351651
GO:0007282	BP	cystoblast division	0.351903
GO:0031325	BP	positive regulation of cellular metabolic process	0.352087
GO:0048515	BP	spermatid differentiation	0.352454
GO:1901699	BP	cellular response to nitrogen compound	0.352471
GO:0051046	BP	regulation of secretion	0.352605
GO:0003383	BP	apical constriction	0.35268
GO:0043063	BP	intercellular bridge organization	0.353332
GO:0035153	BP	epithelial cell type specification, open tracheal system	0.353607
GO:0046668	BP	regulation of retinal cell programmed cell death	0.354391
GO:0046669	BP	regulation of compound eye retinal cell programmed cell death	0.354391
GO:0019205	MF	nucleobase-containing compound kinase activity	0.35463
GO:0007157	BP	heterophilic cell-cell adhesion via plasma membrane cell adhesion molecules	0.355234
GO:0006082	BP	organic acid metabolic process	0.35618
GO:0043436	BP	oxoacid metabolic process	0.35618
GO:0003676	MF	nucleic acid binding	0.35674
GO:0048854	BP	brain morphogenesis	0.357053
GO:0006959	BP	humoral immune response	0.357124
GO:0043523	BP	regulation of neuron apoptotic process	0.357697
GO:0071826	BP	ribonucleoprotein complex subunit organization	0.357736
GO:0009055	MF	electron carrier activity	0.357954
GO:0007552	BP	metamorphosis	0.358002
GO:0030659	CC	cytoplasmic vesicle membrane	0.35837
GO:0000070	BP	mitotic sister chromatid segregation	0.35852
GO:0019867	CC	outer membrane	0.358674
GO:0009267	BP	cellular response to starvation	0.359056
GO:0045456	BP	ecdysteroid biosynthetic process	0.359393
GO:0008173	MF	RNA methyltransferase activity	0.359523
GO:0007464	BP	R3/R4 cell fate commitment	0.35956
GO:1903052	BP	positive regulation of proteolysis involved in cellular protein catabolic process	0.359956
GO:1903364	BP	positive regulation of cellular protein catabolic process	0.359956
GO:0042387	BP	plasmatocyte differentiation	0.36041
GO:0008135	MF	translation factor activity, RNA binding	0.360464
GO:0003724	MF	RNA helicase activity	0.360724
GO:0060179	BP	male mating behavior	0.360825
GO:0006997	BP	nucleus organization	0.361188
GO:0003697	MF	single-stranded DNA binding	0.362031
GO:0006891	BP	intra-Golgi vesicle-mediated transport	0.364979
GO:0005657	CC	replication fork	0.365683
GO:0005576	CC	extracellular region	0.36712
GO:0031669	BP	cellular response to nutrient levels	0.367633
GO:1901607	BP	alpha-amino acid biosynthetic process	0.367863
GO:0004197	MF	cysteine-type endopeptidase activity	0.368136
GO:0019787	MF	ubiquitin-like protein transferase activity	0.368151
GO:0009408	BP	response to heat	0.368322
GO:0004674	MF	protein serine/threonine kinase activity	0.368562
GO:1901360	BP	organic cyclic compound metabolic process	0.368777
GO:0090288	BP	negative regulation of cellular response to growth factor stimulus	0.369183
GO:0006638	BP	neutral lipid metabolic process	0.36929
GO:0006639	BP	acylglycerol metabolic process	0.36929
GO:0044444	CC	cytoplasmic part	0.369421
GO:0016740	MF	transferase activity	0.369459
GO:0016125	BP	sterol metabolic process	0.369715
GO:0007560	BP	imaginal disc morphogenesis	0.370538
GO:0048563	BP	post-embryonic organ morphogenesis	0.370538
GO:0009057	BP	macromolecule catabolic process	0.372126
GO:0010008	CC	endosome membrane	0.373741
GO:0010817	BP	regulation of hormone levels	0.373826
GO:0006633	BP	fatty acid biosynthetic process	0.373854
GO:0001085	MF	RNA polymerase II transcription factor binding	0.374909
GO:0009584	BP	detection of visible light	0.375178
GO:0048056	BP	R3/R4 cell differentiation	0.375353
GO:0009987	BP	cellular process	0.375575
GO:0070491	MF	repressing transcription factor binding	0.376835
GO:0051402	BP	neuron apoptotic process	0.377448
GO:0071103	BP	DNA conformation change	0.37845
GO:0050000	BP	chromosome localization	0.379525
GO:0051303	BP	establishment of chromosome localization	0.379525
GO:0007126	BP	meiotic nuclear division	0.37959
GO:0006139	BP	nucleobase-containing compound metabolic process	0.379666
GO:1901606	BP	alpha-amino acid catabolic process	0.380171
GO:0090304	BP	nucleic acid metabolic process	0.380238
GO:0048138	BP	germ-line cyst encapsulation	0.380583
GO:0006725	BP	cellular aromatic compound metabolic process	0.380834
GO:0001934	BP	positive regulation of protein phosphorylation	0.380836
GO:1901605	BP	alpha-amino acid metabolic process	0.38085
GO:0007349	BP	cellularization	0.381171
GO:0032879	BP	regulation of localization	0.381789
GO:0030539	BP	male genitalia development	0.38201
GO:0007483	BP	genital disc morphogenesis	0.382097
GO:0031668	BP	cellular response to extracellular stimulus	0.382615
GO:0009416	BP	response to light stimulus	0.383423
GO:0043043	BP	peptide biosynthetic process	0.383965
GO:0035168	BP	larval lymph gland hemocyte differentiation	0.3849
GO:0006727	BP	ommochrome biosynthetic process	0.385382
GO:0008055	BP	ocellus pigment biosynthetic process	0.385382
GO:0033060	BP	ocellus pigmentation	0.385382
GO:0046152	BP	ommochrome metabolic process	0.385382
GO:0046158	BP	ocellus pigment metabolic process	0.385382
GO:0008652	BP	cellular amino acid biosynthetic process	0.385629
GO:0007338	BP	single fertilization	0.386785
GO:1902533	BP	positive regulation of intracellular signal transduction	0.38916
GO:0048585	BP	negative regulation of response to stimulus	0.389517
GO:0046824	BP	positive regulation of nucleocytoplasmic transport	0.390259
GO:0008543	BP	fibroblast growth factor receptor signaling pathway	0.391457
GO:0044344	BP	cellular response to fibroblast growth factor stimulus	0.391457
GO:0071774	BP	response to fibroblast growth factor	0.391457
GO:0005088	MF	Ras guanyl-nucleotide exchange factor activity	0.392117
GO:0042221	BP	response to chemical	0.392307
GO:0005737	CC	cytoplasm	0.392851
GO:0006869	BP	lipid transport	0.392986
GO:0048072	BP	compound eye pigmentation	0.393369
GO:0046483	BP	heterocycle metabolic process	0.393906
GO:0022416	BP	chaeta development	0.394078
GO:0009063	BP	cellular amino acid catabolic process	0.394125
GO:0006631	BP	fatty acid metabolic process	0.396745
GO:0007350	BP	blastoderm segmentation	0.39677
GO:0072330	BP	monocarboxylic acid biosynthetic process	0.396974
GO:0009966	BP	regulation of signal transduction	0.397263
GO:0043025	CC	neuronal cell body	0.397578
GO:0015833	BP	peptide transport	0.397682
GO:0033036	BP	macromolecule localization	0.398282
GO:0000819	BP	sister chromatid segregation	0.398882
GO:0009566	BP	fertilization	0.400621
GO:0007041	BP	lysosomal transport	0.400644
GO:0000075	BP	cell cycle checkpoint	0.400857
GO:1901615	BP	organic hydroxy compound metabolic process	0.40146
GO:0048569	BP	post-embryonic organ development	0.401817
GO:0003924	MF	GTPase activity	0.4022
GO:0007413	BP	axonal fasciculation	0.402263
GO:0009629	BP	response to gravity	0.402596
GO:0042332	BP	gravitaxis	0.402596
GO:0045165	BP	cell fate commitment	0.402817
GO:0042176	BP	regulation of protein catabolic process	0.40371
GO:1903046	BP	meiotic cell cycle process	0.404163
GO:0045433	BP	male courtship behavior, veined wing generated song production	0.404445
GO:0072593	BP	reactive oxygen species metabolic process	0.405609
GO:0042327	BP	positive regulation of phosphorylation	0.405879
GO:0007619	BP	courtship behavior	0.405918
GO:0070252	BP	actin-mediated cell contraction	0.406376
GO:0045879	BP	negative regulation of smoothened signaling pathway	0.406964
GO:0006694	BP	steroid biosynthetic process	0.408054
GO:0019216	BP	regulation of lipid metabolic process	0.40825
GO:0045665	BP	negative regulation of neuron differentiation	0.408556
GO:0006576	BP	cellular biogenic amine metabolic process	0.408882
GO:0043604	BP	amide biosynthetic process	0.40913
GO:0007629	BP	flight behavior	0.409285
GO:0044433	CC	cytoplasmic vesicle part	0.409345
GO:0046982	MF	protein heterodimerization activity	0.410401
GO:1901700	BP	response to oxygen-containing compound	0.410956
GO:0042446	BP	hormone biosynthetic process	0.411099
GO:0016020	CC	membrane	0.411108
GO:0050954	BP	sensory perception of mechanical stimulus	0.41149
GO:0035290	BP	trunk segmentation	0.412321
GO:0007279	BP	pole cell formation	0.412725
GO:0007485	BP	imaginal disc-derived male genitalia development	0.414037
GO:0000079	BP	regulation of cyclin-dependent protein serine/threonine kinase activity	0.414144
GO:1904029	BP	regulation of cyclin-dependent protein kinase activity	0.414144
GO:0051321	BP	meiotic cell cycle	0.414274
GO:0097305	BP	response to alcohol	0.414308
GO:0045793	BP	positive regulation of cell size	0.414415
GO:0004620	MF	phospholipase activity	0.414688
GO:0044265	BP	cellular macromolecule catabolic process	0.414739
GO:0046660	BP	female sex differentiation	0.414927
GO:1903532	BP	positive regulation of secretion by cell	0.415276
GO:0051276	BP	chromosome organization	0.415581
GO:0035282	BP	segmentation	0.416698
GO:0043405	BP	regulation of MAP kinase activity	0.417781
GO:0046165	BP	alcohol biosynthetic process	0.417792
GO:0009952	BP	anterior/posterior pattern specification	0.418049
GO:1902580	BP	single-organism cellular localization	0.41828
GO:0090175	BP	regulation of establishment of planar polarity	0.420181
GO:0016772	MF	transferase activity, transferring phosphorus-containing groups	0.420504
GO:0071496	BP	cellular response to external stimulus	0.42182
GO:0016545	BP	male courtship behavior, veined wing vibration	0.422677
GO:0048065	BP	male courtship behavior, veined wing extension	0.422677
GO:0030170	MF	pyridoxal phosphate binding	0.42417
GO:0009790	BP	embryo development	0.425644
GO:0045471	BP	response to ethanol	0.426218
GO:0044700	BP	single organism signaling	0.426734
GO:0010876	BP	lipid localization	0.426739
GO:0035327	CC	transcriptionally active chromatin	0.427794
GO:0060439	BP	trachea morphogenesis	0.42855
GO:1901136	BP	carbohydrate derivative catabolic process	0.428673
GO:0006378	BP	mRNA polyadenylation	0.429925
GO:0016835	MF	carbon-oxygen lyase activity	0.430445
GO:0050657	BP	nucleic acid transport	0.430589
GO:0050658	BP	RNA transport	0.430589
GO:0007095	BP	mitotic G2 DNA damage checkpoint	0.430749
GO:0031572	BP	G2 DNA damage checkpoint	0.430749
GO:0023052	BP	signaling	0.431352
GO:0010033	BP	response to organic substance	0.43296
GO:0051015	MF	actin filament binding	0.43308
GO:0040014	BP	regulation of multicellular organism growth	0.433878
GO:0007613	BP	memory	0.43412
GO:0005777	CC	peroxisome	0.434124
GO:0042579	CC	microbody	0.434124
GO:0045807	BP	positive regulation of endocytosis	0.434604
GO:0090316	BP	positive regulation of intracellular protein transport	0.436103
GO:0016023	CC	cytoplasmic membrane-bounded vesicle	0.436316
GO:0010883	BP	regulation of lipid storage	0.437819
GO:0071702	BP	organic substance transport	0.43807
GO:0044297	CC	cell body	0.438205
GO:1901564	BP	organonitrogen compound metabolic process	0.438315
GO:0044818	BP	mitotic G2/M transition checkpoint	0.438743
GO:0010562	BP	positive regulation of phosphorus metabolic process	0.438771
GO:0045937	BP	positive regulation of phosphate metabolic process	0.438771
GO:0005913	CC	cell-cell adherens junction	0.439157
GO:0003714	MF	transcription corepressor activity	0.439455
GO:0042886	BP	amide transport	0.439669
GO:0044441	CC	ciliary part	0.439785
GO:0006914	BP	autophagy	0.440394
GO:0044550	BP	secondary metabolite biosynthetic process	0.441118
GO:0050877	BP	neurological system process	0.442015
GO:0005739	CC	mitochondrion	0.442254
GO:0008355	BP	olfactory learning	0.445085
GO:0060562	BP	epithelial tube morphogenesis	0.446677
GO:0098552	CC	side of membrane	0.44748
GO:0012506	CC	vesicle membrane	0.448024
GO:0019897	CC	extrinsic component of plasma membrane	0.448113
GO:0006261	BP	DNA-dependent DNA replication	0.448358
GO:0004866	MF	endopeptidase inhibitor activity	0.448792
GO:0030414	MF	peptidase inhibitor activity	0.448792
GO:0009308	BP	amine metabolic process	0.448803
GO:0044106	BP	cellular amine metabolic process	0.448803
GO:0051047	BP	positive regulation of secretion	0.448804
GO:0035264	BP	multicellular organism growth	0.448848
GO:0030855	BP	epithelial cell differentiation	0.448977
GO:1990778	BP	protein localization to cell periphery	0.449336
GO:0005319	MF	lipid transporter activity	0.449489
GO:0010948	BP	negative regulation of cell cycle process	0.449791
GO:0045172	CC	germline ring canal	0.449996
GO:0042803	MF	protein homodimerization activity	0.450184
GO:0042181	BP	ketone biosynthetic process	0.45114
GO:0035220	BP	wing disc development	0.451284
GO:0008103	BP	oocyte microtubule cytoskeleton polarization	0.451394
GO:0045455	BP	ecdysteroid metabolic process	0.451485
GO:0051236	BP	establishment of RNA localization	0.451551
GO:0002066	BP	columnar/cuboidal epithelial cell development	0.45203
GO:0030707	BP	ovarian follicle cell development	0.45203
GO:1901566	BP	organonitrogen compound biosynthetic process	0.452334
GO:0000502	CC	proteasome complex	0.452876
GO:1903829	BP	positive regulation of cellular protein localization	0.453456
GO:0005667	CC	transcription factor complex	0.453644
GO:0002168	BP	instar larval development	0.453844
GO:0007484	BP	imaginal disc-derived genitalia development	0.454465
GO:0005938	CC	cell cortex	0.454623
GO:0051536	MF	iron-sulfur cluster binding	0.455347
GO:0051540	MF	metal cluster binding	0.455347
GO:0009893	BP	positive regulation of metabolic process	0.455509
GO:0005525	MF	GTP binding	0.455528
GO:0032561	MF	guanyl ribonucleotide binding	0.455528
GO:0019904	MF	protein domain specific binding	0.455579
GO:1901215	BP	negative regulation of neuron death	0.456225
GO:0010972	BP	negative regulation of G2/M transition of mitotic cell cycle	0.456583
GO:1902750	BP	negative regulation of cell cycle G2/M phase transition	0.456583
GO:0008344	BP	adult locomotory behavior	0.456933
GO:0007268	BP	synaptic transmission	0.457553
GO:0046474	BP	glycerophospholipid biosynthetic process	0.457625
GO:0044425	CC	membrane part	0.458443
GO:0006497	BP	protein lipidation	0.459787
GO:0042158	BP	lipoprotein biosynthetic process	0.459787
GO:0004536	MF	deoxyribonuclease activity	0.460817
GO:0008081	MF	phosphoric diester hydrolase activity	0.461271
GO:0019001	MF	guanyl nucleotide binding	0.461617
GO:0061135	MF	endopeptidase regulator activity	0.46168
GO:0046667	BP	compound eye retinal cell programmed cell death	0.462172
GO:0034641	BP	cellular nitrogen compound metabolic process	0.462309
GO:0035195	BP	gene silencing by miRNA	0.462635
GO:0046552	BP	photoreceptor cell fate commitment	0.46326
GO:0003774	MF	motor activity	0.463386
GO:0043631	BP	RNA polyadenylation	0.464473
GO:0051607	BP	defense response to virus	0.464797
GO:0031965	CC	nuclear membrane	0.464838
GO:0007112	BP	male meiosis cytokinesis	0.465403
GO:0007267	BP	cell-cell signaling	0.465838
GO:0009880	BP	embryonic pattern specification	0.466335
GO:0048588	BP	developmental cell growth	0.467606
GO:0044248	BP	cellular catabolic process	0.468664
GO:0000280	BP	nuclear division	0.469032
GO:0007154	BP	cell communication	0.469556
GO:0016627	MF	oxidoreductase activity, acting on the CH-CH group of donors	0.470852
GO:0004672	MF	protein kinase activity	0.471371
GO:0007426	BP	tracheal outgrowth, open tracheal system	0.471566
GO:0019731	BP	antibacterial humoral response	0.4735
GO:0002065	BP	columnar/cuboidal epithelial cell differentiation	0.477032
GO:0098791	CC	Golgi subcompartment	0.477419
GO:0035023	BP	regulation of Rho protein signal transduction	0.477618
GO:0040029	BP	regulation of gene expression, epigenetic	0.477662
GO:0045171	CC	intercellular bridge	0.478959
GO:0019538	BP	protein metabolic process	0.479527
GO:0051641	BP	cellular localization	0.479589
GO:0043565	MF	sequence-specific DNA binding	0.479636
GO:1903651	BP	positive regulation of cytoplasmic transport	0.480042
GO:0016334	BP	establishment or maintenance of polarity of follicular epithelium	0.480081
GO:0005783	CC	endoplasmic reticulum	0.480884
GO:0060089	MF	molecular transducer activity	0.481273
GO:0035214	BP	eye-antennal disc development	0.482629
GO:0042157	BP	lipoprotein metabolic process	0.482711
GO:0016705	MF	oxidoreductase activity, acting on paired donors, with incorporation or reduction of molecular oxygen	0.484108
GO:0048640	BP	negative regulation of developmental growth	0.48509
GO:0008033	BP	tRNA processing	0.485782
GO:0031985	CC	Golgi cisterna	0.486134
GO:0016458	BP	gene silencing	0.486672
GO:0035146	BP	tube fusion	0.487158
GO:0035147	BP	branch fusion, open tracheal system	0.487158
GO:0031984	CC	organelle subcompartment	0.48745
GO:0042802	MF	identical protein binding	0.48826
GO:0072499	BP	photoreceptor cell axon guidance	0.488275
GO:0044773	BP	mitotic DNA damage checkpoint	0.488963
GO:0051051	BP	negative regulation of transport	0.489019
GO:0005886	CC	plasma membrane	0.48902
GO:0006732	BP	coenzyme metabolic process	0.490608
GO:0046666	BP	retinal cell programmed cell death	0.490868
GO:0046661	BP	male sex differentiation	0.491324
GO:0007169	BP	transmembrane receptor protein tyrosine kinase signaling pathway	0.491818
GO:0006469	BP	negative regulation of protein kinase activity	0.492436
GO:0033673	BP	negative regulation of kinase activity	0.492436
GO:0030048	BP	actin filament-based movement	0.492988
GO:0019932	BP	second-messenger-mediated signaling	0.494001
GO:0008509	MF	anion transmembrane transporter activity	0.494354
GO:0008610	BP	lipid biosynthetic process	0.495063
GO:1902554	CC	serine/threonine protein kinase complex	0.495963
GO:0007277	BP	pole cell development	0.495966
GO:0044774	BP	mitotic DNA integrity checkpoint	0.49647
GO:0008306	BP	associative learning	0.497324
GO:0005829	CC	cytosol	0.49849
GO:0005770	CC	late endosome	0.498946
GO:0030054	CC	cell junction	0.500047
GO:0034754	BP	cellular hormone metabolic process	0.501602
GO:0060438	BP	trachea development	0.50284
GO:0016199	BP	axon midline choice point recognition	0.503846
GO:0007602	BP	phototransduction	0.505016
GO:1901617	BP	organic hydroxy compound biosynthetic process	0.505758
GO:0023061	BP	signal release	0.506691
GO:0060070	BP	canonical Wnt signaling pathway	0.506842
GO:0048193	BP	Golgi vesicle transport	0.507237
GO:0048285	BP	organelle fission	0.507751
GO:0016757	MF	transferase activity, transferring glycosyl groups	0.508133
GO:0007034	BP	vacuolar transport	0.508407
GO:0065009	BP	regulation of molecular function	0.511544
GO:0006807	BP	nitrogen compound metabolic process	0.513634
GO:0005089	MF	Rho guanyl-nucleotide exchange factor activity	0.513897
GO:0017016	MF	Ras GTPase binding	0.513944
GO:0007610	BP	behavior	0.514525
GO:0007616	BP	long-term memory	0.515683
GO:0030307	BP	positive regulation of cell growth	0.515931
GO:0007417	BP	central nervous system development	0.516544
GO:0019362	BP	pyridine nucleotide metabolic process	0.516714
GO:0046496	BP	nicotinamide nucleotide metabolic process	0.516714
GO:0032993	CC	protein-DNA complex	0.51698
GO:0004177	MF	aminopeptidase activity	0.51907
GO:0071944	CC	cell periphery	0.519836
GO:0031267	MF	small GTPase binding	0.520889
GO:0008276	MF	protein methyltransferase activity	0.52128
GO:0031966	CC	mitochondrial membrane	0.521786
GO:0044212	MF	transcription regulatory region DNA binding	0.522151
GO:0044267	BP	cellular protein metabolic process	0.522682
GO:0016476	BP	regulation of embryonic cell shape	0.522829
GO:0008063	BP	Toll signaling pathway	0.523885
GO:0015370	MF	solute:sodium symporter activity	0.524598
GO:0009615	BP	response to virus	0.525238
GO:0070828	BP	heterochromatin organization	0.525298
GO:0031988	CC	membrane-bounded vesicle	0.526075
GO:0008270	MF	zinc ion binding	0.527544
GO:0044440	CC	endosomal part	0.528753
GO:0044429	CC	mitochondrial part	0.5293
GO:0000975	MF	regulatory region DNA binding	0.52969
GO:0001067	MF	regulatory region nucleic acid binding	0.52969
GO:0009056	BP	catabolic process	0.530118
GO:0022402	BP	cell cycle process	0.530547
GO:0008202	BP	steroid metabolic process	0.531234
GO:0005085	MF	guanyl-nucleotide exchange factor activity	0.531358
GO:0035239	BP	tube morphogenesis	0.531817
GO:0005884	CC	actin filament	0.532705
GO:0006726	BP	eye pigment biosynthetic process	0.536287
GO:0051020	MF	GTPase binding	0.536762
GO:0051186	BP	cofactor metabolic process	0.536772
GO:0090305	BP	nucleic acid phosphodiester bond hydrolysis	0.537098
GO:0009968	BP	negative regulation of signal transduction	0.5371
GO:0048663	BP	neuron fate commitment	0.538166
GO:0048806	BP	genitalia development	0.538551
GO:0016055	BP	Wnt signaling pathway	0.53927
GO:0006030	BP	chitin metabolic process	0.539321
GO:0072524	BP	pyridine-containing compound metabolic process	0.53971
GO:0051222	BP	positive regulation of protein transport	0.54015
GO:2001251	BP	negative regulation of chromosome organization	0.540318
GO:0008168	MF	methyltransferase activity	0.540962
GO:0016298	MF	lipase activity	0.541099
GO:0045017	BP	glycerolipid biosynthetic process	0.54163
GO:0045610	BP	regulation of hemocyte differentiation	0.544475
GO:0005740	CC	mitochondrial envelope	0.545898
GO:0042059	BP	negative regulation of epidermal growth factor receptor signaling pathway	0.546581
GO:1901185	BP	negative regulation of ERBB signaling pathway	0.546581
GO:0042441	BP	eye pigment metabolic process	0.547187
GO:0043324	BP	pigment metabolic process involved in developmental pigmentation	0.547187
GO:0043474	BP	pigment metabolic process involved in pigmentation	0.547187
GO:0016198	BP	axon choice point recognition	0.547227
GO:0035159	BP	regulation of tube length, open tracheal system	0.547248
GO:0048134	BP	germ-line cyst formation	0.548288
GO:0005488	MF	binding	0.548917
GO:0045214	BP	sarcomere organization	0.549563
GO:0000776	CC	kinetochore	0.55107
GO:1901214	BP	regulation of neuron death	0.552579
GO:0007525	BP	somatic muscle development	0.552904
GO:0030534	BP	adult behavior	0.554509
GO:0043279	BP	response to alkaloid	0.555019
GO:0009719	BP	response to endogenous stimulus	0.556882
GO:0046331	BP	lateral inhibition	0.557443
GO:0019730	BP	antimicrobial humoral response	0.559346
GO:0050777	BP	negative regulation of immune response	0.55944
GO:0031497	BP	chromatin assembly	0.560061
GO:0030155	BP	regulation of cell adhesion	0.561237
GO:0048878	BP	chemical homeostasis	0.561699
GO:0030111	BP	regulation of Wnt signaling pathway	0.563769
GO:0004872	MF	receptor activity	0.564545
GO:0044260	BP	cellular macromolecule metabolic process	0.565196
GO:0030431	BP	sleep	0.565608
GO:0033206	BP	meiotic cytokinesis	0.565892
GO:0031967	CC	organelle envelope	0.566201
GO:0031975	CC	envelope	0.566201
GO:0070997	BP	neuron death	0.566368
GO:0009583	BP	detection of light stimulus	0.56687
GO:0032482	BP	Rab protein signal transduction	0.568226
GO:0016741	MF	transferase activity, transferring one-carbon groups	0.569017
GO:0009266	BP	response to temperature stimulus	0.569216
GO:0097525	CC	spliceosomal snRNP complex	0.569487
GO:0032388	BP	positive regulation of intracellular transport	0.569723
GO:0045886	BP	negative regulation of synaptic growth at neuromuscular junction	0.569984
GO:0051964	BP	negative regulation of synapse assembly	0.569984
GO:1904397	BP	negative regulation of neuromuscular junction development	0.569984
GO:1902911	CC	protein kinase complex	0.571201
GO:0016049	BP	cell growth	0.572347
GO:0016301	MF	kinase activity	0.572609
GO:0006733	BP	oxidoreduction coenzyme metabolic process	0.573126
GO:0016491	MF	oxidoreductase activity	0.573183
GO:0008134	MF	transcription factor binding	0.573972
GO:0035075	BP	response to ecdysone	0.574573
GO:0036314	BP	response to sterol	0.574573
GO:1901654	BP	response to ketone	0.574573
GO:0042445	BP	hormone metabolic process	0.574973
GO:0045168	BP	cell-cell signaling involved in cell fate commitment	0.575241
GO:0043170	BP	macromolecule metabolic process	0.575263
GO:0051336	BP	regulation of hydrolase activity	0.575702
GO:0006508	BP	proteolysis	0.576162
GO:0008347	BP	glial cell migration	0.578767
GO:0034248	BP	regulation of cellular amide metabolic process	0.581186
GO:0003723	MF	RNA binding	0.581488
GO:0034470	BP	ncRNA processing	0.581795
GO:0042127	BP	regulation of cell proliferation	0.582483
GO:0007419	BP	ventral cord development	0.583124
GO:0046822	BP	regulation of nucleocytoplasmic transport	0.58533
GO:0008589	BP	regulation of smoothened signaling pathway	0.585851
GO:0035265	BP	organ growth	0.586408
GO:0004702	MF	receptor signaling protein serine/threonine kinase activity	0.590875
GO:0071417	BP	cellular response to organonitrogen compound	0.591041
GO:0007435	BP	salivary gland morphogenesis	0.591662
GO:0022612	BP	gland morphogenesis	0.591662
GO:0016323	CC	basolateral plasma membrane	0.591819
GO:0023056	BP	positive regulation of signaling	0.592464
GO:0009108	BP	coenzyme biosynthetic process	0.59269
GO:0031396	BP	regulation of protein ubiquitination	0.593049
GO:0034220	BP	ion transmembrane transport	0.593836
GO:0090287	BP	regulation of cellular response to growth factor stimulus	0.594111
GO:0045169	CC	fusome	0.595392
GO:0061630	MF	ubiquitin protein ligase activity	0.596432
GO:1901071	BP	glucosamine-containing compound metabolic process	0.597998
GO:0046532	BP	regulation of photoreceptor cell differentiation	0.598769
GO:0001104	MF	RNA polymerase II transcription cofactor activity	0.600415
GO:0045786	BP	negative regulation of cell cycle	0.600997
GO:0010628	BP	positive regulation of gene expression	0.601643
GO:0007093	BP	mitotic cell cycle checkpoint	0.601984
GO:0061659	MF	ubiquitin-like protein ligase activity	0.602419
GO:0060560	BP	developmental growth involved in morphogenesis	0.604585
GO:0030239	BP	myofibril assembly	0.604647
GO:0005768	CC	endosome	0.606173
GO:0005924	CC	cell-substrate adherens junction	0.606649
GO:0006897	BP	endocytosis	0.606832
GO:0006040	BP	amino sugar metabolic process	0.607416
GO:0005759	CC	mitochondrial matrix	0.607577
GO:0048608	BP	reproductive structure development	0.608228
GO:0061458	BP	reproductive system development	0.608228
GO:0006342	BP	chromatin silencing	0.609859
GO:0009653	BP	anatomical structure morphogenesis	0.609999
GO:0042384	BP	cilium assembly	0.612582
GO:1903320	BP	regulation of protein modification by small protein conjugation or removal	0.613701
GO:1901987	BP	regulation of cell cycle phase transition	0.613736
GO:1901990	BP	regulation of mitotic cell cycle phase transition	0.613736
GO:0051050	BP	positive regulation of transport	0.614264
GO:0007494	BP	midgut development	0.615977
GO:0009581	BP	detection of external stimulus	0.616406
GO:0009582	BP	detection of abiotic stimulus	0.616406
GO:0060271	BP	cilium morphogenesis	0.616709
GO:0044087	BP	regulation of cellular component biogenesis	0.616746
GO:1901575	BP	organic substance catabolic process	0.616932
GO:0070887	BP	cellular response to chemical stimulus	0.617013
GO:0007049	BP	cell cycle	0.617108
GO:0045814	BP	negative regulation of gene expression, epigenetic	0.618043
GO:0030055	CC	cell-substrate junction	0.618422
GO:0019901	MF	protein kinase binding	0.61875
GO:0000976	MF	transcription regulatory region sequence-specific DNA binding	0.618796
GO:0019915	BP	lipid storage	0.620604
GO:0000981	MF	RNA polymerase II transcription factor activity, sequence-specific DNA binding	0.621073
GO:0004713	MF	protein tyrosine kinase activity	0.621122
GO:0051254	BP	positive regulation of RNA metabolic process	0.621389
GO:0050839	MF	cell adhesion molecule binding	0.621459
GO:0004888	MF	transmembrane signaling receptor activity	0.623116
GO:0032787	BP	monocarboxylic acid metabolic process	0.623431
GO:0004871	MF	signal transducer activity	0.624934
GO:0042063	BP	gliogenesis	0.626495
GO:0035166	BP	post-embryonic hemopoiesis	0.626518
GO:0035167	BP	larval lymph gland hemopoiesis	0.626518
GO:1902531	BP	regulation of intracellular signal transduction	0.626873
GO:0007009	BP	plasma membrane organization	0.626963
GO:0051961	BP	negative regulation of nervous system development	0.627302
GO:0003008	BP	system process	0.627689
GO:0008064	BP	regulation of actin polymerization or depolymerization	0.627851
GO:0030832	BP	regulation of actin filament length	0.627851
GO:0051173	BP	positive regulation of nitrogen compound metabolic process	0.628522
GO:0007266	BP	Rho protein signal transduction	0.62923
GO:0007369	BP	gastrulation	0.629855
GO:0008654	BP	phospholipid biosynthetic process	0.63044
GO:0016616	MF	oxidoreductase activity, acting on the CH-OH group of donors, NAD or NADP as acceptor	0.630887
GO:0051651	BP	maintenance of location in cell	0.630889
GO:0031647	BP	regulation of protein stability	0.631685
GO:0003777	MF	microtubule motor activity	0.632947
GO:0007269	BP	neurotransmitter secretion	0.634482
GO:0006333	BP	chromatin assembly or disassembly	0.635825
GO:0009116	BP	nucleoside metabolic process	0.63762
GO:0033157	BP	regulation of intracellular protein transport	0.63892
GO:0004857	MF	enzyme inhibitor activity	0.640592
GO:0008150	BP	biological_process	0.640839
GO:0005635	CC	nuclear envelope	0.641097
GO:0048069	BP	eye pigmentation	0.641479
GO:0061640	BP	cytoskeleton-dependent cytokinesis	0.642366
GO:0051726	BP	regulation of cell cycle	0.642905
GO:0005515	MF	protein binding	0.643323
GO:0006413	BP	translational initiation	0.643732
GO:0044237	BP	cellular metabolic process	0.643874
GO:0051188	BP	cofactor biosynthetic process	0.64476
GO:1902582	BP	single-organism intracellular transport	0.645226
GO:0051235	BP	maintenance of location	0.646292
GO:0002164	BP	larval development	0.647299
GO:0040018	BP	positive regulation of multicellular organism growth	0.647922
GO:0016203	BP	muscle attachment	0.64802
GO:0048190	BP	wing disc dorsal/ventral pattern formation	0.649522
GO:0001505	BP	regulation of neurotransmitter levels	0.649647
GO:0006396	BP	RNA processing	0.649881
GO:0060284	BP	regulation of cell development	0.649942
GO:1902589	BP	single-organism organelle organization	0.650249
GO:1903050	BP	regulation of proteolysis involved in cellular protein catabolic process	0.651936
GO:1903362	BP	regulation of cellular protein catabolic process	0.651936
GO:0005912	CC	adherens junction	0.653157
GO:0098588	CC	bounding membrane of organelle	0.653159
GO:0051348	BP	negative regulation of transferase activity	0.653384
GO:0001076	MF	transcription factor activity, RNA polymerase II transcription factor binding	0.653417
GO:0048488	BP	synaptic vesicle endocytosis	0.653656
GO:0016773	MF	phosphotransferase activity, alcohol group as acceptor	0.654407
GO:0045787	BP	positive regulation of cell cycle	0.655141
GO:0005615	CC	extracellular space	0.655171
GO:0017148	BP	negative regulation of translation	0.655208
GO:0070161	CC	anchoring junction	0.656572
GO:0006928	BP	movement of cell or subcellular component	0.656729
GO:0022607	BP	cellular component assembly	0.656761
GO:0016079	BP	synaptic vesicle exocytosis	0.657234
GO:0004004	MF	ATP-dependent RNA helicase activity	0.658885
GO:0008186	MF	RNA-dependent ATPase activity	0.658885
GO:1901988	BP	negative regulation of cell cycle phase transition	0.658907
GO:1901991	BP	negative regulation of mitotic cell cycle phase transition	0.658907
GO:2000027	BP	regulation of organ morphogenesis	0.659146
GO:0005875	CC	microtubule associated complex	0.659387
GO:0046148	BP	pigment biosynthetic process	0.660505
GO:0030100	BP	regulation of endocytosis	0.660622
GO:0098609	BP	cell-cell adhesion	0.661687
GO:0036465	BP	synaptic vesicle recycling	0.661778
GO:1901657	BP	glycosyl compound metabolic process	0.662351
GO:0008154	BP	actin polymerization or depolymerization	0.663054
GO:0008080	MF	N-acetyltransferase activity	0.663162
GO:0044711	BP	single-organism biosynthetic process	0.665098
GO:0044782	BP	cilium organization	0.66554
GO:1903649	BP	regulation of cytoplasmic transport	0.666712
GO:0008152	BP	metabolic process	0.667318
GO:0000910	BP	cytokinesis	0.667467
GO:0019898	CC	extrinsic component of membrane	0.668109
GO:0042058	BP	regulation of epidermal growth factor receptor signaling pathway	0.668911
GO:1901184	BP	regulation of ERBB signaling pathway	0.668911
GO:0098813	BP	nuclear chromosome segregation	0.669172
GO:0010557	BP	positive regulation of macromolecule biosynthetic process	0.669221
GO:0048149	BP	behavioral response to ethanol	0.671305
GO:0045935	BP	positive regulation of nucleobase-containing compound metabolic process	0.671768
GO:0032989	BP	cellular component morphogenesis	0.67177
GO:0007548	BP	sex differentiation	0.672538
GO:0002920	BP	regulation of humoral immune response	0.674279
GO:0007043	BP	cell-cell junction assembly	0.674502
GO:0006836	BP	neurotransmitter transport	0.675734
GO:0006022	BP	aminoglycan metabolic process	0.678133
GO:0044707	BP	single-multicellular organism process	0.679815
GO:0006464	BP	cellular protein modification process	0.680273
GO:0036211	BP	protein modification process	0.680273
GO:0006066	BP	alcohol metabolic process	0.680406
GO:0016054	BP	organic acid catabolic process	0.68056
GO:0046395	BP	carboxylic acid catabolic process	0.68056
GO:0008021	CC	synaptic vesicle	0.680893
GO:0043624	BP	cellular protein complex disassembly	0.68147
GO:0010564	BP	regulation of cell cycle process	0.682321
GO:0006909	BP	phagocytosis	0.682728
GO:0045596	BP	negative regulation of cell differentiation	0.683454
GO:0044238	BP	primary metabolic process	0.684107
GO:0042386	BP	hemocyte differentiation	0.684685
GO:0035215	BP	genital disc development	0.684949
GO:0043241	BP	protein complex disassembly	0.685162
GO:0022613	BP	ribonucleoprotein complex biogenesis	0.685502
GO:0016410	MF	N-acyltransferase activity	0.685678
GO:0009967	BP	positive regulation of signal transduction	0.68576
GO:1902494	CC	catalytic complex	0.686422
GO:0006479	BP	protein methylation	0.686459
GO:0008213	BP	protein alkylation	0.686459
GO:0001708	BP	cell fate specification	0.687851
GO:0035151	BP	regulation of tube size, open tracheal system	0.688442
GO:0044431	CC	Golgi apparatus part	0.688704
GO:0044772	BP	mitotic cell cycle phase transition	0.689127
GO:0016192	BP	vesicle-mediated transport	0.68924
GO:0001933	BP	negative regulation of protein phosphorylation	0.691533
GO:0048513	BP	organ development	0.69226
GO:0034249	BP	negative regulation of cellular amide metabolic process	0.692603
GO:0034329	BP	cell junction assembly	0.693144
GO:1903827	BP	regulation of cellular protein localization	0.694555
GO:0046488	BP	phosphatidylinositol metabolic process	0.694677
GO:0030532	CC	small nuclear ribonucleoprotein complex	0.6948
GO:0019900	MF	kinase binding	0.695109
GO:0051649	BP	establishment of localization in cell	0.696866
GO:0015291	MF	secondary active transmembrane transporter activity	0.697465
GO:0045595	BP	regulation of cell differentiation	0.697597
GO:0001654	BP	eye development	0.699204
GO:0016407	MF	acetyltransferase activity	0.699927
GO:0044712	BP	single-organism catabolic process	0.699999
GO:0019725	BP	cellular homeostasis	0.700128
GO:0044767	BP	single-organism developmental process	0.702929
GO:0004252	MF	serine-type endopeptidase activity	0.703291
GO:0007450	BP	dorsal/ventral pattern formation, imaginal disc	0.703504
GO:0042326	BP	negative regulation of phosphorylation	0.703929
GO:0033993	BP	response to lipid	0.704694
GO:0005795	CC	Golgi stack	0.705593
GO:0071704	BP	organic substance metabolic process	0.705833
GO:0044770	BP	cell cycle phase transition	0.708311
GO:0007423	BP	sensory organ development	0.708509
GO:0032984	BP	macromolecular complex disassembly	0.709721
GO:0006913	BP	nucleocytoplasmic transport	0.709771
GO:0051169	BP	nuclear transport	0.709771
GO:0003674	MF	molecular_function	0.710397
GO:0052689	MF	carboxylic ester hydrolase activity	0.710751
GO:0050801	BP	ion homeostasis	0.711087
GO:0051640	BP	organelle localization	0.712998
GO:0048568	BP	embryonic organ development	0.713061
GO:0008284	BP	positive regulation of cell proliferation	0.713427
GO:0031012	CC	extracellular matrix	0.713484
GO:0044456	CC	synapse part	0.713559
GO:0098742	BP	cell-cell adhesion via plasma-membrane adhesion molecules	0.715229
GO:0071407	BP	cellular response to organic cyclic compound	0.717913
GO:0048542	BP	lymph gland development	0.719421
GO:0014016	BP	neuroblast differentiation	0.720147
GO:0004553	MF	hydrolase activity, hydrolyzing O-glycosyl compounds	0.721707
GO:0008354	BP	germ cell migration	0.722373
GO:0007274	BP	neuromuscular synaptic transmission	0.722403
GO:0045475	BP	locomotor rhythm	0.722746
GO:0002697	BP	regulation of immune effector process	0.723039
GO:0008238	MF	exopeptidase activity	0.723533
GO:0044281	BP	small molecule metabolic process	0.723535
GO:0045930	BP	negative regulation of mitotic cell cycle	0.723848
GO:0035150	BP	regulation of tube size	0.725157
GO:0090407	BP	organophosphate biosynthetic process	0.726596
GO:0050768	BP	negative regulation of neurogenesis	0.726757
GO:0051241	BP	negative regulation of multicellular organismal process	0.72688
GO:0016071	BP	mRNA metabolic process	0.728522
GO:0007275	BP	multicellular organismal development	0.728729
GO:0001558	BP	regulation of cell growth	0.729723
GO:0055001	BP	muscle cell development	0.730198
GO:0055002	BP	striated muscle cell development	0.730198
GO:0032502	BP	developmental process	0.730393
GO:0008586	BP	imaginal disc-derived wing vein morphogenesis	0.73317
GO:0009887	BP	organ morphogenesis	0.734479
GO:0038023	MF	signaling receptor activity	0.735978
GO:0009891	BP	positive regulation of biosynthetic process	0.737441
GO:0031328	BP	positive regulation of cellular biosynthetic process	0.737441
GO:0005789	CC	endoplasmic reticulum membrane	0.737986
GO:0000977	MF	RNA polymerase II regulatory region sequence-specific DNA binding	0.738341
GO:0048468	BP	cell development	0.739203
GO:0007166	BP	cell surface receptor signaling pathway	0.739204
GO:0051223	BP	regulation of protein transport	0.739656
GO:0001736	BP	establishment of planar polarity	0.741677
GO:0007164	BP	establishment of tissue polarity	0.741677
GO:0007626	BP	locomotory behavior	0.742812
GO:0009165	BP	nucleotide biosynthetic process	0.743338
GO:1901293	BP	nucleoside phosphate biosynthetic process	0.743338
GO:0005057	MF	receptor signaling protein activity	0.743546
GO:0008104	BP	protein localization	0.744095
GO:0060538	BP	skeletal muscle organ development	0.745136
GO:0043412	BP	macromolecule modification	0.745647
GO:0051606	BP	detection of stimulus	0.747264
GO:0032501	BP	multicellular organismal process	0.749398
GO:0008406	BP	gonad development	0.749872
GO:0045137	BP	development of primary sexual characteristics	0.749872
GO:0061024	BP	membrane organization	0.749969
GO:0007600	BP	sensory perception	0.750364
GO:0046579	BP	positive regulation of Ras protein signal transduction	0.750409
GO:0051057	BP	positive regulation of small GTPase mediated signal transduction	0.750409
GO:0015081	MF	sodium ion transmembrane transporter activity	0.750423
GO:0016798	MF	hydrolase activity, acting on glycosyl bonds	0.750538
GO:0007224	BP	smoothened signaling pathway	0.750596
GO:0006397	BP	mRNA processing	0.753552
GO:0006629	BP	lipid metabolic process	0.753977
GO:0007446	BP	imaginal disc growth	0.754264
GO:0008360	BP	regulation of cell shape	0.75531
GO:0051124	BP	synaptic growth at neuromuscular junction	0.755949
GO:0040007	BP	growth	0.757205
GO:0055086	BP	nucleobase-containing small molecule metabolic process	0.759004
GO:0007411	BP	axon guidance	0.759024
GO:0010563	BP	negative regulation of phosphorus metabolic process	0.759658
GO:0045936	BP	negative regulation of phosphate metabolic process	0.759658
GO:0048518	BP	positive regulation of biological process	0.759768
GO:0045202	CC	synapse	0.759796
GO:0031090	CC	organelle membrane	0.760601
GO:0007059	BP	chromosome segregation	0.760639
GO:0006486	BP	protein glycosylation	0.760679
GO:0043413	BP	macromolecule glycosylation	0.760679
GO:0001012	MF	RNA polymerase II regulatory region DNA binding	0.761897
GO:0002831	BP	regulation of response to biotic stimulus	0.762454
GO:0070085	BP	glycosylation	0.762727
GO:0042175	CC	nuclear outer membrane-endoplasmic reticulum membrane network	0.763241
GO:0098793	CC	presynapse	0.764292
GO:0009986	CC	cell surface	0.76521
GO:0045944	BP	positive regulation of transcription from RNA polymerase II promoter	0.765322
GO:0070201	BP	regulation of establishment of protein localization	0.766549
GO:0000281	BP	mitotic cytokinesis	0.766594
GO:0044421	CC	extracellular region part	0.767306
GO:0098805	CC	whole membrane	0.767327
GO:0001752	BP	compound eye photoreceptor fate commitment	0.767528
GO:0032940	BP	secretion by cell	0.768986
GO:0032386	BP	regulation of intracellular transport	0.769293
GO:0043296	CC	apical junction complex	0.769479
GO:0048749	BP	compound eye development	0.770068
GO:0005794	CC	Golgi apparatus	0.771274
GO:0001071	MF	nucleic acid binding transcription factor activity	0.773084
GO:0003700	MF	transcription factor activity, sequence-specific DNA binding	0.773084
GO:0006796	BP	phosphate-containing compound metabolic process	0.773118
GO:0046578	BP	regulation of Ras protein signal transduction	0.773653
GO:0048732	BP	gland development	0.773726
GO:0044085	BP	cellular component biogenesis	0.774276
GO:0044282	BP	small molecule catabolic process	0.774277
GO:0042706	BP	eye photoreceptor cell fate commitment	0.774722
GO:0043414	BP	macromolecule methylation	0.775852
GO:0008234	MF	cysteine-type peptidase activity	0.777027
GO:0012505	CC	endomembrane system	0.777999
GO:0051056	BP	regulation of small GTPase mediated signal transduction	0.778882
GO:0043086	BP	negative regulation of catalytic activity	0.778987
GO:0007431	BP	salivary gland development	0.779045
GO:0035272	BP	exocrine system development	0.779045
GO:0031023	BP	microtubule organizing center organization	0.779859
GO:0008380	BP	RNA splicing	0.780081
GO:0032956	BP	regulation of actin cytoskeleton organization	0.780664
GO:0032970	BP	regulation of actin filament-based process	0.780664
GO:0051093	BP	negative regulation of developmental process	0.78087
GO:0006650	BP	glycerophospholipid metabolic process	0.780979
GO:0010721	BP	negative regulation of cell development	0.781444
GO:0006996	BP	organelle organization	0.781793
GO:0007409	BP	axonogenesis	0.782759
GO:0048512	BP	circadian behavior	0.783366
GO:0097485	BP	neuron projection guidance	0.784039
GO:1903308	BP	regulation of chromatin modification	0.784116
GO:0000380	BP	alternative mRNA splicing, via spliceosome	0.784204
GO:0000381	BP	regulation of alternative mRNA splicing, via spliceosome	0.784204
GO:0046907	BP	intracellular transport	0.784272
GO:0046620	BP	regulation of organ growth	0.785122
GO:0008236	MF	serine-type peptidase activity	0.785658
GO:0046903	BP	secretion	0.787367
GO:0007067	BP	mitotic nuclear division	0.78772
GO:0006793	BP	phosphorus metabolic process	0.788012
GO:0040008	BP	regulation of growth	0.788177
GO:0032535	BP	regulation of cellular component size	0.789711
GO:0031032	BP	actomyosin structure organization	0.78982
GO:0007622	BP	rhythmic behavior	0.789996
GO:0048519	BP	negative regulation of biological process	0.790134
GO:0016043	BP	cellular component organization	0.791408
GO:0017171	MF	serine hydrolase activity	0.791992
GO:0061695	CC	transferase complex, transferring phosphorus-containing groups	0.792216
GO:0007140	BP	male meiosis	0.79611
GO:0051049	BP	regulation of transport	0.796891
GO:0051656	BP	establishment of organelle localization	0.798476
GO:0042330	BP	taxis	0.798553
GO:0071310	BP	cellular response to organic substance	0.798594
GO:0001738	BP	morphogenesis of a polarized epithelium	0.798684
GO:0043566	MF	structure-specific DNA binding	0.799536
GO:0006457	BP	protein folding	0.800202
GO:0007017	BP	microtubule-based process	0.800452
GO:0016337	BP	single organismal cell-cell adhesion	0.800736
GO:1902275	BP	regulation of chromatin organization	0.800791
GO:0000775	CC	chromosome, centromeric region	0.801186
GO:0022892	MF	substrate-specific transporter activity	0.801783
GO:0098772	MF	molecular function regulator	0.801895
GO:0006887	BP	exocytosis	0.803715
GO:0007283	BP	spermatogenesis	0.804284
GO:0048589	BP	developmental growth	0.804943
GO:0007167	BP	enzyme linked receptor protein signaling pathway	0.806607
GO:0032259	BP	methylation	0.80681
GO:0003002	BP	regionalization	0.807619
GO:0048232	BP	male gamete generation	0.808059
GO:0046872	MF	metal ion binding	0.808113
GO:0007173	BP	epidermal growth factor receptor signaling pathway	0.808166
GO:0038127	BP	ERBB signaling pathway	0.808166
GO:0061564	BP	axon development	0.808217
GO:0051129	BP	negative regulation of cellular component organization	0.808452
GO:0022891	MF	substrate-specific transmembrane transporter activity	0.80852
GO:0071495	BP	cellular response to endogenous stimulus	0.811215
GO:0048522	BP	positive regulation of cellular process	0.811679
GO:0048024	BP	regulation of mRNA splicing, via spliceosome	0.811792
GO:0048754	BP	branching morphogenesis of an epithelial tube	0.812987
GO:0060446	BP	branching involved in open tracheal system development	0.812987
GO:0061138	BP	morphogenesis of a branching epithelium	0.812987
GO:0071363	BP	cellular response to growth factor stimulus	0.816231
GO:0016788	MF	hydrolase activity, acting on ester bonds	0.816614
GO:0006935	BP	chemotaxis	0.817149
GO:0005543	MF	phospholipid binding	0.818216
GO:0042067	BP	establishment of ommatidial planar polarity	0.81823
GO:0048066	BP	developmental pigmentation	0.81841
GO:0005773	CC	vacuole	0.818537
GO:0043228	CC	non-membrane-bounded organelle	0.819548
GO:0043232	CC	intracellular non-membrane-bounded organelle	0.819548
GO:0043066	BP	negative regulation of apoptotic process	0.820626
GO:0070848	BP	response to growth factor	0.821926
GO:0090066	BP	regulation of anatomical structure size	0.823319
GO:0010256	BP	endomembrane system organization	0.823585
GO:0005509	MF	calcium ion binding	0.824909
GO:0060627	BP	regulation of vesicle-mediated transport	0.825555
GO:0044445	CC	cytosolic part	0.828451
GO:0044092	BP	negative regulation of molecular function	0.828792
GO:0001763	BP	morphogenesis of a branching structure	0.829181
GO:0043169	MF	cation binding	0.829636
GO:0016319	BP	mushroom body development	0.830404
GO:0048858	BP	cell projection morphogenesis	0.830806
GO:0008361	BP	regulation of cell size	0.831119
GO:0048856	BP	anatomical structure development	0.831395
GO:0009101	BP	glycoprotein biosynthetic process	0.831908
GO:0007528	BP	neuromuscular junction development	0.83217
GO:0007143	BP	female meiotic division	0.83318
GO:0035222	BP	wing disc pattern formation	0.834268
GO:0015075	MF	ion transmembrane transporter activity	0.83498
[truncated: 7,441 more rows]

## Sheet: Sheet3
Supplementary Data 1: Cluster analysis and gene annotation of selected differentially expressed genes.
Sheet 3: GO enrichment analysis of genes in cluster #2
Category	Ontology	Term	Over-represented_P-value
GO:0030277	BP	maintenance of gastrointestinal epithelium	1.28155e-05
GO:0060729	BP	intestinal epithelial structure maintenance	1.28155e-05
GO:0022600	BP	digestive system process	7.61081e-05
GO:0007586	BP	digestion	0.000126827
GO:0007540	BP	sex determination, establishment of X:A ratio	0.000127121
GO:0038001	BP	paracrine signaling	0.000127403
GO:0007539	BP	primary sex determination, soma	0.000970697
GO:0010669	BP	epithelial structure maintenance	0.00147266
GO:0018993	BP	somatic sex determination	0.00167769
GO:0007538	BP	primary sex determination	0.00209308
GO:0046427	BP	positive regulation of JAK-STAT cascade	0.00232163
GO:0006820	BP	anion transport	0.0028097
GO:0030048	BP	actin filament-based movement	0.00361221
GO:0008510	MF	sodium:bicarbonate symporter activity	0.00362119
GO:0015106	MF	bicarbonate transmembrane transporter activity	0.00362119
GO:0015701	BP	bicarbonate transport	0.00362119
GO:0015698	BP	inorganic anion transport	0.00362415
GO:0010533	BP	regulation of activation of Janus kinase activity	0.00363658
GO:0010536	BP	positive regulation of activation of Janus kinase activity	0.00363658
GO:0042976	BP	activation of Janus kinase activity	0.00363658
GO:0007497	BP	posterior midgut development	0.00367346
GO:0007530	BP	sex determination	0.004223
GO:0004364	MF	glutathione transferase activity	0.00458922
GO:0015291	MF	secondary active transmembrane transporter activity	0.00473776
GO:0003779	MF	actin binding	0.00574481
GO:0008509	MF	anion transmembrane transporter activity	0.00626461
GO:0006749	BP	glutathione metabolic process	0.00671379
GO:0001894	BP	tissue homeostasis	0.00699062
GO:0005452	MF	inorganic anion exchanger activity	0.0072285
GO:0003939	MF	L-iditol 2-dehydrogenase activity	0.00730238
GO:0015103	MF	inorganic anion transmembrane transporter activity	0.00867875
GO:0048871	BP	multicellular organismal homeostasis	0.00906258
GO:0046425	BP	regulation of JAK-STAT cascade	0.00910336
GO:0000146	MF	microfilament motor activity	0.0108333
GO:0060027	BP	convergent extension involved in gastrulation	0.010834
GO:0060031	BP	mediolateral intercalation	0.010834
GO:0005427	MF	proton-dependent oligopeptide secondary active transmembrane transporter activity	0.0108697
GO:0006857	BP	oligopeptide transport	0.0108697
GO:0015322	MF	secondary active oligopeptide transmembrane transporter activity	0.0108697
GO:0007496	BP	anterior midgut development	0.0108729
GO:0005125	MF	cytokine activity	0.0108963
GO:0050731	BP	positive regulation of peptidyl-tyrosine phosphorylation	0.0109004
GO:0007259	BP	JAK-STAT cascade	0.0119188
GO:0016765	MF	transferase activity, transferring alkyl or aryl (other than methyl) groups	0.0130626
GO:0030898	MF	actin-dependent ATPase activity	0.014386
GO:0035197	MF	siRNA binding	0.0144675
GO:0015198	MF	oligopeptide transporter activity	0.0144676
GO:0035673	MF	oligopeptide transmembrane transporter activity	0.0144676
GO:0042887	MF	amide transmembrane transporter activity	0.0144676
GO:0008599	MF	protein phosphatase type 1 regulator activity	0.0144922
GO:0006575	BP	cellular modified amino acid metabolic process	0.0146565
GO:0015711	BP	organic anion transport	0.0167636
GO:0015197	MF	peptide transporter activity	0.0180621
GO:0015381	MF	high-affinity sulfate transmembrane transporter activity	0.018067
GO:0009631	BP	cold acclimation	0.018176
GO:0003008	BP	system process	0.0188464
GO:0007616	BP	long-term memory	0.0203047
GO:0060026	BP	convergent extension	0.0215298
GO:0008271	MF	secondary active sulfate transmembrane transporter activity	0.0216383
GO:0015301	MF	anion:anion antiporter activity	0.0216611
GO:0008514	MF	organic anion transmembrane transporter activity	0.0229833
GO:0016015	MF	morphogen activity	0.0251549
GO:0008272	BP	sulfate transport	0.0252063
GO:0015116	MF	sulfate transmembrane transporter activity	0.0252063
GO:0009409	BP	response to cold	0.025344
GO:0022891	MF	substrate-specific transmembrane transporter activity	0.0308184
GO:0050730	BP	regulation of peptidyl-tyrosine phosphorylation	0.0322729
GO:0022804	MF	active transmembrane transporter activity	0.0336758
GO:0006790	BP	sulfur compound metabolic process	0.0340081
GO:0060571	BP	morphogenesis of an epithelial fold	0.0357091
GO:0007613	BP	memory	0.0375541
GO:0007440	BP	foregut morphogenesis	0.0391899
GO:0007492	BP	endoderm development	0.0427701
GO:0006821	BP	chloride transport	0.0427992
GO:0060249	BP	anatomical structure homeostasis	0.0434843
GO:0006811	BP	ion transport	0.0459651
GO:0022892	MF	substrate-specific transporter activity	0.0462678
GO:0072348	BP	sulfur compound transport	0.0463668
GO:1901682	MF	sulfur compound transmembrane transporter activity	0.0463887
GO:0035282	BP	segmentation	0.049384
GO:0042074	BP	cell migration involved in gastrulation	0.049588
GO:0036335	BP	intestinal stem cell homeostasis	0.0496309
GO:0048872	BP	homeostasis of number of cells	0.0496309
GO:0046982	MF	protein heterodimerization activity	0.0525995
GO:0016348	BP	imaginal disc-derived leg joint morphogenesis	0.0530574
GO:0048565	BP	digestive tract development	0.0531799
GO:0055123	BP	digestive system development	0.0531799
GO:0008092	MF	cytoskeletal protein binding	0.0536982
GO:0022857	MF	transmembrane transporter activity	0.0541047
GO:0050877	BP	neurological system process	0.0548415
GO:0050905	BP	neuromuscular process	0.0565267
GO:0003383	BP	apical constriction	0.0566103
GO:0010529	BP	negative regulation of transposition	0.056742
GO:0015297	MF	antiporter activity	0.0601071
GO:0010528	BP	regulation of transposition	0.0601622
GO:0044719	BP	regulation of imaginal disc-derived wing size	0.0634367
GO:0032196	BP	transposition	0.0636102
GO:0070252	BP	actin-mediated cell contraction	0.0668536
GO:0009636	BP	response to toxic substance	0.0671648
GO:0032147	BP	activation of protein kinase activity	0.0702119
GO:0015833	BP	peptide transport	0.070353
GO:0019888	MF	protein phosphatase regulator activity	0.0704297
GO:0007611	BP	learning or memory	0.0705994
GO:0050890	BP	cognition	0.0705994
GO:0016459	CC	myosin complex	0.0734663
GO:0018108	BP	peptidyl-tyrosine phosphorylation	0.0735797
GO:0045824	BP	negative regulation of innate immune response	0.0737251
GO:1902533	BP	positive regulation of intracellular signal transduction	0.074997
GO:0035146	BP	tube fusion	0.0768264
GO:0035147	BP	branch fusion, open tracheal system	0.0768264
GO:0018212	BP	peptidyl-tyrosine modification	0.0769478
GO:0008157	MF	protein phosphatase 1 binding	0.0770629
GO:0019903	MF	protein phosphatase binding	0.0804363
GO:0042886	BP	amide transport	0.0805034
GO:0019208	MF	phosphatase regulator activity	0.0805686
GO:0016021	CC	integral component of membrane	0.081825
GO:0008150	BP	biological_process	0.0835256
GO:0035285	BP	appendage segmentation	0.0836755
GO:0036011	BP	imaginal disc-derived leg segmentation	0.0836755
GO:0003382	BP	epithelial cell morphogenesis	0.0837295
GO:0030717	BP	karyosome formation	0.0838453
GO:0050821	BP	protein stabilization	0.0839783
GO:0031224	CC	intrinsic component of membrane	0.0852701
GO:0015075	MF	ion transmembrane transporter activity	0.0858747
GO:0019902	MF	phosphatase binding	0.0871254
GO:0006814	BP	sodium ion transport	0.0905166
GO:0015296	MF	anion:cation symporter activity	0.0905173
GO:0016476	BP	regulation of embryonic cell shape	0.0937042
GO:0016246	BP	RNA interference	0.0938035
GO:0043186	CC	P granule	0.0938696
GO:0005215	MF	transporter activity	0.0953622
GO:0031348	BP	negative regulation of defense response	0.0970637
GO:0060293	CC	germ plasm	0.0971625
GO:0033674	BP	positive regulation of kinase activity	0.10028
GO:0045860	BP	positive regulation of protein kinase activity	0.10028
GO:0010631	BP	epithelial cell migration	0.10099
GO:0090132	BP	epithelium migration	0.102137
GO:0007156	BP	homophilic cell adhesion via plasma membrane adhesion molecules	0.103243
GO:0051347	BP	positive regulation of transferase activity	0.106855
GO:0050777	BP	negative regulation of immune response	0.106904
GO:0050832	BP	defense response to fungus	0.106961
GO:0031935	BP	regulation of chromatin silencing	0.106968
GO:0001667	BP	ameboidal-type cell migration	0.110217
GO:0090130	BP	tissue migration	0.110223
GO:0031146	BP	SCF-dependent proteasomal ubiquitin-dependent protein catabolic process	0.113642
GO:0005578	CC	proteinaceous extracellular matrix	0.116211
GO:0007494	BP	midgut development	0.1165
GO:0005200	MF	structural constituent of cytoskeleton	0.116774
GO:0098542	BP	defense response to other organism	0.117881
GO:0008039	BP	synaptic target recognition	0.119677
GO:0009620	BP	response to fungus	0.123228
GO:0019005	CC	SCF ubiquitin ligase complex	0.123406
GO:0007427	BP	epithelial cell migration, open tracheal system	0.126053
GO:0007455	BP	eye-antennal disc morphogenesis	0.126141
GO:0045495	CC	pole plasm	0.126536
GO:0007291	BP	sperm individualization	0.12955
GO:0015992	BP	proton transport	0.130086
GO:0006818	BP	hydrogen transport	0.133272
GO:0007379	BP	segment specification	0.135633
GO:0036464	CC	cytoplasmic ribonucleoprotein granule	0.139016
GO:0015294	MF	solute:cation symporter activity	0.139122
GO:0035120	BP	post-embryonic appendage morphogenesis	0.140566
GO:0098742	BP	cell-cell adhesion via plasma-membrane adhesion molecules	0.141695
GO:0035770	CC	ribonucleoprotein granule	0.142171
GO:0015293	MF	symporter activity	0.142264
GO:0031647	BP	regulation of protein stability	0.142382
GO:0035114	BP	imaginal disc-derived appendage morphogenesis	0.146517
GO:0035107	BP	appendage morphogenesis	0.147371
GO:0042078	BP	germ-line stem cell division	0.148307
GO:0040018	BP	positive regulation of multicellular organism growth	0.148669
GO:0048737	BP	imaginal disc-derived appendage development	0.149949
GO:0001666	BP	response to hypoxia	0.151632
GO:0004930	MF	G-protein coupled receptor activity	0.151751
GO:0048736	BP	appendage development	0.152536
GO:0035317	BP	imaginal disc-derived wing hair organization	0.154364
GO:0045475	BP	locomotor rhythm	0.154452
GO:0007267	BP	cell-cell signaling	0.15583
GO:0031012	CC	extracellular matrix	0.157339
GO:0035315	BP	hair cell differentiation	0.157443
GO:0035316	BP	non-sensory hair organization	0.157443
GO:0002683	BP	negative regulation of immune system process	0.15768
GO:0036293	BP	response to decreased oxygen levels	0.157797
GO:0048103	BP	somatic stem cell division	0.160683
GO:0007274	BP	neuromuscular synaptic transmission	0.160757
GO:0016441	BP	posttranscriptional gene silencing	0.160838
GO:0035194	BP	posttranscriptional gene silencing by RNA	0.160838
GO:0070482	BP	response to oxygen levels	0.160919
GO:0045944	BP	positive regulation of transcription from RNA polymerase II promoter	0.163553
GO:0009913	BP	epidermal cell differentiation	0.163582
GO:0016616	MF	oxidoreductase activity, acting on the CH-OH group of donors, NAD or NADP as acceptor	0.16763
GO:0043296	CC	apical junction complex	0.172786
GO:0030246	MF	carbohydrate binding	0.173375
GO:0015081	MF	sodium ion transmembrane transporter activity	0.176143
GO:0020037	MF	heme binding	0.176493
GO:0031461	CC	cullin-RING ubiquitin ligase complex	0.17942
GO:0046906	MF	tetrapyrrole binding	0.179508
GO:0003774	MF	motor activity	0.181637
GO:0048512	BP	circadian behavior	0.181874
GO:0009408	BP	response to heat	0.182372
GO:0007622	BP	rhythmic behavior	0.184861
GO:0042592	BP	homeostatic process	0.186107
GO:0030029	BP	actin filament-based process	0.186743
GO:0060968	BP	regulation of gene silencing	0.188137
GO:0042067	BP	establishment of ommatidial planar polarity	0.190536
GO:0048754	BP	branching morphogenesis of an epithelial tube	0.190706
GO:0060446	BP	branching involved in open tracheal system development	0.190706
GO:0061138	BP	morphogenesis of a branching epithelium	0.190706
GO:0035214	BP	eye-antennal disc development	0.190749
GO:0031047	BP	gene silencing by RNA	0.191101
GO:0043207	BP	response to external biotic stimulus	0.191417
GO:0051707	BP	response to other organism	0.191417
GO:1903308	BP	regulation of chromatin modification	0.193991
GO:0009607	BP	response to biotic stimulus	0.194063
GO:0007560	BP	imaginal disc morphogenesis	0.195997
GO:0048563	BP	post-embryonic organ morphogenesis	0.195997
GO:0007442	BP	hindgut morphogenesis	0.19669
GO:0061525	BP	hindgut development	0.19669
GO:0071702	BP	organic substance transport	0.197092
GO:0046983	MF	protein dimerization activity	0.198201
GO:0001763	BP	morphogenesis of a branching structure	0.199552
GO:0040014	BP	regulation of multicellular organism growth	0.200139
GO:0009967	BP	positive regulation of signal transduction	0.200408
GO:1902275	BP	regulation of chromatin organization	0.202822
GO:0003002	BP	regionalization	0.202966
GO:0008544	BP	epidermis development	0.20538
GO:0035264	BP	multicellular organism growth	0.206006
GO:0048707	BP	instar larval or pupal morphogenesis	0.20733
GO:0006952	BP	defense response	0.214097
GO:0009886	BP	post-embryonic morphogenesis	0.215956
GO:0045088	BP	regulation of innate immune response	0.217612
GO:0016614	MF	oxidoreductase activity, acting on CH-OH group of donors	0.218076
GO:0009055	MF	electron carrier activity	0.221277
GO:0048546	BP	digestive tract morphogenesis	0.2228
GO:0001745	BP	compound eye morphogenesis	0.225263
GO:0007552	BP	metamorphosis	0.225617
GO:1902531	BP	regulation of intracellular signal transduction	0.22572
GO:0023056	BP	positive regulation of signaling	0.225944
GO:0045859	BP	regulation of protein kinase activity	0.226053
GO:0043549	BP	regulation of kinase activity	0.228896
GO:0005515	MF	protein binding	0.229519
GO:0050829	BP	defense response to Gram-negative bacterium	0.23193
GO:0010647	BP	positive regulation of cell communication	0.232741
GO:0016477	BP	cell migration	0.233544
GO:0007286	BP	spermatid development	0.237287
GO:0044430	CC	cytoskeletal part	0.239518
GO:0045995	BP	regulation of embryonic development	0.239983
GO:0003006	BP	developmental process involved in reproduction	0.241321
GO:0035295	BP	tube development	0.241614
GO:0048870	BP	cell motility	0.241675
GO:0007389	BP	pattern specification process	0.242672
GO:0048592	BP	eye morphogenesis	0.242846
GO:0090596	BP	sensory organ morphogenesis	0.242846
GO:0000151	CC	ubiquitin ligase complex	0.2431
GO:0007623	BP	circadian rhythm	0.24539
GO:0048569	BP	post-embryonic organ development	0.246333
GO:0098609	BP	cell-cell adhesion	0.247778
GO:0007480	BP	imaginal disc-derived leg morphogenesis	0.250759
GO:0048511	BP	rhythmic process	0.250907
GO:0009266	BP	response to temperature stimulus	0.251402
GO:0051674	BP	localization of cell	0.252552
GO:0007478	BP	leg disc morphogenesis	0.253508
GO:0007498	BP	mesoderm development	0.253683
GO:0007369	BP	gastrulation	0.253776
GO:0010604	BP	positive regulation of macromolecule metabolic process	0.253939
GO:0060562	BP	epithelial tube morphogenesis	0.254177
GO:0007186	BP	G-protein coupled receptor signaling pathway	0.256656
GO:0006342	BP	chromatin silencing	0.256674
GO:0055085	BP	transmembrane transport	0.258962
GO:0005911	CC	cell-cell junction	0.259023
GO:0045814	BP	negative regulation of gene expression, epigenetic	0.259396
GO:0031325	BP	positive regulation of cellular metabolic process	0.260989
GO:0048515	BP	spermatid differentiation	0.262119
GO:0030001	BP	metal ion transport	0.262152
GO:0007349	BP	cellularization	0.264631
GO:0015672	BP	monovalent inorganic cation transport	0.268078
GO:0009888	BP	tissue development	0.269961
GO:0045893	BP	positive regulation of transcription, DNA-templated	0.27078
GO:1902680	BP	positive regulation of RNA biosynthetic process	0.27078
GO:1903508	BP	positive regulation of nucleic acid-templated transcription	0.27078
GO:0015629	CC	actin cytoskeleton	0.272824
GO:0048639	BP	positive regulation of developmental growth	0.272902
GO:0001934	BP	positive regulation of protein phosphorylation	0.275653
GO:0005856	CC	cytoskeleton	0.276411
GO:0017145	BP	stem cell division	0.278069
GO:0008037	BP	cell recognition	0.280346
GO:0008038	BP	neuron recognition	0.280346
GO:0035239	BP	tube morphogenesis	0.28334
GO:0002165	BP	instar larval or pupal development	0.283458
GO:0042327	BP	positive regulation of phosphorylation	0.283579
GO:0051254	BP	positive regulation of RNA metabolic process	0.284425
GO:0044425	CC	membrane part	0.287845
GO:0043085	BP	positive regulation of catalytic activity	0.288612
GO:0051338	BP	regulation of transferase activity	0.288984
GO:0001736	BP	establishment of planar polarity	0.290916
GO:0007164	BP	establishment of tissue polarity	0.290916
GO:0033044	BP	regulation of chromosome organization	0.291427
GO:0044708	BP	single-organism behavior	0.292257
GO:0016020	CC	membrane	0.292869
GO:0005875	CC	microtubule associated complex	0.293424
GO:0006928	BP	movement of cell or subcellular component	0.293534
GO:0031347	BP	regulation of defense response	0.29419
GO:0035218	BP	leg disc development	0.29615
GO:0010562	BP	positive regulation of phosphorus metabolic process	0.296673
GO:0045937	BP	positive regulation of phosphate metabolic process	0.296673
GO:0005576	CC	extracellular region	0.30167
GO:0046873	MF	metal ion transmembrane transporter activity	0.301742
GO:0045935	BP	positive regulation of nucleobase-containing compound metabolic process	0.302139
GO:0010557	BP	positive regulation of macromolecule biosynthetic process	0.306329
GO:0008360	BP	regulation of cell shape	0.306697
GO:0045927	BP	positive regulation of growth	0.306975
GO:0030855	BP	epithelial cell differentiation	0.30854
GO:0045177	CC	apical part of cell	0.311451
GO:0044765	BP	single-organism transport	0.312092
GO:0051179	BP	localization	0.314207
GO:0048749	BP	compound eye development	0.317868
GO:0001738	BP	morphogenesis of a polarized epithelium	0.319028
GO:0007476	BP	imaginal disc-derived wing morphogenesis	0.320503
GO:0005615	CC	extracellular space	0.323067
GO:0044093	BP	positive regulation of molecular function	0.324447
GO:0048584	BP	positive regulation of response to stimulus	0.326913
GO:0007472	BP	wing disc morphogenesis	0.327285
GO:0009893	BP	positive regulation of metabolic process	0.331081
GO:0050776	BP	regulation of immune response	0.332222
GO:0010628	BP	positive regulation of gene expression	0.333469
GO:0031401	BP	positive regulation of protein modification process	0.3347
GO:0005102	MF	receptor binding	0.334718
GO:0007298	BP	border follicle cell migration	0.336717
GO:0009891	BP	positive regulation of biosynthetic process	0.338981
GO:0031328	BP	positive regulation of cellular biosynthetic process	0.338981
GO:0001654	BP	eye development	0.339507
GO:0009791	BP	post-embryonic development	0.340757
GO:0051173	BP	positive regulation of nitrogen compound metabolic process	0.344287
GO:0007444	BP	imaginal disc development	0.34988
GO:0043161	BP	proteasome-mediated ubiquitin-dependent protein catabolic process	0.352126
GO:0007297	BP	ovarian follicle cell migration	0.353648
GO:0004888	MF	transmembrane signaling receptor activity	0.353674
GO:0005575	CC	cellular_component	0.354935
GO:0022414	BP	reproductive process	0.359889
GO:0045087	BP	innate immune response	0.361368
GO:0010498	BP	proteasomal protein catabolic process	0.361659
GO:0048522	BP	positive regulation of cellular process	0.366051
GO:0042742	BP	defense response to bacterium	0.366443
GO:0002009	BP	morphogenesis of an epithelium	0.367206
GO:0015077	MF	monovalent inorganic cation transmembrane transporter activity	0.371321
GO:0010608	BP	posttranscriptional regulation of gene expression	0.375331
GO:0071705	BP	nitrogen compound transport	0.375394
GO:0007281	BP	germ cell development	0.38127
GO:0048729	BP	tissue morphogenesis	0.383596
GO:0009617	BP	response to bacterium	0.387289
GO:0030054	CC	cell junction	0.388437
GO:0007219	BP	Notch signaling pathway	0.389006
GO:0016491	MF	oxidoreductase activity	0.394574
GO:1902578	BP	single-organism localization	0.398096
GO:0040029	BP	regulation of gene expression, epigenetic	0.402367
GO:0007626	BP	locomotory behavior	0.404185
GO:0038023	MF	signaling receptor activity	0.406499
GO:0016458	BP	gene silencing	0.406819
GO:0006812	BP	cation transport	0.40727
GO:0001071	MF	nucleic acid binding transcription factor activity	0.409388
GO:0003700	MF	transcription factor activity, sequence-specific DNA binding	0.409388
GO:0044699	BP	single-organism process	0.411316
GO:0006810	BP	transport	0.417585
GO:0022604	BP	regulation of cell morphogenesis	0.4279
GO:0007610	BP	behavior	0.437195
GO:0022890	MF	inorganic cation transmembrane transporter activity	0.43752
GO:0022412	BP	cellular process involved in reproduction in multicellular organism	0.439021
GO:0004842	MF	ubiquitin-protein transferase activity	0.443409
GO:0051276	BP	chromosome organization	0.445625
GO:0015630	CC	microtubule cytoskeleton	0.445952
GO:0001932	BP	regulation of protein phosphorylation	0.447455
GO:0051240	BP	positive regulation of multicellular organismal process	0.449335
GO:0035220	BP	wing disc development	0.449569
GO:0000981	MF	RNA polymerase II transcription factor activity, sequence-specific DNA binding	0.451282
GO:0032270	BP	positive regulation of cellular protein metabolic process	0.453678
GO:0019787	MF	ubiquitin-like protein transferase activity	0.455797
GO:0006518	BP	peptide metabolic process	0.456863
GO:0090066	BP	regulation of anatomical structure size	0.459207
GO:0051094	BP	positive regulation of developmental process	0.459483
GO:0007423	BP	sensory organ development	0.459717
GO:0007155	BP	cell adhesion	0.462949
GO:0002682	BP	regulation of immune system process	0.463478
GO:0051234	BP	establishment of localization	0.464683
GO:0007268	BP	synaptic transmission	0.465355
GO:0006357	BP	regulation of transcription from RNA polymerase II promoter	0.466632
GO:0022610	BP	biological adhesion	0.466919
GO:0001700	BP	embryonic development via the syncytial blastoderm	0.466992
GO:0044421	CC	extracellular region part	0.467883
GO:0007283	BP	spermatogenesis	0.469699
GO:0051247	BP	positive regulation of protein metabolic process	0.469746
GO:0043228	CC	non-membrane-bounded organelle	0.471551
GO:0043232	CC	intracellular non-membrane-bounded organelle	0.471551
GO:0048232	BP	male gamete generation	0.47167
GO:0005811	CC	lipid particle	0.472503
GO:0042325	BP	regulation of phosphorylation	0.475555
GO:0019899	MF	enzyme binding	0.477182
GO:0007276	BP	gamete generation	0.478618
GO:0007163	BP	establishment or maintenance of cell polarity	0.478795
GO:0009887	BP	organ morphogenesis	0.479719
GO:0051704	BP	multi-organism process	0.480841
GO:0043603	BP	cellular amide metabolic process	0.481617
GO:0035556	BP	intracellular signal transduction	0.482443
GO:0009792	BP	embryo development ending in birth or egg hatching	0.482739
GO:0048518	BP	positive regulation of biological process	0.487496
GO:0044700	BP	single organism signaling	0.492229
GO:0023052	BP	signaling	0.493743
GO:0004872	MF	receptor activity	0.494158
GO:0006511	BP	ubiquitin-dependent protein catabolic process	0.496886
GO:0019941	BP	modification-dependent protein catabolic process	0.502517
GO:0018193	BP	peptidyl-amino acid modification	0.502703
GO:0007350	BP	blastoderm segmentation	0.503668
GO:0043632	BP	modification-dependent macromolecule catabolic process	0.504367
GO:0006366	BP	transcription from RNA polymerase II promoter	0.504549
GO:0048638	BP	regulation of developmental growth	0.50556
GO:0007165	BP	signal transduction	0.505682
GO:0019220	BP	regulation of phosphate metabolic process	0.506057
GO:0051174	BP	regulation of phosphorus metabolic process	0.506057
GO:0044257	BP	cellular protein catabolic process	0.506242
GO:0051603	BP	proteolysis involved in cellular protein catabolic process	0.506242
GO:0008324	MF	cation transmembrane transporter activity	0.511965
GO:0030234	MF	enzyme regulator activity	0.513581
GO:0004871	MF	signal transducer activity	0.520034
GO:0080134	BP	regulation of response to stress	0.527695
GO:0007424	BP	open tracheal system development	0.528619
GO:0044702	BP	single organism reproductive process	0.530243
GO:0030163	BP	protein catabolic process	0.531487
GO:0048609	BP	multicellular organismal reproductive process	0.532093
GO:0009880	BP	embryonic pattern specification	0.532552
GO:0006955	BP	immune response	0.534657
GO:0006355	BP	regulation of transcription, DNA-templated	0.536062
GO:1903506	BP	regulation of nucleic acid-templated transcription	0.536062
GO:2001141	BP	regulation of RNA biosynthetic process	0.536062
GO:0019953	BP	sexual reproduction	0.539504
GO:0060541	BP	respiratory system development	0.540814
GO:0007154	BP	cell communication	0.545351
GO:0044703	BP	multi-organism reproductive process	0.547822
GO:0016568	BP	chromatin modification	0.548611
GO:0065008	BP	regulation of biological quality	0.552486
GO:0040011	BP	locomotion	0.558442
GO:0048598	BP	embryonic morphogenesis	0.559599
GO:0050790	BP	regulation of catalytic activity	0.560214
GO:0031399	BP	regulation of protein modification process	0.563577
GO:0032504	BP	multicellular organism reproduction	0.567793
GO:0050896	BP	response to stimulus	0.569411
GO:0022603	BP	regulation of anatomical structure morphogenesis	0.574136
GO:0006351	BP	transcription, DNA-templated	0.57706
GO:0097659	BP	nucleic acid-templated transcription	0.57706
GO:0042623	MF	ATPase activity, coupled	0.577863
GO:0032774	BP	RNA biosynthetic process	0.579716
GO:0009966	BP	regulation of signal transduction	0.58392
GO:0051239	BP	regulation of multicellular organismal process	0.584895
GO:0002066	BP	columnar/cuboidal epithelial cell development	0.586984
GO:0030707	BP	ovarian follicle cell development	0.586984
GO:0048477	BP	oogenesis	0.589273
GO:0060089	MF	molecular transducer activity	0.589933
GO:0007292	BP	female gamete generation	0.593473
GO:0002065	BP	columnar/cuboidal epithelial cell differentiation	0.59622
GO:0051252	BP	regulation of RNA metabolic process	0.600305
GO:0040008	BP	regulation of growth	0.602307
GO:0044265	BP	cellular macromolecule catabolic process	0.605866
GO:0006950	BP	response to stress	0.609599
GO:0006325	BP	chromatin organization	0.610306
GO:2000112	BP	regulation of cellular macromolecule biosynthetic process	0.610541
GO:0010556	BP	regulation of macromolecule biosynthetic process	0.612225
GO:0043565	MF	sequence-specific DNA binding	0.614523
GO:0051128	BP	regulation of cellular component organization	0.618876
GO:0048585	BP	negative regulation of response to stimulus	0.61983
GO:0033043	BP	regulation of organelle organization	0.620155
GO:0002064	BP	epithelial cell development	0.621276
GO:0050793	BP	regulation of developmental process	0.623763
GO:0065009	BP	regulation of molecular function	0.628857
GO:0019219	BP	regulation of nucleobase-containing compound metabolic process	0.630428
GO:0006629	BP	lipid metabolic process	0.630815
GO:0098772	MF	molecular function regulator	0.634556
GO:0060429	BP	epithelium development	0.635227
GO:0031326	BP	regulation of cellular biosynthetic process	0.636942
GO:0009889	BP	regulation of biosynthetic process	0.63775
GO:0009628	BP	response to abiotic stimulus	0.638499
GO:0051301	BP	cell division	0.640997
GO:0023051	BP	regulation of signaling	0.64141
GO:0045892	BP	negative regulation of transcription, DNA-templated	0.64374
GO:1902679	BP	negative regulation of RNA biosynthetic process	0.64374
GO:1903507	BP	negative regulation of nucleic acid-templated transcription	0.64374
GO:0016887	MF	ATPase activity	0.643767
GO:0009057	BP	macromolecule catabolic process	0.645489
GO:0005198	MF	structural molecule activity	0.647471
GO:0010646	BP	regulation of cell communication	0.650912
GO:0000003	BP	reproduction	0.653477
GO:0034654	BP	nucleobase-containing compound biosynthetic process	0.654728
GO:0080090	BP	regulation of primary metabolic process	0.654768
GO:0051253	BP	negative regulation of RNA metabolic process	0.660905
GO:0048589	BP	developmental growth	0.665702
GO:0032501	BP	multicellular organismal process	0.666919
GO:0031323	BP	regulation of cellular metabolic process	0.676045
GO:1990234	CC	transferase complex	0.676796
GO:0045934	BP	negative regulation of nucleobase-containing compound metabolic process	0.682196
GO:0043234	CC	protein complex	0.68645
GO:0019438	BP	aromatic compound biosynthetic process	0.688063
GO:0002376	BP	immune system process	0.690661
GO:0016740	MF	transferase activity	0.693667
GO:0010558	BP	negative regulation of macromolecule biosynthetic process	0.695154
GO:2000113	BP	negative regulation of cellular macromolecule biosynthetic process	0.695154
GO:0018130	BP	heterocycle biosynthetic process	0.696025
GO:0060255	BP	regulation of macromolecule metabolic process	0.696371
GO:0051171	BP	regulation of nitrogen compound metabolic process	0.6964
GO:0009890	BP	negative regulation of biosynthetic process	0.700893
GO:0031327	BP	negative regulation of cellular biosynthetic process	0.700893
GO:0006468	BP	protein phosphorylation	0.700952
GO:1901362	BP	organic cyclic compound biosynthetic process	0.71364
GO:0010468	BP	regulation of gene expression	0.713926
GO:0044707	BP	single-multicellular organism process	0.715361
GO:0048519	BP	negative regulation of biological process	0.723931
GO:0051172	BP	negative regulation of nitrogen compound metabolic process	0.72718
GO:0055114	BP	oxidation-reduction process	0.728666
GO:0009605	BP	response to external stimulus	0.729577
GO:0030182	BP	neuron differentiation	0.735843
GO:0032268	BP	regulation of cellular protein metabolic process	0.73969
GO:0040007	BP	growth	0.744084
GO:0051716	BP	cellular response to stimulus	0.75532
GO:0048583	BP	regulation of response to stimulus	0.757563
GO:0051246	BP	regulation of protein metabolic process	0.760786
GO:2000026	BP	regulation of multicellular organismal development	0.777128
GO:1901575	BP	organic substance catabolic process	0.782248
GO:0050794	BP	regulation of cellular process	0.784316
GO:0019222	BP	regulation of metabolic process	0.784654
GO:0010629	BP	negative regulation of gene expression	0.784994
GO:0009653	BP	anatomical structure morphogenesis	0.785868
GO:0048699	BP	generation of neurons	0.785942
GO:0048513	BP	organ development	0.787992
GO:0032991	CC	macromolecular complex	0.789155
GO:0032502	BP	developmental process	0.795735
GO:0017111	MF	nucleoside-triphosphatase activity	0.797317
GO:0003723	MF	RNA binding	0.800489
GO:1901564	BP	organonitrogen compound metabolic process	0.802237
GO:0016462	MF	pyrophosphatase activity	0.805821
GO:0044248	BP	cellular catabolic process	0.806035
GO:0016818	MF	hydrolase activity, acting on acid anhydrides, in phosphorus-containing anhydrides	0.808088
GO:0016310	BP	phosphorylation	0.80831
GO:0016817	MF	hydrolase activity, acting on acid anhydrides	0.809572
GO:0005488	MF	binding	0.810814
GO:0006508	BP	proteolysis	0.815117
GO:0031324	BP	negative regulation of cellular metabolic process	0.820263
GO:0048856	BP	anatomical structure development	0.82047
GO:0000904	BP	cell morphogenesis involved in differentiation	0.823859
GO:0065007	BP	biological regulation	0.828147
GO:0048646	BP	anatomical structure formation involved in morphogenesis	0.828811
GO:0030529	CC	ribonucleoprotein complex	0.829393
GO:0005739	CC	mitochondrion	0.832813
GO:0008270	MF	zinc ion binding	0.841502
GO:0009790	BP	embryo development	0.843484
GO:0007166	BP	cell surface receptor signaling pathway	0.84543
GO:0048523	BP	negative regulation of cellular process	0.849342
GO:0048468	BP	cell development	0.84956
GO:1902494	CC	catalytic complex	0.850405
GO:0009056	BP	catabolic process	0.851893
GO:0003674	MF	molecular_function	0.852786
GO:0005524	MF	ATP binding	0.855837
GO:0010605	BP	negative regulation of macromolecule metabolic process	0.856106
GO:0032559	MF	adenyl ribonucleotide binding	0.856401
GO:0030554	MF	adenyl nucleotide binding	0.856968
GO:0016070	BP	RNA metabolic process	0.864862
GO:0007275	BP	multicellular organismal development	0.866525
GO:0050789	BP	regulation of biological process	0.867816
GO:0009892	BP	negative regulation of metabolic process	0.872146
GO:0044271	BP	cellular nitrogen compound biosynthetic process	0.877172
GO:0034645	BP	cellular macromolecule biosynthetic process	0.88201
GO:0009059	BP	macromolecule biosynthetic process	0.8844
GO:0046914	MF	transition metal ion binding	0.885751
GO:0044767	BP	single-organism developmental process	0.88852
GO:0005886	CC	plasma membrane	0.890115
GO:0034641	BP	cellular nitrogen compound metabolic process	0.896312
GO:0048666	BP	neuron development	0.897648
GO:0030030	BP	cell projection organization	0.898066
GO:0035639	MF	purine ribonucleoside triphosphate binding	0.906812
GO:0001883	MF	purine nucleoside binding	0.907183
GO:0032550	MF	purine ribonucleoside binding	0.907183
GO:0032555	MF	purine ribonucleotide binding	0.907183
GO:0032549	MF	ribonucleoside binding	0.908647
GO:0017076	MF	purine nucleotide binding	0.909027
GO:0001882	MF	nucleoside binding	0.909373
GO:0003677	MF	DNA binding	0.909527
GO:0032553	MF	ribonucleotide binding	0.910115
GO:0042221	BP	response to chemical	0.914248
GO:0000902	BP	cell morphogenesis	0.917842
GO:0090304	BP	nucleic acid metabolic process	0.91842
GO:0071944	CC	cell periphery	0.921041
GO:0006807	BP	nitrogen compound metabolic process	0.926765
GO:0097367	MF	carbohydrate derivative binding	0.930213
GO:0006796	BP	phosphate-containing compound metabolic process	0.931904
GO:0009987	BP	cellular process	0.932083
GO:0030154	BP	cell differentiation	0.932448
GO:0006793	BP	phosphorus metabolic process	0.934343
GO:0005623	CC	cell	0.937688
GO:0044464	CC	cell part	0.937688
GO:0044763	BP	single-organism cellular process	0.93992
GO:0032989	BP	cellular component morphogenesis	0.940479
GO:0048731	BP	system development	0.943981
GO:0048869	BP	cellular developmental process	0.9449
GO:0044424	CC	intracellular part	0.946269
GO:0022008	BP	neurogenesis	0.948036
GO:0010467	BP	gene expression	0.948155
GO:0043933	BP	macromolecular complex subunit organization	0.949596
GO:0005622	CC	intracellular	0.951795
GO:0044249	BP	cellular biosynthetic process	0.951931
GO:1901576	BP	organic substance biosynthetic process	0.954406
GO:0043168	MF	anion binding	0.954488
GO:0005737	CC	cytoplasm	0.956061
GO:0003824	MF	catalytic activity	0.956489
GO:1901363	MF	heterocyclic compound binding	0.957637
GO:0006139	BP	nucleobase-containing compound metabolic process	0.958239
GO:0097159	MF	organic cyclic compound binding	0.958979
GO:0009058	BP	biosynthetic process	0.960145
GO:0000166	MF	nucleotide binding	0.962855
GO:1901265	MF	nucleoside phosphate binding	0.962855
GO:0016043	BP	cellular component organization	0.962922
GO:0006464	BP	cellular protein modification process	0.964282
GO:0036211	BP	protein modification process	0.964282
GO:0003676	MF	nucleic acid binding	0.964716
GO:0046483	BP	heterocycle metabolic process	0.965245
GO:0006996	BP	organelle organization	0.967786
GO:0036094	MF	small molecule binding	0.969066
GO:0006725	BP	cellular aromatic compound metabolic process	0.969202
GO:0043229	CC	intracellular organelle	0.969384
GO:0071840	BP	cellular component organization or biogenesis	0.969404
GO:0043412	BP	macromolecule modification	0.970274
GO:0007399	BP	nervous system development	0.971134
GO:0043226	CC	organelle	0.972843
GO:1901360	BP	organic cyclic compound metabolic process	0.972851
GO:0044267	BP	cellular protein metabolic process	0.975163
GO:0005634	CC	nucleus	0.97565
GO:0046872	MF	metal ion binding	0.975928
GO:0043169	MF	cation binding	0.977304
GO:0044260	BP	cellular macromolecule metabolic process	0.981506
GO:1902589	BP	single-organism organelle organization	0.982519
GO:0071704	BP	organic substance metabolic process	0.982887
GO:0044710	BP	single-organism metabolic process	0.982997
GO:0044237	BP	cellular metabolic process	0.984927
GO:0008152	BP	metabolic process	0.986541
GO:0044446	CC	intracellular organelle part	0.987573
GO:0016787	MF	hydrolase activity	0.988048
GO:0019538	BP	protein metabolic process	0.988349
GO:0044422	CC	organelle part	0.988784
GO:0043167	MF	ion binding	0.992244
GO:0044444	CC	cytoplasmic part	0.992893
GO:0043170	BP	macromolecule metabolic process	0.993171
GO:0044238	BP	primary metabolic process	0.996178
GO:0043231	CC	intracellular membrane-bounded organelle	0.998306
GO:0043227	CC	membrane-bounded organelle	0.998393
GO:0042175	CC	nuclear outer membrane-endoplasmic reticulum membrane network	1
GO:1903322	BP	positive regulation of protein modification by small protein conjugation or removal	1
GO:0097190	BP	apoptotic signaling pathway	1
GO:0060548	BP	negative regulation of cell death	1
GO:0007314	BP	oocyte anterior/posterior axis specification	1
GO:0042063	BP	gliogenesis	1
GO:0051130	BP	positive regulation of cellular component organization	1
GO:0007059	BP	chromosome segregation	1
GO:0071407	BP	cellular response to organic cyclic compound	1
GO:0034622	BP	cellular macromolecular complex assembly	1
GO:0045184	BP	establishment of protein localization	1
GO:0006399	BP	tRNA metabolic process	1
GO:0007264	BP	small GTPase mediated signal transduction	1
GO:0044451	CC	nucleoplasm part	1
GO:0045926	BP	negative regulation of growth	1
GO:0032990	BP	cell part morphogenesis	1
GO:0031109	BP	microtubule polymerization or depolymerization	1
GO:0070727	BP	cellular macromolecule localization	1
GO:0009116	BP	nucleoside metabolic process	1
GO:0014070	BP	response to organic cyclic compound	1
GO:0006119	BP	oxidative phosphorylation	1
GO:0006974	BP	cellular response to DNA damage stimulus	1
GO:0009996	BP	negative regulation of cell fate specification	1
GO:0010564	BP	regulation of cell cycle process	1
GO:0016773	MF	phosphotransferase activity, alcohol group as acceptor	1
GO:0031396	BP	regulation of protein ubiquitination	1
GO:0033036	BP	macromolecule localization	1
GO:0043297	BP	apical junction assembly	1
GO:0097193	BP	intrinsic apoptotic signaling pathway	1
GO:0019001	MF	guanyl nucleotide binding	1
GO:0044085	BP	cellular component biogenesis	1
GO:0000001	BP	mitochondrion inheritance	1
GO:0000002	BP	mitochondrial genome maintenance	1
GO:0000009	MF	alpha-1,6-mannosyltransferase activity	1
GO:0000010	MF	trans-hexaprenyltranstransferase activity	1
GO:0000012	BP	single strand break repair	1
GO:0000014	MF	single-stranded DNA endodeoxyribonuclease activity	1
GO:0000015	CC	phosphopyruvate hydratase complex	1
GO:0000018	BP	regulation of DNA recombination	1
GO:0000019	BP	regulation of mitotic recombination	1
GO:0000022	BP	mitotic spindle elongation	1
GO:0000026	MF	alpha-1,2-mannosyltransferase activity	1
GO:0000027	BP	ribosomal large subunit assembly	1
GO:0000028	BP	ribosomal small subunit assembly	1
GO:0000030	MF	mannosyltransferase activity	1
GO:0000036	MF	ACP phosphopantetheine attachment site binding involved in fatty acid biosynthetic process	1
GO:0000038	BP	very long-chain fatty acid metabolic process	1
GO:0000041	BP	transition metal ion transport	1
GO:0000042	BP	protein targeting to Golgi	1
GO:0000045	BP	autophagosome assembly	1
GO:0000049	MF	tRNA binding	1
GO:0000054	BP	ribosomal subunit export from nucleus	1
GO:0000055	BP	ribosomal large subunit export from nucleus	1
GO:0000059	BP	protein import into nucleus, docking	1
GO:0000060	BP	protein import into nucleus, translocation	1
GO:0000062	MF	fatty-acyl-CoA binding	1
GO:0000064	MF	L-ornithine transmembrane transporter activity	1
GO:0000066	BP	mitochondrial ornithine transport	1
GO:0000070	BP	mitotic sister chromatid segregation	1
GO:0000075	BP	cell cycle checkpoint	1
GO:0000076	BP	DNA replication checkpoint	1
GO:0000077	BP	DNA damage checkpoint	1
GO:0000079	BP	regulation of cyclin-dependent protein serine/threonine kinase activity	1
GO:0000082	BP	G1/S transition of mitotic cell cycle	1
GO:0000083	BP	regulation of transcription involved in G1/S transition of mitotic cell cycle	1
GO:0000086	BP	G2/M transition of mitotic cell cycle	1
GO:0000087	BP	mitotic M phase	1
GO:0000095	MF	S-adenosyl-L-methionine transmembrane transporter activity	1
GO:0000096	BP	sulfur amino acid metabolic process	1
GO:0000097	BP	sulfur amino acid biosynthetic process	1
GO:0000098	BP	sulfur amino acid catabolic process	1
GO:0000099	MF	sulfur amino acid transmembrane transporter activity	1
GO:0000101	BP	sulfur amino acid transport	1
GO:0000103	BP	sulfate assimilation	1
GO:0000104	MF	succinate dehydrogenase activity	1
GO:0000109	CC	nucleotide-excision repair complex	1
GO:0000110	CC	nucleotide-excision repair factor 1 complex	1
GO:0000117	BP	regulation of transcription involved in G2/M transition of mitotic cell cycle	1
GO:0000118	CC	histone deacetylase complex	1
GO:0000122	BP	negative regulation of transcription from RNA polymerase II promoter	1
GO:0000123	CC	histone acetyltransferase complex	1
GO:0000124	CC	SAGA complex	1
GO:0000126	CC	transcription factor TFIIIB complex	1
GO:0000127	CC	transcription factor TFIIIC complex	1
GO:0000132	BP	establishment of mitotic spindle orientation	1
GO:0000137	CC	Golgi cis cisterna	1
GO:0000138	CC	Golgi trans cisterna	1
GO:0000139	CC	Golgi membrane	1
GO:0000145	CC	exocyst	1
GO:0000149	MF	SNARE binding	1
GO:0000150	MF	recombinase activity	1
GO:0000152	CC	nuclear ubiquitin ligase complex	1
GO:0000153	CC	cytoplasmic ubiquitin ligase complex	1
GO:0000154	BP	rRNA modification	1
GO:0000155	MF	phosphorelay sensor kinase activity	1
GO:0000159	CC	protein phosphatase type 2A complex	1
GO:0000160	BP	phosphorelay signal transduction system	1
GO:0000164	CC	protein phosphatase type 1 complex	1
GO:0000165	BP	MAPK cascade	1
GO:0000172	CC	ribonuclease MRP complex	1
GO:0000175	MF	3'-5'-exoribonuclease activity	1
GO:0000176	CC	nuclear exosome (RNase complex)	1
GO:0000177	CC	cytoplasmic exosome (RNase complex)	1
GO:0000178	CC	exosome (RNase complex)	1
GO:0000179	MF	rRNA (adenine-N6,N6-)-dimethyltransferase activity	1
GO:0000182	MF	rDNA binding	1
GO:0000183	BP	chromatin silencing at rDNA	1
GO:0000184	BP	nuclear-transcribed mRNA catabolic process, nonsense-mediated decay	1
GO:0000185	BP	activation of MAPKKK activity	1
GO:0000186	BP	activation of MAPKK activity	1
GO:0000187	BP	activation of MAPK activity	1
GO:0000188	BP	inactivation of MAPK activity	1
GO:0000189	BP	MAPK import into nucleus	1
GO:0000209	BP	protein polyubiquitination	1
GO:0000212	BP	meiotic spindle organization	1
GO:0000213	MF	tRNA-intron endonuclease activity	1
GO:0000214	CC	tRNA-intron endonuclease complex	1
GO:0000217	MF	DNA secondary structure binding	1
GO:0000220	CC	vacuolar proton-transporting V-type ATPase, V0 domain	1
GO:0000221	CC	vacuolar proton-transporting V-type ATPase, V1 domain	1
GO:0000224	MF	peptide-N4-(N-acetyl-beta-glucosaminyl)asparagine amidase activity	1
GO:0000226	BP	microtubule cytoskeleton organization	1
GO:0000228	CC	nuclear chromosome	1
GO:0000229	CC	cytoplasmic chromosome	1
GO:0000235	CC	astral microtubule	1
GO:0000242	CC	pericentriolar material	1
GO:0000244	BP	spliceosomal tri-snRNP complex assembly	1
GO:0000245	BP	spliceosomal complex assembly	1
GO:0000254	MF	C-4 methylsterol oxidase activity	1
GO:0000257	MF	nitrilase activity	1
GO:0000262	CC	mitochondrial chromosome	1
GO:0000266	BP	mitochondrial fission	1
GO:0000268	MF	peroxisome targeting sequence binding	1
GO:0000270	BP	peptidoglycan metabolic process	1
GO:0000271	BP	polysaccharide biosynthetic process	1
GO:0000272	BP	polysaccharide catabolic process	1
GO:0000275	CC	mitochondrial proton-transporting ATP synthase complex, catalytic core F(1)	1
GO:0000276	CC	mitochondrial proton-transporting ATP synthase complex, coupling factor F(o)	1
GO:0000278	BP	mitotic cell cycle	1
GO:0000279	BP	M phase	1
GO:0000280	BP	nuclear division	1
GO:0000281	BP	mitotic cytokinesis	1
GO:0000287	MF	magnesium ion binding	1
GO:0000288	BP	nuclear-transcribed mRNA catabolic process, deadenylation-dependent decay	1
GO:0000289	BP	nuclear-transcribed mRNA poly(A) tail shortening	1
GO:0000290	BP	deadenylation-dependent decapping of nuclear-transcribed mRNA	1
GO:0000291	BP	nuclear-transcribed mRNA catabolic process, exonucleolytic	1
GO:0000295	MF	adenine nucleotide transmembrane transporter activity	1
GO:0000301	BP	retrograde transport, vesicle recycling within Golgi	1
GO:0000302	BP	response to reactive oxygen species	1
GO:0000303	BP	response to superoxide	1
GO:0000305	BP	response to oxygen radical	1
GO:0000307	CC	cyclin-dependent protein kinase holoenzyme complex	1
GO:0000309	MF	nicotinamide-nucleotide adenylyltransferase activity	1
GO:0000313	CC	organellar ribosome	1
GO:0000314	CC	organellar small ribosomal subunit	1
GO:0000315	CC	organellar large ribosomal subunit	1
GO:0000323	CC	lytic vacuole	1
GO:0000335	BP	negative regulation of transposition, DNA-mediated	1
GO:0000337	BP	regulation of transposition, DNA-mediated	1
GO:0000338	BP	protein deneddylation	1
GO:0000339	MF	RNA cap binding	1
GO:0000340	MF	RNA 7-methylguanosine cap binding	1
GO:0000346	CC	transcription export complex	1
GO:0000347	CC	THO complex	1
GO:0000375	BP	RNA splicing, via transesterification reactions	1
GO:0000377	BP	RNA splicing, via transesterification reactions with bulged adenosine as nucleophile	1
GO:0000379	BP	tRNA-type intron splice site recognition and cleavage	1
GO:0000380	BP	alternative mRNA splicing, via spliceosome	1
GO:0000381	BP	regulation of alternative mRNA splicing, via spliceosome	1
GO:0000387	BP	spliceosomal snRNP assembly	1
GO:0000389	BP	mRNA 3'-splice site recognition	1
GO:0000390	BP	spliceosomal complex disassembly	1
GO:0000394	BP	RNA splicing, via endonucleolytic cleavage and ligation	1
GO:0000398	BP	mRNA splicing, via spliceosome	1
GO:0000400	MF	four-way junction DNA binding	1
GO:0000403	MF	Y-form DNA binding	1
GO:0000404	MF	heteroduplex DNA loop binding	1
GO:0000406	MF	double-strand/single-strand DNA junction binding	1
GO:0000407	CC	pre-autophagosomal structure	1
GO:0000412	BP	histone peptidyl-prolyl isomerization	1
GO:0000413	BP	protein peptidyl-prolyl isomerization	1
GO:0000421	CC	autophagosome membrane	1
GO:0000422	BP	mitophagy	1
GO:0000428	CC	DNA-directed RNA polymerase complex	1
GO:0000439	CC	core TFIIH complex	1
GO:0000445	CC	THO complex part of transcription export complex	1
GO:0000447	BP	endonucleolytic cleavage in ITS1 to separate SSU-rRNA from 5.8S rRNA and LSU-rRNA from tricistronic rRNA transcript (SSU-rRNA, 5.8S rRNA, LSU-rRNA)	1
GO:0000460	BP	maturation of 5.8S rRNA	1
GO:0000461	BP	endonucleolytic cleavage to generate mature 3'-end of SSU-rRNA from (SSU-rRNA, 5.8S rRNA, LSU-rRNA)	1
GO:0000462	BP	maturation of SSU-rRNA from tricistronic rRNA transcript (SSU-rRNA, 5.8S rRNA, LSU-rRNA)	1
GO:0000463	BP	maturation of LSU-rRNA from tricistronic rRNA transcript (SSU-rRNA, 5.8S rRNA, LSU-rRNA)	1
GO:0000466	BP	maturation of 5.8S rRNA from tricistronic rRNA transcript (SSU-rRNA, 5.8S rRNA, LSU-rRNA)	1
GO:0000469	BP	cleavage involved in rRNA processing	1
GO:0000470	BP	maturation of LSU-rRNA	1
GO:0000478	BP	endonucleolytic cleavage involved in rRNA processing	1
GO:0000479	BP	endonucleolytic cleavage of tricistronic rRNA transcript (SSU-rRNA, 5.8S rRNA, LSU-rRNA)	1
GO:0000496	MF	base pairing	1
GO:0000498	MF	base pairing with RNA	1
GO:0000502	CC	proteasome complex	1
GO:0000578	BP	embryonic axis specification	1
GO:0000700	MF	mismatch base pair DNA N-glycosylase activity	1
GO:0000702	MF	oxidized base lesion DNA N-glycosylase activity	1
GO:0000703	MF	oxidized pyrimidine nucleobase lesion DNA N-glycosylase activity	1
GO:0000705	BP	achiasmate meiosis I	1
GO:0000706	BP	meiotic DNA double-strand break processing	1
GO:0000707	BP	meiotic DNA recombinase assembly	1
GO:0000710	BP	meiotic mismatch repair	1
GO:0000711	BP	meiotic DNA repair synthesis	1
GO:0000712	BP	resolution of meiotic recombination intermediates	1
GO:0000723	BP	telomere maintenance	1
GO:0000724	BP	double-strand break repair via homologous recombination	1
GO:0000725	BP	recombinational repair	1
GO:0000726	BP	non-recombinational repair	1
GO:0000729	BP	DNA double-strand break processing	1
GO:0000730	BP	DNA recombinase assembly	1
GO:0000731	BP	DNA synthesis involved in DNA repair	1
GO:0000732	BP	strand displacement	1
GO:0000733	BP	DNA strand renaturation	1
GO:0000737	BP	DNA catabolic process, endonucleolytic	1
GO:0000738	BP	DNA catabolic process, exonucleolytic	1
GO:0000741	BP	karyogamy	1
GO:0000768	BP	syncytium formation by plasma membrane fusion	1
GO:0000774	MF	adenyl-nucleotide exchange factor activity	1
GO:0000775	CC	chromosome, centromeric region	1
GO:0000776	CC	kinetochore	1
GO:0000777	CC	condensed chromosome kinetochore	1
GO:0000778	CC	condensed nuclear chromosome kinetochore	1
GO:0000779	CC	condensed chromosome, centromeric region	1
GO:0000780	CC	condensed nuclear chromosome, centromeric region	1
GO:0000781	CC	chromosome, telomeric region	1
GO:0000782	CC	telomere cap complex	1
GO:0000784	CC	nuclear chromosome, telomeric region	1
GO:0000785	CC	chromatin	1
GO:0000786	CC	nucleosome	1
GO:0000788	CC	nuclear nucleosome	1
GO:0000790	CC	nuclear chromatin	1
GO:0000791	CC	euchromatin	1
GO:0000792	CC	heterochromatin	1
GO:0000793	CC	condensed chromosome	1
GO:0000794	CC	condensed nuclear chromosome	1
GO:0000795	CC	synaptonemal complex	1
GO:0000796	CC	condensin complex	1
GO:0000799	CC	nuclear condensin complex	1
GO:0000803	CC	sex chromosome	1
GO:0000805	CC	X chromosome	1
GO:0000808	CC	origin recognition complex	1
GO:0000811	CC	GINS complex	1
GO:0000813	CC	ESCRT I complex	1
GO:0000814	CC	ESCRT II complex	1
GO:0000815	CC	ESCRT III complex	1
GO:0000819	BP	sister chromatid segregation	1
GO:0000823	MF	inositol-1,4,5-trisphosphate 6-kinase activity	1
GO:0000827	MF	inositol-1,3,4,5,6-pentakisphosphate kinase activity	1
GO:0000828	MF	inositol hexakisphosphate kinase activity	1
GO:0000832	MF	inositol hexakisphosphate 5-kinase activity	1
GO:0000900	MF	translation repressor activity, nucleic acid binding	1
GO:0000910	BP	cytokinesis	1
GO:0000912	BP	assembly of actomyosin apparatus involved in cytokinesis	1
GO:0000915	BP	actomyosin contractile ring assembly	1
GO:0000916	BP	actomyosin contractile ring contraction	1
GO:0000920	BP	cell separation after cytokinesis	1
GO:0000922	CC	spindle pole	1
GO:0000930	CC	gamma-tubulin complex	1
GO:0000931	CC	gamma-tubulin large complex	1
GO:0000932	CC	cytoplasmic mRNA processing body	1
GO:0000939	CC	condensed chromosome inner kinetochore	1
GO:0000940	CC	condensed chromosome outer kinetochore	1
GO:0000941	CC	condensed nuclear chromosome inner kinetochore	1
GO:0000942	CC	condensed nuclear chromosome outer kinetochore	1
GO:0000956	BP	nuclear-transcribed mRNA catabolic process	1
GO:0000959	BP	mitochondrial RNA metabolic process	1
GO:0000963	BP	mitochondrial RNA processing	1
GO:0000965	BP	mitochondrial RNA 3'-end processing	1
GO:0000974	CC	Prp19 complex	1
GO:0000975	MF	regulatory region DNA binding	1
GO:0000976	MF	transcription regulatory region sequence-specific DNA binding	1
GO:0000977	MF	RNA polymerase II regulatory region sequence-specific DNA binding	1
GO:0000978	MF	RNA polymerase II core promoter proximal region sequence-specific DNA binding	1
GO:0000980	MF	RNA polymerase II distal enhancer sequence-specific DNA binding	1
GO:0000982	MF	transcription factor activity, RNA polymerase II core promoter proximal region sequence-specific binding	1
GO:0000983	MF	transcription factor activity, RNA polymerase II core promoter sequence-specific	1
GO:0000987	MF	core promoter proximal region sequence-specific DNA binding	1
GO:0000988	MF	transcription factor activity, protein binding	1
GO:0000989	MF	transcription factor activity, transcription factor binding	1
GO:0000990	MF	transcription factor activity, core RNA polymerase binding	1
GO:0000995	MF	transcription factor activity, core RNA polymerase III binding	1
GO:0001007	MF	transcription factor activity, RNA polymerase III transcription factor binding	1
GO:0001012	MF	RNA polymerase II regulatory region DNA binding	1
GO:0001013	MF	RNA polymerase I regulatory region DNA binding	1
GO:0001026	MF	TFIIIB-type transcription factor activity	1
GO:0001046	MF	core promoter sequence-specific DNA binding	1
GO:0001047	MF	core promoter binding	1
GO:0001067	MF	regulatory region nucleic acid binding	1
GO:0001075	MF	transcription factor activity, RNA polymerase II core promoter sequence-specific binding involved in preinitiation complex assembly	1
GO:0001076	MF	transcription factor activity, RNA polymerase II transcription factor binding	1
GO:0001077	MF	transcriptional activator activity, RNA polymerase II core promoter proximal region sequence-specific binding	1
GO:0001078	MF	transcriptional repressor activity, RNA polymerase II core promoter proximal region sequence-specific binding	1
GO:0001083	MF	transcription factor activity, RNA polymerase II basal transcription factor binding	1
GO:0001085	MF	RNA polymerase II transcription factor binding	1
GO:0001091	MF	RNA polymerase II basal transcription factor binding	1
GO:0001092	MF	TFIIA-class transcription factor binding	1
GO:0001093	MF	TFIIB-class transcription factor binding	1
GO:0001094	MF	TFIID-class transcription factor binding	1
GO:0001096	MF	TFIIF-class transcription factor binding	1
GO:0001097	MF	TFIIH-class transcription factor binding	1
GO:0001098	MF	basal transcription machinery binding	1
GO:0001099	MF	basal RNA polymerase II transcription machinery binding	1
GO:0001101	BP	response to acid chemical	1
GO:0001102	MF	RNA polymerase II activating transcription factor binding	1
GO:0001103	MF	RNA polymerase II repressing transcription factor binding	1
GO:0001104	MF	RNA polymerase II transcription cofactor activity	1
GO:0001105	MF	RNA polymerase II transcription coactivator activity	1
GO:0001106	MF	RNA polymerase II transcription corepressor activity	1
GO:0001109	BP	promoter clearance during DNA-templated transcription	1
GO:0001111	BP	promoter clearance from RNA polymerase II promoter	1
GO:0001112	BP	DNA-templated transcriptional open complex formation	1
GO:0001113	BP	transcriptional open complex formation at RNA polymerase II promoter	1
GO:0001120	BP	protein-DNA complex remodeling	1
GO:0001128	MF	RNA polymerase II transcription coactivator activity involved in preinitiation complex assembly	1
GO:0001129	MF	RNA polymerase II transcription factor activity, TBP-class protein binding, involved in preinitiation complex assembly	1
GO:0001132	MF	RNA polymerase II transcription factor activity, TBP-class protein binding RNA	1
GO:0001158	MF	enhancer sequence-specific DNA binding	1
GO:0001159	MF	core promoter proximal region DNA binding	1
GO:0001163	MF	RNA polymerase I regulatory region sequence-specific DNA binding	1
GO:0001173	BP	DNA-templated transcriptional start site selection	1
GO:0001174	BP	transcriptional start site selection at RNA polymerase II promoter	1
GO:0001178	BP	regulation of transcriptional start site selection at RNA polymerase II promoter	1
GO:0001190	MF	transcriptional activator activity, RNA polymerase II transcription factor binding	1
GO:0001191	MF	transcriptional repressor activity, RNA polymerase II transcription factor binding	1
GO:0001205	MF	transcriptional activator activity, RNA polymerase II distal enhancer sequence-specific binding	1
GO:0001221	MF	transcription cofactor binding	1
GO:0001222	MF	transcription corepressor binding	1
GO:0001223	MF	transcription coactivator binding	1
GO:0001224	MF	RNA polymerase II transcription cofactor binding	1
GO:0001225	MF	RNA polymerase II transcription coactivator binding	1
GO:0001226	MF	RNA polymerase II transcription corepressor binding	1
GO:0001227	MF	transcriptional repressor activity, RNA polymerase II transcription regulatory region sequence-specific binding	1
GO:0001228	MF	transcriptional activator activity, RNA polymerase II transcription regulatory region sequence-specific binding	1
GO:0001306	BP	age-dependent response to oxidative stress	1
GO:0001315	BP	age-dependent response to reactive oxygen species	1
GO:0001405	CC	presequence translocase-associated import motor	1
GO:0001408	BP	guanine nucleotide transport	1
GO:0001507	BP	acetylcholine catabolic process in synaptic cleft	1
GO:0001508	BP	action potential	1
GO:0001510	BP	RNA methylation	1
GO:0001514	BP	selenocysteine incorporation	1
GO:0001516	BP	prostaglandin biosynthetic process	1
GO:0001518	CC	voltage-gated sodium channel complex	1
GO:0001522	BP	pseudouridine synthesis	1
GO:0001523	BP	retinoid metabolic process	1
GO:0001527	CC	microfibril	1
GO:0001530	MF	lipopolysaccharide binding	1
GO:0001539	BP	cilium or flagellum-dependent cell motility	1
GO:0001540	MF	beta-amyloid binding	1
GO:0001541	BP	ovarian follicle development	1
GO:0001555	BP	oocyte growth	1
GO:0001556	BP	oocyte maturation	1
GO:0001558	BP	regulation of cell growth	1
GO:0001561	BP	fatty acid alpha-oxidation	1
GO:0001578	BP	microtubule bundle formation	1
GO:0001580	BP	detection of chemical stimulus involved in sensory perception of bitter taste	1
GO:0001582	BP	detection of chemical stimulus involved in sensory perception of sweet taste	1
GO:0001607	MF	neuromedin U receptor activity	1
GO:0001651	CC	dense fibrillar component	1
GO:0001652	CC	granular component	1
GO:0001653	MF	peptide receptor activity	1
GO:0001655	BP	urogenital system development	1
GO:0001659	BP	temperature homeostasis	1
GO:0001661	BP	conditioned taste aversion	1
GO:0001664	MF	G-protein coupled receptor binding	1
GO:0001671	MF	ATPase activator activity	1
GO:0001672	BP	regulation of chromatin assembly or disassembly	1
GO:0001673	CC	male germ cell nucleus	1
GO:0001674	CC	female germ cell nucleus	1
GO:0001676	BP	long-chain fatty acid metabolic process	1
GO:0001677	BP	formation of translation initiation ternary complex	1
GO:0001678	BP	cellular glucose homeostasis	1
GO:0001682	BP	tRNA 5'-leader removal	1
GO:0001703	BP	gastrulation with mouth forming first	1
GO:0001704	BP	formation of primary germ layer	1
GO:0001705	BP	ectoderm formation	1
GO:0001706	BP	endoderm formation	1
GO:0001707	BP	mesoderm formation	1
GO:0001708	BP	cell fate specification	1
GO:0001709	BP	cell fate determination	1
GO:0001710	BP	mesodermal cell fate commitment	1
GO:0001711	BP	endodermal cell fate commitment	1
GO:0001712	BP	ectodermal cell fate commitment	1
GO:0001713	BP	ectodermal cell fate determination	1
GO:0001714	BP	endodermal cell fate specification	1
GO:0001715	BP	ectodermal cell fate specification	1
GO:0001725	CC	stress fiber	1
GO:0001726	CC	ruffle	1
GO:0001727	MF	lipid kinase activity	1
GO:0001729	MF	ceramide kinase activity	1
GO:0001737	BP	establishment of imaginal disc-derived wing hair orientation	1
GO:0001742	BP	oenocyte differentiation	1
GO:0001743	BP	optic placode formation	1
GO:0001744	BP	optic lobe placode formation	1
GO:0001746	BP	Bolwig's organ morphogenesis	1
GO:0001748	BP	optic lobe placode development	1
GO:0001751	BP	compound eye photoreceptor cell differentiation	1
GO:0001752	BP	compound eye photoreceptor fate commitment	1
GO:0001754	BP	eye photoreceptor cell differentiation	1
GO:0001759	BP	organ induction	1
GO:0001764	BP	neuron migration	1
GO:0001775	BP	cell activation	1
GO:0001784	MF	phosphotyrosine binding	1
GO:0001786	MF	phosphatidylserine binding	1
GO:0001816	BP	cytokine production	1
GO:0001817	BP	regulation of cytokine production	1
GO:0001819	BP	positive regulation of cytokine production	1
GO:0001822	BP	kidney development	1
GO:0001838	BP	embryonic epithelial tube formation	1
GO:0001845	BP	phagolysosome assembly	1
GO:0001871	MF	pattern binding	1
GO:0001872	MF	(1->3)-beta-D-glucan binding	1
GO:0001875	MF	lipopolysaccharide receptor activity	1
GO:0001881	BP	receptor recycling	1
GO:0001885	BP	endothelial cell development	1
GO:0001887	BP	selenium compound metabolic process	1
GO:0001888	MF	glucuronyl-galactosyl-proteoglycan 4-alpha-N-acetylglucosaminyltransferase activity	1
GO:0001895	BP	retina homeostasis	1
GO:0001919	BP	regulation of receptor recycling	1
GO:0001933	BP	negative regulation of protein phosphorylation	1
GO:0001941	BP	postsynaptic membrane organization	1
GO:0001948	MF	glycoprotein binding	1
GO:0001952	BP	regulation of cell-matrix adhesion	1
GO:0001953	BP	negative regulation of cell-matrix adhesion	1
GO:0001954	BP	positive regulation of cell-matrix adhesion	1
GO:0001956	BP	positive regulation of neurotransmitter secretion	1
GO:0001963	BP	synaptic transmission, dopaminergic	1
GO:0001964	BP	startle response	1
GO:0001965	MF	G-protein alpha-subunit binding	1
GO:0002011	BP	morphogenesis of an epithelial sheet	1
GO:0002020	MF	protease binding	1
GO:0002021	BP	response to dietary excess	1
GO:0002027	BP	regulation of heart rate	1
GO:0002028	BP	regulation of sodium ion transport	1
GO:0002039	MF	p53 binding	1
GO:0002052	BP	positive regulation of neuroblast proliferation	1
GO:0002067	BP	glandular epithelial cell differentiation	1
GO:0002082	BP	regulation of oxidative phosphorylation	1
GO:0002084	BP	protein depalmitoylation	1
GO:0002090	BP	regulation of receptor internalization	1
GO:0002092	BP	positive regulation of receptor internalization	1
GO:0002094	MF	polyprenyltransferase activity	1
GO:0002097	BP	tRNA wobble base modification	1
GO:0002098	BP	tRNA wobble uridine modification	1
GO:0002102	CC	podosome	1
GO:0002115	BP	store-operated calcium entry	1
GO:0002118	BP	aggressive behavior	1
GO:0002119	BP	nematode larval development	1
GO:0002121	BP	inter-male aggressive behavior	1
GO:0002143	BP	tRNA wobble position uridine thiolation	1
GO:0002151	MF	G-quadruplex RNA binding	1
GO:0002161	MF	aminoacyl-tRNA editing activity	1
GO:0002164	BP	larval development	1
GO:0002168	BP	instar larval development	1
GO:0002176	BP	male germ cell proliferation	1
GO:0002178	CC	palmitoyltransferase complex	1
GO:0002181	BP	cytoplasmic translation	1
GO:0002183	BP	cytoplasmic translational initiation	1
GO:0002188	BP	translation reinitiation	1
GO:0002190	BP	cap-independent translational initiation	1
GO:0002191	BP	cap-dependent translational initiation	1
GO:0002192	BP	IRES-dependent translational initiation	1
GO:0002213	BP	defense response to insect	1
GO:0002218	BP	activation of innate immune response	1
GO:0002220	BP	innate immune response activating cell surface receptor signaling pathway	1
GO:0002221	BP	pattern recognition receptor signaling pathway	1
GO:0002225	BP	positive regulation of antimicrobial peptide production	1
GO:0002227	BP	innate immune response in mucosa	1
GO:0002229	BP	defense response to oomycetes	1
GO:0002230	BP	positive regulation of defense response to virus by host	1
GO:0002237	BP	response to molecule of bacterial origin	1
GO:0002238	BP	response to molecule of fungal origin	1
GO:0002239	BP	response to oomycetes	1
GO:0002244	BP	hematopoietic progenitor cell differentiation	1
GO:0002251	BP	organ or tissue specific immune response	1
GO:0002252	BP	immune effector process	1
GO:0002253	BP	activation of immune response	1
GO:0002274	BP	myeloid leukocyte activation	1
GO:0002385	BP	mucosal immune response	1
GO:0002429	BP	immune response-activating cell surface receptor signaling pathway	1
GO:0002433	BP	immune response-regulating cell surface receptor signaling pathway involved in phagocytosis	1
GO:0002440	BP	production of molecular mediator of immune response	1
GO:0002520	BP	immune system development	1
GO:0002684	BP	positive regulation of immune system process	1
GO:0002697	BP	regulation of immune effector process	1
GO:0002698	BP	negative regulation of immune effector process	1
GO:0002699	BP	positive regulation of immune effector process	1
GO:0002700	BP	regulation of production of molecular mediator of immune response	1
GO:0002701	BP	negative regulation of production of molecular mediator of immune response	1
GO:0002702	BP	positive regulation of production of molecular mediator of immune response	1
GO:0002752	BP	cell surface pattern recognition receptor signaling pathway	1
GO:0002757	BP	immune response-activating signal transduction	1
GO:0002758	BP	innate immune response-activating signal transduction	1
GO:0002759	BP	regulation of antimicrobial humoral response	1
GO:0002760	BP	positive regulation of antimicrobial humoral response	1
GO:0002764	BP	immune response-regulating signaling pathway	1
GO:0002768	BP	immune response-regulating cell surface receptor signaling pathway	1
GO:0002775	BP	antimicrobial peptide production	1
GO:0002777	BP	antimicrobial peptide biosynthetic process	1
GO:0002778	BP	antibacterial peptide production	1
GO:0002780	BP	antibacterial peptide biosynthetic process	1
GO:0002781	BP	antifungal peptide production	1
GO:0002783	BP	antifungal peptide biosynthetic process	1
GO:0002784	BP	regulation of antimicrobial peptide production	1
GO:0002785	BP	negative regulation of antimicrobial peptide production	1
GO:0002786	BP	regulation of antibacterial peptide production	1
GO:0002787	BP	negative regulation of antibacterial peptide production	1
GO:0002788	BP	regulation of antifungal peptide production	1
GO:0002790	BP	peptide secretion	1
GO:0002791	BP	regulation of peptide secretion	1
GO:0002792	BP	negative regulation of peptide secretion	1
GO:0002793	BP	positive regulation of peptide secretion	1
GO:0002803	BP	positive regulation of antibacterial peptide production	1
GO:0002804	BP	positive regulation of antifungal peptide production	1
GO:0002805	BP	regulation of antimicrobial peptide biosynthetic process	1
GO:0002806	BP	negative regulation of antimicrobial peptide biosynthetic process	1
GO:0002807	BP	positive regulation of antimicrobial peptide biosynthetic process	1
GO:0002808	BP	regulation of antibacterial peptide biosynthetic process	1
GO:0002809	BP	negative regulation of antibacterial peptide biosynthetic process	1
GO:0002810	BP	regulation of antifungal peptide biosynthetic process	1
GO:0002812	BP	biosynthetic process of antibacterial peptides active against Gram-negative bacteria	1
GO:0002813	BP	regulation of biosynthetic process of antibacterial peptides active against Gram-negative bacteria	1
GO:0002814	BP	negative regulation of biosynthetic process of antibacterial peptides active against Gram-negative bacteria	1
GO:0002815	BP	biosynthetic process of antibacterial peptides active against Gram-positive bacteria	1
GO:0002816	BP	regulation of biosynthetic process of antibacterial peptides active against Gram-positive bacteria	1
GO:0002831	BP	regulation of response to biotic stimulus	1
GO:0002832	BP	negative regulation of response to biotic stimulus	1
GO:0002833	BP	positive regulation of response to biotic stimulus	1
GO:0002920	BP	regulation of humoral immune response	1
GO:0002921	BP	negative regulation of humoral immune response	1
GO:0002922	BP	positive regulation of humoral immune response	1
GO:0003007	BP	heart morphogenesis	1
GO:0003009	BP	skeletal muscle contraction	1
GO:0003012	BP	muscle system process	1
GO:0003013	BP	circulatory system process	1
GO:0003014	BP	renal system process	1
GO:0003015	BP	heart process	1
GO:0003031	BP	detection of carbon dioxide	1
GO:0003053	BP	circadian regulation of heart rate	1
GO:0003096	BP	renal sodium ion transport	1
GO:0003129	BP	heart induction	1
GO:0003136	BP	negative regulation of heart induction by canonical Wnt signaling pathway	1
GO:0003143	BP	embryonic heart tube morphogenesis	1
GO:0003151	BP	outflow tract morphogenesis	1
GO:0003156	BP	regulation of organ formation	1
GO:0003158	BP	endothelium development	1
GO:0003254	BP	regulation of membrane depolarization	1
GO:0003306	BP	Wnt signaling pathway involved in heart development	1
GO:0003330	BP	regulation of extracellular matrix constituent secretion	1
GO:0003331	BP	positive regulation of extracellular matrix constituent secretion	1
GO:0003333	BP	amino acid transmembrane transport	1
GO:0003341	BP	cilium movement	1
GO:0003344	BP	pericardium morphogenesis	1
GO:0003381	BP	epithelial cell morphogenesis involved in gastrulation	1
GO:0003384	BP	apical constriction involved in gastrulation	1
GO:0003399	BP	cytoneme morphogenesis	1
GO:0003400	BP	regulation of COPII vesicle coating	1
GO:0003401	BP	axis elongation	1
GO:0003402	BP	planar cell polarity pathway involved in axis elongation	1
GO:0003407	BP	neural retina development	1
GO:0003678	MF	DNA helicase activity	1
GO:0003680	MF	AT DNA binding	1
GO:0003681	MF	bent DNA binding	1
GO:0003682	MF	chromatin binding	1
GO:0003684	MF	damaged DNA binding	1
GO:0003688	MF	DNA replication origin binding	1
GO:0003689	MF	DNA clamp loader activity	1
GO:0003690	MF	double-stranded DNA binding	1
GO:0003696	MF	satellite DNA binding	1
GO:0003697	MF	single-stranded DNA binding	1
GO:0003705	MF	transcription factor activity, RNA polymerase II distal enhancer sequence-specific binding	1
GO:0003707	MF	steroid hormone receptor activity	1
GO:0003712	MF	transcription cofactor activity	1
GO:0003713	MF	transcription coactivator activity	1
GO:0003714	MF	transcription corepressor activity	1
GO:0003724	MF	RNA helicase activity	1
GO:0003725	MF	double-stranded RNA binding	1
GO:0003726	MF	double-stranded RNA adenosine deaminase activity	1
GO:0003727	MF	single-stranded RNA binding	1
GO:0003729	MF	mRNA binding	1
GO:0003730	MF	mRNA 3'-UTR binding	1
GO:0003735	MF	structural constituent of ribosome	1
GO:0003743	MF	translation initiation factor activity	1
GO:0003746	MF	translation elongation factor activity	1
GO:0003747	MF	translation release factor activity	1
GO:0003755	MF	peptidyl-prolyl cis-trans isomerase activity	1
GO:0003756	MF	protein disulfide isomerase activity	1
GO:0003777	MF	microtubule motor activity	1
GO:0003785	MF	actin monomer binding	1
GO:0003796	MF	lysozyme activity	1
GO:0003810	MF	protein-glutamine gamma-glutamyltransferase activity	1
GO:0003823	MF	antigen binding	1
GO:0003825	MF	alpha,alpha-trehalose-phosphate synthase (UDP-forming) activity	1
GO:0003827	MF	alpha-1,3-mannosylglycoprotein 2-beta-N-acetylglucosaminyltransferase activity	1
GO:0003830	MF	beta-1,4-mannosylglycoprotein 4-beta-N-acetylglucosaminyltransferase activity	1
GO:0003837	MF	beta-ureidopropionase activity	1
GO:0003839	MF	gamma-glutamylcyclotransferase activity	1
GO:0003840	MF	gamma-glutamyltransferase activity	1
GO:0003841	MF	1-acylglycerol-3-phosphate O-acyltransferase activity	1
GO:0003842	MF	1-pyrroline-5-carboxylate dehydrogenase activity	1
GO:0003847	MF	1-alkyl-2-acetylglycerophosphocholine esterase activity	1
GO:0003854	MF	3-beta-hydroxy-delta5-steroid dehydrogenase activity	1
GO:0003857	MF	3-hydroxyacyl-CoA dehydrogenase activity	1
GO:0003858	MF	3-hydroxybutyrate dehydrogenase activity	1
GO:0003860	MF	3-hydroxyisobutyryl-CoA hydrolase activity	1
GO:0003863	MF	3-methyl-2-oxobutanoate dehydrogenase (2-methylpropanoyl-transferring) activity	1
GO:0003865	MF	3-oxo-5-alpha-steroid 4-dehydrogenase activity	1
GO:0003867	MF	4-aminobutyrate transaminase activity	1
GO:0003868	MF	4-hydroxyphenylpyruvate dioxygenase activity	1
GO:0003870	MF	5-aminolevulinate synthase activity	1
GO:0003873	MF	6-phosphofructo-2-kinase activity	1
GO:0003874	MF	6-pyruvoyltetrahydropterin synthase activity	1
GO:0003878	MF	ATP citrate synthase activity	1
GO:0003881	MF	CDP-diacylglycerol-inositol 3-phosphatidyltransferase activity	1
GO:0003882	MF	CDP-diacylglycerol-serine O-phosphatidyltransferase activity	1
GO:0003883	MF	CTP synthase activity	1
GO:0003884	MF	D-amino-acid oxidase activity	1
GO:0003886	MF	DNA (cytosine-5-)-methyltransferase activity	1
GO:0003887	MF	DNA-directed DNA polymerase activity	1
GO:0003896	MF	DNA primase activity	1
GO:0003899	MF	DNA-directed RNA polymerase activity	1
GO:0003904	MF	deoxyribodipyrimidine photo-lyase activity	1
GO:0003906	MF	DNA-(apurinic or apyrimidinic site) lyase activity	1
GO:0003908	MF	methylated-DNA-[protein]-cysteine S-methyltransferase activity	1
GO:0003909	MF	DNA ligase activity	1
GO:0003910	MF	DNA ligase (ATP) activity	1
GO:0003913	MF	DNA photolyase activity	1
GO:0003914	MF	DNA (6-4) photolyase activity	1
GO:0003916	MF	DNA topoisomerase activity	1
GO:0003917	MF	DNA topoisomerase type I activity	1
GO:0003918	MF	DNA topoisomerase type II (ATP-hydrolyzing) activity	1
GO:0003919	MF	FMN adenylyltransferase activity	1
GO:0003921	MF	GMP synthase activity	1
GO:0003922	MF	GMP synthase (glutamine-hydrolyzing) activity	1
GO:0003923	MF	GPI-anchor transamidase activity	1
GO:0003924	MF	GTPase activity	1
GO:0003938	MF	IMP dehydrogenase activity	1
GO:0003940	MF	L-iduronidase activity	1
GO:0003943	MF	N-acetylgalactosamine-4-sulfatase activity	1
GO:0003948	MF	N4-(beta-N-acetylglucosaminyl)-L-asparaginase activity	1
GO:0003950	MF	NAD+ ADP-ribosyltransferase activity	1
GO:0003951	MF	NAD+ kinase activity	1
GO:0003952	MF	NAD+ synthase (glutamine-hydrolyzing) activity	1
GO:0003954	MF	NADH dehydrogenase activity	1
GO:0003956	MF	NAD(P)+-protein-arginine ADP-ribosyltransferase activity	1
GO:0003958	MF	NADPH-hemoprotein reductase activity	1
GO:0003959	MF	NADPH dehydrogenase activity	1
GO:0003963	MF	RNA-3'-phosphate cyclase activity	1
GO:0003972	MF	RNA ligase (ATP) activity	1
GO:0003974	MF	UDP-N-acetylglucosamine 4-epimerase activity	1
GO:0003975	MF	UDP-N-acetylglucosamine-dolichyl-phosphate N-acetylglucosaminephosphotransferase activity	1
GO:0003977	MF	UDP-N-acetylglucosamine diphosphorylase activity	1
GO:0003978	MF	UDP-glucose 4-epimerase activity	1
GO:0003979	MF	UDP-glucose 6-dehydrogenase activity	1
GO:0003980	MF	UDP-glucose:glycoprotein glucosyltransferase activity	1
GO:0003983	MF	UTP:glucose-1-phosphate uridylyltransferase activity	1
GO:0003987	MF	acetate-CoA ligase activity	1
GO:0003988	MF	acetyl-CoA C-acyltransferase activity	1
GO:0003989	MF	acetyl-CoA carboxylase activity	1
GO:0003990	MF	acetylcholinesterase activity	1
GO:0003993	MF	acid phosphatase activity	1
GO:0003994	MF	aconitate hydratase activity	1
GO:0003995	MF	acyl-CoA dehydrogenase activity	1
GO:0003997	MF	acyl-CoA oxidase activity	1
GO:0003998	MF	acylphosphatase activity	1
GO:0003999	MF	adenine phosphoribosyltransferase activity	1
GO:0004000	MF	adenosine deaminase activity	1
GO:0004003	MF	ATP-dependent DNA helicase activity	1
GO:0004004	MF	ATP-dependent RNA helicase activity	1
GO:0004008	MF	copper-exporting ATPase activity	1
GO:0004012	MF	phospholipid-translocating ATPase activity	1
GO:0004013	MF	adenosylhomocysteinase activity	1
GO:0004014	MF	adenosylmethionine decarboxylase activity	1
GO:0004016	MF	adenylate cyclase activity	1
GO:0004017	MF	adenylate kinase activity	1
GO:0004020	MF	adenylylsulfate kinase activity	1
GO:0004021	MF	L-alanine:2-oxoglutarate aminotransferase activity	1
GO:0004022	MF	alcohol dehydrogenase (NAD) activity	1
GO:0004029	MF	aldehyde dehydrogenase (NAD) activity	1
GO:0004030	MF	aldehyde dehydrogenase [NAD(P)+] activity	1
GO:0004031	MF	aldehyde oxidase activity	1
GO:0004032	MF	alditol:NADP+ 1-oxidoreductase activity	1
GO:0004033	MF	aldo-keto reductase (NADP) activity	1
GO:0004034	MF	aldose 1-epimerase activity	1
GO:0004035	MF	alkaline phosphatase activity	1
GO:0004044	MF	amidophosphoribosyltransferase activity	1
GO:0004045	MF	aminoacyl-tRNA hydrolase activity	1
GO:0004046	MF	aminoacylase activity	1
GO:0004047	MF	aminomethyltransferase activity	1
GO:0004053	MF	arginase activity	1
GO:0004054	MF	arginine kinase activity	1
GO:0004057	MF	arginyltransferase activity	1
GO:0004058	MF	aromatic-L-amino-acid decarboxylase activity	1
GO:0004061	MF	arylformamidase activity	1
GO:0004063	MF	aryldialkylphosphatase activity	1
GO:0004066	MF	asparagine synthase (glutamine-hydrolyzing) activity	1
GO:0004067	MF	asparaginase activity	1
GO:0004069	MF	L-aspartate:2-oxoglutarate aminotransferase activity	1
GO:0004070	MF	aspartate carbamoyltransferase activity	1
GO:0004074	MF	biliverdin reductase activity	1
GO:0004075	MF	biotin carboxylase activity	1
GO:0004077	MF	biotin-[acetyl-CoA-carboxylase] ligase activity	1
GO:0004080	MF	biotin-[propionyl-CoA-carboxylase (ATP-hydrolyzing)] ligase activity	1
GO:0004081	MF	bis(5'-nucleosyl)-tetraphosphatase (asymmetrical) activity	1
GO:0004084	MF	branched-chain-amino-acid transaminase activity	1
GO:0004087	MF	carbamoyl-phosphate synthase (ammonia) activity	1
GO:0004088	MF	carbamoyl-phosphate synthase (glutamine-hydrolyzing) activity	1
GO:0004089	MF	carbonate dehydratase activity	1
GO:0004090	MF	carbonyl reductase (NADPH) activity	1
GO:0004092	MF	carnitine O-acetyltransferase activity	1
GO:0004095	MF	carnitine O-palmitoyltransferase activity	1
GO:0004096	MF	catalase activity	1
GO:0004099	MF	chitin deacetylase activity	1
GO:0004100	MF	chitin synthase activity	1
GO:0004103	MF	choline kinase activity	1
GO:0004104	MF	cholinesterase activity	1
GO:0004105	MF	choline-phosphate cytidylyltransferase activity	1
GO:0004108	MF	citrate (Si)-synthase activity	1
GO:0004109	MF	coproporphyrinogen oxidase activity	1
GO:0004112	MF	cyclic-nucleotide phosphodiesterase activity	1
GO:0004114	MF	3',5'-cyclic-nucleotide phosphodiesterase activity	1
GO:0004115	MF	3',5'-cyclic-AMP phosphodiesterase activity	1
GO:0004117	MF	calmodulin-dependent cyclic-nucleotide phosphodiesterase activity	1
GO:0004123	MF	cystathionine gamma-lyase activity	1
GO:0004126	MF	cytidine deaminase activity	1
GO:0004127	MF	cytidylate kinase activity	1
GO:0004128	MF	cytochrome-b5 reductase activity, acting on NAD(P)H	1
GO:0004129	MF	cytochrome-c oxidase activity	1
GO:0004131	MF	cytosine deaminase activity	1
GO:0004132	MF	dCMP deaminase activity	1
GO:0004133	MF	glycogen debranching enzyme activity	1
GO:0004134	MF	4-alpha-glucanotransferase activity	1
GO:0004135	MF	amylo-alpha-1,6-glucosidase activity	1
GO:0004139	MF	deoxyribose-phosphate aldolase activity	1
GO:0004140	MF	dephospho-CoA kinase activity	1
GO:0004142	MF	diacylglycerol cholinephosphotransferase activity	1
GO:0004143	MF	diacylglycerol kinase activity	1
GO:0004144	MF	diacylglycerol O-acyltransferase activity	1
GO:0004146	MF	dihydrofolate reductase activity	1
GO:0004147	MF	dihydrolipoamide branched chain acyltransferase activity	1
GO:0004148	MF	dihydrolipoyl dehydrogenase activity	1
GO:0004149	MF	dihydrolipoyllysine-residue succinyltransferase activity	1
GO:0004151	MF	dihydroorotase activity	1
GO:0004152	MF	dihydroorotate dehydrogenase activity	1
GO:0004153	MF	dihydropterin deaminase activity	1
GO:0004155	MF	6,7-dihydropteridine reductase activity	1
GO:0004157	MF	dihydropyrimidinase activity	1
GO:0004159	MF	dihydrouracil dehydrogenase (NAD+) activity	1
GO:0004161	MF	dimethylallyltranstransferase activity	1
GO:0004163	MF	diphosphomevalonate decarboxylase activity	1
GO:0004164	MF	diphthine synthase activity	1
GO:0004165	MF	dodecenoyl-CoA delta-isomerase activity	1
GO:0004168	MF	dolichol kinase activity	1
GO:0004169	MF	dolichyl-phosphate-mannose-protein mannosyltransferase activity	1
GO:0004170	MF	dUTP diphosphatase activity	1
GO:0004174	MF	electron-transferring-flavoprotein dehydrogenase activity	1
GO:0004175	MF	endopeptidase activity	1
GO:0004176	MF	ATP-dependent peptidase activity	1
GO:0004177	MF	aminopeptidase activity	1
GO:0004180	MF	carboxypeptidase activity	1
GO:0004181	MF	metallocarboxypeptidase activity	1
GO:0004185	MF	serine-type carboxypeptidase activity	1
GO:0004190	MF	aspartic-type endopeptidase activity	1
GO:0004197	MF	cysteine-type endopeptidase activity	1
GO:0004198	MF	calcium-dependent cysteine-type endopeptidase activity	1
GO:0004222	MF	metalloendopeptidase activity	1
GO:0004252	MF	serine-type endopeptidase activity	1
GO:0004298	MF	threonine-type endopeptidase activity	1
GO:0004300	MF	enoyl-CoA hydratase activity	1
GO:0004301	MF	epoxide hydrolase activity	1
GO:0004303	MF	estradiol 17-beta-dehydrogenase activity	1
GO:0004305	MF	ethanolamine kinase activity	1
GO:0004306	MF	ethanolamine-phosphate cytidylyltransferase activity	1
GO:0004307	MF	ethanolaminephosphotransferase activity	1
GO:0004311	MF	farnesyltranstransferase activity	1
GO:0004312	MF	fatty acid synthase activity	1
GO:0004313	MF	[acyl-carrier-protein] S-acetyltransferase activity	1
GO:0004314	MF	[acyl-carrier-protein] S-malonyltransferase activity	1
GO:0004315	MF	3-oxoacyl-[acyl-carrier-protein] synthase activity	1
GO:0004321	MF	fatty-acyl-CoA synthase activity	1
GO:0004322	MF	ferroxidase activity	1
GO:0004324	MF	ferredoxin-NADP+ reductase activity	1
GO:0004326	MF	tetrahydrofolylpolyglutamate synthase activity	1
GO:0004329	MF	formate-tetrahydrofolate ligase activity	1
GO:0004331	MF	fructose-2,6-bisphosphate 2-phosphatase activity	1
GO:0004333	MF	fumarate hydratase activity	1
GO:0004334	MF	fumarylacetoacetase activity	1
GO:0004335	MF	galactokinase activity	1
GO:0004337	MF	geranyltranstransferase activity	1
GO:0004340	MF	glucokinase activity	1
GO:0004342	MF	glucosamine-6-phosphate deaminase activity	1
GO:0004343	MF	glucosamine 6-phosphate N-acetyltransferase activity	1
GO:0004344	MF	glucose dehydrogenase activity	1
GO:0004345	MF	glucose-6-phosphate dehydrogenase activity	1
GO:0004347	MF	glucose-6-phosphate isomerase activity	1
GO:0004348	MF	glucosylceramidase activity	1
GO:0004349	MF	glutamate 5-kinase activity	1
GO:0004350	MF	glutamate-5-semialdehyde dehydrogenase activity	1
GO:0004352	MF	glutamate dehydrogenase (NAD+) activity	1
GO:0004353	MF	glutamate dehydrogenase [NAD(P)+] activity	1
GO:0004355	MF	glutamate synthase (NADPH) activity	1
GO:0004356	MF	glutamate-ammonia ligase activity	1
GO:0004357	MF	glutamate-cysteine ligase activity	1
GO:0004359	MF	glutaminase activity	1
GO:0004360	MF	glutamine-fructose-6-phosphate transaminase (isomerizing) activity	1
GO:0004361	MF	glutaryl-CoA dehydrogenase activity	1
GO:0004362	MF	glutathione-disulfide reductase activity	1
GO:0004365	MF	glyceraldehyde-3-phosphate dehydrogenase (NAD+) (phosphorylating) activity	1
GO:0004366	MF	glycerol-3-phosphate O-acyltransferase activity	1
GO:0004367	MF	glycerol-3-phosphate dehydrogenase [NAD+] activity	1
GO:0004368	MF	glycerol-3-phosphate dehydrogenase activity	1
GO:0004370	MF	glycerol kinase activity	1
GO:0004372	MF	glycine hydroxymethyltransferase activity	1
GO:0004375	MF	glycine dehydrogenase (decarboxylating) activity	1
GO:0004376	MF	glycolipid mannosyltransferase activity	1
GO:0004378	MF	GDP-Man:Man1GlcNAc2-PP-Dol alpha-1,3-mannosyltransferase activity	1
GO:0004379	MF	glycylpeptide N-tetradecanoyltransferase activity	1
GO:0004382	MF	guanosine-diphosphatase activity	1
GO:0004383	MF	guanylate cyclase activity	1
GO:0004385	MF	guanylate kinase activity	1
GO:0004386	MF	helicase activity	1
GO:0004392	MF	heme oxygenase (decyclizing) activity	1
GO:0004394	MF	heparan sulfate 2-O-sulfotransferase activity	1
GO:0004395	MF	hexaprenyldihydroxybenzoate methyltransferase activity	1
GO:0004396	MF	hexokinase activity	1
GO:0004402	MF	histone acetyltransferase activity	1
GO:0004407	MF	histone deacetylase activity	1
GO:0004408	MF	holocytochrome-c synthase activity	1
GO:0004415	MF	hyalurononglucosaminidase activity	1
GO:0004416	MF	hydroxyacylglutathione hydrolase activity	1
GO:0004418	MF	hydroxymethylbilane synthase activity	1
GO:0004419	MF	hydroxymethylglutaryl-CoA lyase activity	1
GO:0004420	MF	hydroxymethylglutaryl-CoA reductase (NADPH) activity	1
GO:0004421	MF	hydroxymethylglutaryl-CoA synthase activity	1
GO:0004423	MF	iduronate-2-sulfatase activity	1
GO:0004427	MF	inorganic diphosphatase activity	1
GO:0004430	MF	1-phosphatidylinositol 4-kinase activity	1
GO:0004435	MF	phosphatidylinositol phospholipase C activity	1
GO:0004438	MF	phosphatidylinositol-3-phosphatase activity	1
GO:0004439	MF	phosphatidylinositol-4,5-bisphosphate 5-phosphatase activity	1
GO:0004441	MF	inositol-1,4-bisphosphate 1-phosphatase activity	1
GO:0004445	MF	inositol-polyphosphate 5-phosphatase activity	1
GO:0004448	MF	isocitrate dehydrogenase activity	1
GO:0004449	MF	isocitrate dehydrogenase (NAD+) activity	1
GO:0004450	MF	isocitrate dehydrogenase (NADP+) activity	1
GO:0004452	MF	isopentenyl-diphosphate delta-isomerase activity	1
GO:0004457	MF	lactate dehydrogenase activity	1
GO:0004459	MF	L-lactate dehydrogenase activity	1
GO:0004463	MF	leukotriene-A4 hydrolase activity	1
GO:0004465	MF	lipoprotein lipase activity	1
GO:0004466	MF	long-chain-acyl-CoA dehydrogenase activity	1
GO:0004467	MF	long-chain fatty acid-CoA ligase activity	1
GO:0004468	MF	lysine N-acetyltransferase activity, acting on acetyl phosphate as donor	1
GO:0004470	MF	malic enzyme activity	1
GO:0004471	MF	malate dehydrogenase (decarboxylating) (NAD+) activity	1
GO:0004473	MF	malate dehydrogenase (decarboxylating) (NADP+) activity	1
GO:0004475	MF	mannose-1-phosphate guanylyltransferase activity	1
GO:0004476	MF	mannose-6-phosphate isomerase activity	1
GO:0004477	MF	methenyltetrahydrofolate cyclohydrolase activity	1
GO:0004478	MF	methionine adenosyltransferase activity	1
GO:0004479	MF	methionyl-tRNA formyltransferase activity	1
GO:0004482	MF	mRNA (guanine-N7-)-methyltransferase activity	1
GO:0004483	MF	mRNA (nucleoside-2'-O-)-methyltransferase activity	1
GO:0004484	MF	mRNA guanylyltransferase activity	1
GO:0004485	MF	methylcrotonoyl-CoA carboxylase activity	1
GO:0004487	MF	methylenetetrahydrofolate dehydrogenase (NAD+) activity	1
GO:0004488	MF	methylenetetrahydrofolate dehydrogenase (NADP+) activity	1
GO:0004489	MF	methylenetetrahydrofolate reductase (NAD(P)H) activity	1
GO:0004491	MF	methylmalonate-semialdehyde dehydrogenase (acylating) activity	1
GO:0004497	MF	monooxygenase activity	1
GO:0004499	MF	N,N-dimethylaniline monooxygenase activity	1
GO:0004500	MF	dopamine beta-monooxygenase activity	1
GO:0004501	MF	ecdysone 20-monooxygenase activity	1
GO:0004502	MF	kynurenine 3-monooxygenase activity	1
GO:0004504	MF	peptidylglycine monooxygenase activity	1
GO:0004512	MF	inositol-3-phosphate synthase activity	1
GO:0004514	MF	nicotinate-nucleotide diphosphorylase (carboxylating) activity	1
GO:0004516	MF	nicotinate phosphoribosyltransferase activity	1
GO:0004518	MF	nuclease activity	1
GO:0004519	MF	endonuclease activity	1
GO:0004520	MF	endodeoxyribonuclease activity	1
GO:0004521	MF	endoribonuclease activity	1
GO:0004523	MF	RNA-DNA hybrid ribonuclease activity	1
GO:0004525	MF	ribonuclease III activity	1
GO:0004526	MF	ribonuclease P activity	1
GO:0004527	MF	exonuclease activity	1
GO:0004529	MF	exodeoxyribonuclease activity	1
GO:0004531	MF	deoxyribonuclease II activity	1
GO:0004532	MF	exoribonuclease activity	1
GO:0004534	MF	5'-3' exoribonuclease activity	1
GO:0004535	MF	poly(A)-specific ribonuclease activity	1
GO:0004536	MF	deoxyribonuclease activity	1
GO:0004540	MF	ribonuclease activity	1
GO:0004549	MF	tRNA-specific ribonuclease activity	1
GO:0004550	MF	nucleoside diphosphate kinase activity	1
GO:0004551	MF	nucleotide diphosphatase activity	1
GO:0004552	MF	octanol dehydrogenase activity	1
GO:0004553	MF	hydrolase activity, hydrolyzing O-glycosyl compounds	1
GO:0004555	MF	alpha,alpha-trehalase activity	1
GO:0004557	MF	alpha-galactosidase activity	1
GO:0004558	MF	alpha-1,4-glucosidase activity	1
GO:0004559	MF	alpha-mannosidase activity	1
GO:0004560	MF	alpha-L-fucosidase activity	1
GO:0004561	MF	alpha-N-acetylglucosaminidase activity	1
GO:0004563	MF	beta-N-acetylhexosaminidase activity	1
GO:0004565	MF	beta-galactosidase activity	1
GO:0004566	MF	beta-glucuronidase activity	1
GO:0004567	MF	beta-mannosidase activity	1
GO:0004568	MF	chitinase activity	1
GO:0004571	MF	mannosyl-oligosaccharide 1,2-alpha-mannosidase activity	1
GO:0004572	MF	mannosyl-oligosaccharide 1,3-1,6-alpha-mannosidase activity	1
GO:0004573	MF	mannosyl-oligosaccharide glucosidase activity	1
GO:0004576	MF	oligosaccharyl transferase activity	1
GO:0004579	MF	dolichyl-diphosphooligosaccharide-protein glycotransferase activity	1
GO:0004581	MF	dolichyl-phosphate beta-glucosyltransferase activity	1
GO:0004582	MF	dolichyl-phosphate beta-D-mannosyltransferase activity	1
GO:0004583	MF	dolichyl-phosphate-glucose-glycolipid alpha-glucosyltransferase activity	1
GO:0004587	MF	ornithine-oxo-acid transaminase activity	1
GO:0004588	MF	orotate phosphoribosyltransferase activity	1
GO:0004590	MF	orotidine-5'-phosphate decarboxylase activity	1
GO:0004591	MF	oxoglutarate dehydrogenase (succinyl-transferring) activity	1
GO:0004594	MF	pantothenate kinase activity	1
GO:0004595	MF	pantetheine-phosphate adenylyltransferase activity	1
GO:0004596	MF	peptide alpha-N-acetyltransferase activity	1
GO:0004597	MF	peptide-aspartate beta-dioxygenase activity	1
GO:0004598	MF	peptidylamidoglycolate lyase activity	1
GO:0004601	MF	peroxidase activity	1
GO:0004602	MF	glutathione peroxidase activity	1
GO:0004605	MF	phosphatidate cytidylyltransferase activity	1
GO:0004609	MF	phosphatidylserine decarboxylase activity	1
GO:0004610	MF	phosphoacetylglucosamine mutase activity	1
GO:0004611	MF	phosphoenolpyruvate carboxykinase activity	1
GO:0004613	MF	phosphoenolpyruvate carboxykinase (GTP) activity	1
GO:0004614	MF	phosphoglucomutase activity	1
GO:0004615	MF	phosphomannomutase activity	1
GO:0004616	MF	phosphogluconate dehydrogenase (decarboxylating) activity	1
GO:0004617	MF	phosphoglycerate dehydrogenase activity	1
GO:0004618	MF	phosphoglycerate kinase activity	1
GO:0004619	MF	phosphoglycerate mutase activity	1
GO:0004620	MF	phospholipase activity	1
GO:0004622	MF	lysophospholipase activity	1
GO:0004623	MF	phospholipase A2 activity	1
GO:0004629	MF	phospholipase C activity	1
GO:0004630	MF	phospholipase D activity	1
GO:0004631	MF	phosphomevalonate kinase activity	1
GO:0004632	MF	phosphopantothenate--cysteine ligase activity	1
GO:0004634	MF	phosphopyruvate hydratase activity	1
GO:0004637	MF	phosphoribosylamine-glycine ligase activity	1
GO:0004638	MF	phosphoribosylaminoimidazole carboxylase activity	1
GO:0004639	MF	phosphoribosylaminoimidazolesuccinocarboxamide synthase activity	1
GO:0004641	MF	phosphoribosylformylglycinamidine cyclo-ligase activity	1
GO:0004642	MF	phosphoribosylformylglycinamidine synthase activity	1
GO:0004644	MF	phosphoribosylglycinamide formyltransferase activity	1
GO:0004645	MF	phosphorylase activity	1
GO:0004647	MF	phosphoserine phosphatase activity	1
GO:0004648	MF	O-phospho-L-serine:2-oxoglutarate aminotransferase activity	1
GO:0004649	MF	poly(ADP-ribose) glycohydrolase activity	1
GO:0004651	MF	polynucleotide 5'-phosphatase activity	1
GO:0004652	MF	polynucleotide adenylyltransferase activity	1
GO:0004653	MF	polypeptide N-acetylgalactosaminyltransferase activity	1
GO:0004654	MF	polyribonucleotide nucleotidyltransferase activity	1
GO:0004655	MF	porphobilinogen synthase activity	1
GO:0004656	MF	procollagen-proline 4-dioxygenase activity	1
GO:0004657	MF	proline dehydrogenase activity	1
GO:0004658	MF	propionyl-CoA carboxylase activity	1
GO:0004659	MF	prenyltransferase activity	1
GO:0004660	MF	protein farnesyltransferase activity	1
GO:0004661	MF	protein geranylgeranyltransferase activity	1
GO:0004662	MF	CAAX-protein geranylgeranyltransferase activity	1
GO:0004663	MF	Rab geranylgeranyltransferase activity	1
GO:0004666	MF	prostaglandin-endoperoxide synthase activity	1
GO:0004672	MF	protein kinase activity	1
GO:0004673	MF	protein histidine kinase activity	1
GO:0004674	MF	protein serine/threonine kinase activity	1
GO:0004675	MF	transmembrane receptor protein serine/threonine kinase activity	1
GO:0004677	MF	DNA-dependent protein kinase activity	1
GO:0004679	MF	AMP-activated protein kinase activity	1
GO:0004683	MF	calmodulin-dependent protein kinase activity	1
GO:0004686	MF	elongation factor-2 kinase activity	1
GO:0004687	MF	myosin light chain kinase activity	1
GO:0004689	MF	phosphorylase kinase activity	1
GO:0004690	MF	cyclic nucleotide-dependent protein kinase activity	1
GO:0004691	MF	cAMP-dependent protein kinase activity	1
GO:0004692	MF	cGMP-dependent protein kinase activity	1
GO:0004693	MF	cyclin-dependent protein serine/threonine kinase activity	1
GO:0004697	MF	protein kinase C activity	1
GO:0004698	MF	calcium-dependent protein kinase C activity	1
GO:0004702	MF	receptor signaling protein serine/threonine kinase activity	1
GO:0004703	MF	G-protein coupled receptor kinase activity	1
GO:0004705	MF	JUN kinase activity	1
GO:0004706	MF	JUN kinase kinase kinase activity	1
GO:0004707	MF	MAP kinase activity	1
GO:0004708	MF	MAP kinase kinase activity	1
GO:0004709	MF	MAP kinase kinase kinase activity	1
GO:0004711	MF	ribosomal protein S6 kinase activity	1
GO:0004712	MF	protein serine/threonine/tyrosine kinase activity	1
GO:0004713	MF	protein tyrosine kinase activity	1
GO:0004714	MF	transmembrane receptor protein tyrosine kinase activity	1
GO:0004715	MF	non-membrane spanning protein tyrosine kinase activity	1
GO:0004716	MF	receptor signaling protein tyrosine kinase activity	1
GO:0004719	MF	protein-L-isoaspartate (D-aspartate) O-methyltransferase activity	1
GO:0004721	MF	phosphoprotein phosphatase activity	1
GO:0004722	MF	protein serine/threonine phosphatase activity	1
GO:0004723	MF	calcium-dependent protein serine/threonine phosphatase activity	1
GO:0004725	MF	protein tyrosine phosphatase activity	1
GO:0004726	MF	non-membrane spanning protein tyrosine phosphatase activity	1
GO:0004727	MF	prenylated protein tyrosine phosphatase activity	1
GO:0004728	MF	receptor signaling protein tyrosine phosphatase activity	1
GO:0004729	MF	oxygen-dependent protoporphyrinogen oxidase activity	1
GO:0004730	MF	pseudouridylate synthase activity	1
GO:0004731	MF	purine-nucleoside phosphorylase activity	1
GO:0004733	MF	pyridoxamine-phosphate oxidase activity	1
GO:0004736	MF	pyruvate carboxylase activity	1
GO:0004738	MF	pyruvate dehydrogenase activity	1
GO:0004739	MF	pyruvate dehydrogenase (acetyl-transferring) activity	1
GO:0004740	MF	pyruvate dehydrogenase (acetyl-transferring) kinase activity	1
GO:0004741	MF	[pyruvate dehydrogenase (lipoamide)] phosphatase activity	1
GO:0004742	MF	dihydrolipoyllysine-residue acetyltransferase activity	1
GO:0004743	MF	pyruvate kinase activity	1
GO:0004745	MF	retinol dehydrogenase activity	1
GO:0004747	MF	ribokinase activity	1
GO:0004748	MF	ribonucleoside-diphosphate reductase activity, thioredoxin disulfide as acceptor	1
GO:0004749	MF	ribose phosphate diphosphokinase activity	1
GO:0004750	MF	ribulose-phosphate 3-epimerase activity	1
GO:0004751	MF	ribose-5-phosphate isomerase activity	1
GO:0004756	MF	selenide, water dikinase activity	1
GO:0004757	MF	sepiapterin reductase activity	1
GO:0004758	MF	serine C-palmitoyltransferase activity	1
GO:0004760	MF	serine-pyruvate transaminase activity	1
GO:0004766	MF	spermidine synthase activity	1
GO:0004767	MF	sphingomyelin phosphodiesterase activity	1
GO:0004768	MF	stearoyl-CoA 9-desaturase activity	1
GO:0004772	MF	sterol O-acyltransferase activity	1
GO:0004774	MF	succinate-CoA ligase activity	1
GO:0004775	MF	succinate-CoA ligase (ADP-forming) activity	1
GO:0004776	MF	succinate-CoA ligase (GDP-forming) activity	1
GO:0004777	MF	succinate-semialdehyde dehydrogenase (NAD+) activity	1
GO:0004779	MF	sulfate adenylyltransferase activity	1
GO:0004781	MF	sulfate adenylyltransferase (ATP) activity	1
GO:0004782	MF	sulfinoalanine decarboxylase activity	1
GO:0004784	MF	superoxide dismutase activity	1
GO:0004788	MF	thiamine diphosphokinase activity	1
GO:0004791	MF	thioredoxin-disulfide reductase activity	1
GO:0004792	MF	thiosulfate sulfurtransferase activity	1
GO:0004793	MF	threonine aldolase activity	1
GO:0004794	MF	L-threonine ammonia-lyase activity	1
GO:0004797	MF	thymidine kinase activity	1
GO:0004798	MF	thymidylate kinase activity	1
GO:0004799	MF	thymidylate synthase activity	1
GO:0004801	MF	sedoheptulose-7-phosphate:D-glyceraldehyde-3-phosphate glyceronetransferase activity	1
GO:0004802	MF	transketolase activity	1
GO:0004803	MF	transposase activity	1
GO:0004805	MF	trehalose-phosphatase activity	1
GO:0004806	MF	triglyceride lipase activity	1
GO:0004808	MF	tRNA (5-methylaminomethyl-2-thiouridylate)-methyltransferase activity	1
GO:0004809	MF	tRNA (guanine-N2-)-methyltransferase activity	1
GO:0004812	MF	aminoacyl-tRNA ligase activity	1
GO:0004813	MF	alanine-tRNA ligase activity	1
GO:0004814	MF	arginine-tRNA ligase activity	1
GO:0004815	MF	aspartate-tRNA ligase activity	1
GO:0004816	MF	asparagine-tRNA ligase activity	1
GO:0004817	MF	cysteine-tRNA ligase activity	1
GO:0004818	MF	glutamate-tRNA ligase activity	1
GO:0004819	MF	glutamine-tRNA ligase activity	1
GO:0004820	MF	glycine-tRNA ligase activity	1
GO:0004821	MF	histidine-tRNA ligase activity	1
GO:0004822	MF	isoleucine-tRNA ligase activity	1
GO:0004823	MF	leucine-tRNA ligase activity	1
GO:0004824	MF	lysine-tRNA ligase activity	1
GO:0004825	MF	methionine-tRNA ligase activity	1
GO:0004826	MF	phenylalanine-tRNA ligase activity	1
GO:0004827	MF	proline-tRNA ligase activity	1
GO:0004828	MF	serine-tRNA ligase activity	1
GO:0004829	MF	threonine-tRNA ligase activity	1
GO:0004830	MF	tryptophan-tRNA ligase activity	1
GO:0004831	MF	tyrosine-tRNA ligase activity	1
GO:0004832	MF	valine-tRNA ligase activity	1
GO:0004835	MF	tubulin-tyrosine ligase activity	1
GO:0004837	MF	tyrosine decarboxylase activity	1
GO:0004838	MF	L-tyrosine:2-oxoglutarate aminotransferase activity	1
GO:0004839	MF	ubiquitin activating enzyme activity	1
GO:0004843	MF	ubiquitin-specific protease activity	1
GO:0004844	MF	uracil DNA N-glycosylase activity	1
GO:0004845	MF	uracil phosphoribosyltransferase activity	1
GO:0004849	MF	uridine kinase activity	1
GO:0004850	MF	uridine phosphorylase activity	1
GO:0004852	MF	uroporphyrinogen-III synthase activity	1
GO:0004853	MF	uroporphyrinogen decarboxylase activity	1
GO:0004854	MF	xanthine dehydrogenase activity	1
GO:0004855	MF	xanthine oxidase activity	1
GO:0004856	MF	xylulokinase activity	1
GO:0004857	MF	enzyme inhibitor activity	1
GO:0004860	MF	protein kinase inhibitor activity	1
GO:0004861	MF	cyclin-dependent protein serine/threonine kinase inhibitor activity	1
GO:0004864	MF	protein phosphatase inhibitor activity	1
GO:0004865	MF	protein serine/threonine phosphatase inhibitor activity	1
GO:0004866	MF	endopeptidase inhibitor activity	1
GO:0004867	MF	serine-type endopeptidase inhibitor activity	1
GO:0004869	MF	cysteine-type endopeptidase inhibitor activity	1
GO:0004879	MF	RNA polymerase II transcription factor activity, ligand-activated sequence-specific DNA binding	1
GO:0004884	MF	ecdysteroid hormone receptor activity	1
GO:0004887	MF	thyroid hormone receptor activity	1
GO:0004890	MF	GABA-A receptor activity	1
GO:0004896	MF	cytokine receptor activity	1
GO:0004948	MF	calcitonin receptor activity	1
GO:0004951	MF	cholecystokinin receptor activity	1
GO:0004952	MF	dopamine neurotransmitter receptor activity	1
GO:0004965	MF	G-protein coupled GABA receptor activity	1
GO:0004970	MF	ionotropic glutamate receptor activity	1
GO:0004972	MF	NMDA glutamate receptor activity	1
GO:0004983	MF	neuropeptide Y receptor activity	1
GO:0004984	MF	olfactory receptor activity	1
GO:0004993	MF	serotonin receptor activity	1
GO:0005001	MF	transmembrane receptor protein tyrosine phosphatase activity	1
GO:0005003	MF	ephrin receptor activity	1
GO:0005006	MF	epidermal growth factor-activated receptor activity	1
GO:0005007	MF	fibroblast growth factor-activated receptor activity	1
GO:0005009	MF	insulin-activated receptor activity	1
GO:0005010	MF	insulin-like growth factor-activated receptor activity	1
GO:0005017	MF	platelet-derived growth factor-activated receptor activity	1
GO:0005021	MF	vascular endothelial growth factor-activated receptor activity	1
GO:0005024	MF	transforming growth factor beta-activated receptor activity	1
GO:0005025	MF	transforming growth factor beta receptor activity, type I	1
GO:0005026	MF	transforming growth factor beta receptor activity, type II	1
GO:0005030	MF	neurotrophin receptor activity	1
GO:0005031	MF	tumor necrosis factor-activated receptor activity	1
GO:0005035	MF	death receptor activity	1
GO:0005041	MF	low-density lipoprotein receptor activity	1
GO:0005042	MF	netrin receptor activity	1
GO:0005043	MF	netrin receptor activity involved in chemorepulsion	1
GO:0005044	MF	scavenger receptor activity	1
GO:0005046	MF	KDEL sequence binding	1
GO:0005047	MF	signal recognition particle binding	1
GO:0005048	MF	signal sequence binding	1
GO:0005049	MF	nuclear export signal receptor activity	1
GO:0005052	MF	peroxisome matrix targeting signal-1 binding	1
GO:0005053	MF	peroxisome matrix targeting signal-2 binding	1
GO:0005055	MF	laminin receptor activity	1
GO:0005057	MF	receptor signaling protein activity	1
GO:0005070	MF	SH3/SH2 adaptor activity	1
GO:0005072	MF	transforming growth factor beta receptor, cytoplasmic mediator activity	1
GO:0005078	MF	MAP-kinase scaffold activity	1
GO:0005080	MF	protein kinase C binding	1
GO:0005085	MF	guanyl-nucleotide exchange factor activity	1
GO:0005086	MF	ARF guanyl-nucleotide exchange factor activity	1
GO:0005088	MF	Ras guanyl-nucleotide exchange factor activity	1
GO:0005089	MF	Rho guanyl-nucleotide exchange factor activity	1
GO:0005092	MF	GDP-dissociation inhibitor activity	1
GO:0005093	MF	Rab GDP-dissociation inhibitor activity	1
GO:0005094	MF	Rho GDP-dissociation inhibitor activity	1
GO:0005096	MF	GTPase activator activity	1
GO:0005104	MF	fibroblast growth factor receptor binding	1
GO:0005109	MF	frizzled binding	1
GO:0005110	MF	frizzled-2 binding	1
GO:0005112	MF	Notch binding	1
GO:0005113	MF	patched binding	1
GO:0005118	MF	sevenless binding	1
GO:0005119	MF	smoothened binding	1
GO:0005121	MF	Toll binding	1
GO:0005122	MF	torso binding	1
GO:0005126	MF	cytokine receptor binding	1
GO:0005154	MF	epidermal growth factor receptor binding	1
GO:0005158	MF	insulin receptor binding	1
GO:0005159	MF	insulin-like growth factor receptor binding	1
GO:0005160	MF	transforming growth factor beta receptor binding	1
GO:0005164	MF	tumor necrosis factor receptor binding	1
GO:0005172	MF	vascular endothelial growth factor receptor binding	1
GO:0005178	MF	integrin binding	1
GO:0005179	MF	hormone activity	1
GO:0005184	MF	neuropeptide hormone activity	1
GO:0005201	MF	extracellular matrix structural constituent	1
GO:0005214	MF	structural constituent of chitin-based cuticle	1
GO:0005216	MF	ion channel activity	1
GO:0005217	MF	intracellular ligand-gated ion channel activity	1
GO:0005218	MF	intracellular ligand-gated calcium channel activity	1
GO:0005220	MF	inositol 1,4,5-trisphosphate-sensitive calcium-release channel activity	1
GO:0005221	MF	intracellular cyclic nucleotide activated cation channel activity	1
GO:0005225	MF	volume-sensitive anion channel activity	1
GO:0005227	MF	calcium activated cation channel activity	1
GO:0005229	MF	intracellular calcium activated chloride channel activity	1
GO:0005230	MF	extracellular ligand-gated ion channel activity	1
GO:0005231	MF	excitatory extracellular ligand-gated ion channel activity	1
GO:0005234	MF	extracellular-glutamate-gated ion channel activity	1
GO:0005242	MF	inward rectifier potassium channel activity	1
GO:0005243	MF	gap junction channel activity	1
GO:0005244	MF	voltage-gated ion channel activity	1
GO:0005245	MF	voltage-gated calcium channel activity	1
GO:0005247	MF	voltage-gated chloride channel activity	1
GO:0005248	MF	voltage-gated sodium channel activity	1
GO:0005249	MF	voltage-gated potassium channel activity	1
GO:0005250	MF	A-type (transient outward) potassium channel activity	1
GO:0005251	MF	delayed rectifier potassium channel activity	1
GO:0005252	MF	open rectifier potassium channel activity	1
GO:0005253	MF	anion channel activity	1
GO:0005254	MF	chloride channel activity	1
GO:0005261	MF	cation channel activity	1
GO:0005262	MF	calcium channel activity	1
GO:0005267	MF	potassium channel activity	1
GO:0005272	MF	sodium channel activity	1
GO:0005275	MF	amine transmembrane transporter activity	1
GO:0005280	MF	hydrogen:amino acid symporter activity	1
GO:0005283	MF	sodium:amino acid symporter activity	1
GO:0005302	MF	L-tyrosine transmembrane transporter activity	1
GO:0005310	MF	dicarboxylic acid transmembrane transporter activity	1
GO:0005313	MF	L-glutamate transmembrane transporter activity	1
GO:0005314	MF	high-affinity glutamate transmembrane transporter activity	1
GO:0005315	MF	inorganic phosphate transmembrane transporter activity	1
GO:0005316	MF	high-affinity inorganic phosphate:sodium symporter activity	1
GO:0005319	MF	lipid transporter activity	1
GO:0005324	MF	long-chain fatty acid transporter activity	1
GO:0005326	MF	neurotransmitter transporter activity	1
GO:0005328	MF	neurotransmitter:sodium symporter activity	1
GO:0005332	MF	gamma-aminobutyric acid:sodium symporter activity	1
GO:0005337	MF	nucleoside transmembrane transporter activity	1
GO:0005338	MF	nucleotide-sugar transmembrane transporter activity	1
GO:0005342	MF	organic acid transmembrane transporter activity	1
GO:0005343	MF	organic acid:sodium symporter activity	1
GO:0005346	MF	purine ribonucleotide transmembrane transporter activity	1
GO:0005347	MF	ATP transmembrane transporter activity	1
GO:0005351	MF	sugar:proton symporter activity	1
GO:0005355	MF	glucose transmembrane transporter activity	1
GO:0005371	MF	tricarboxylate secondary active transmembrane transporter activity	1
GO:0005372	MF	water transmembrane transporter activity	1
GO:0005375	MF	copper ion transmembrane transporter activity	1
GO:0005381	MF	iron ion transmembrane transporter activity	1
GO:0005384	MF	manganese ion transmembrane transporter activity	1
GO:0005385	MF	zinc ion transmembrane transporter activity	1
GO:0005388	MF	calcium-transporting ATPase activity	1
GO:0005391	MF	sodium:potassium-exchanging ATPase activity	1
GO:0005395	MF	eye pigment precursor transporter activity	1
GO:0005402	MF	cation:sugar symporter activity	1
GO:0005415	MF	nucleoside:sodium symporter activity	1
GO:0005416	MF	cation:amino acid symporter activity	1
GO:0005430	MF	synaptic vesicle amine transmembrane transporter activity	1
GO:0005432	MF	calcium:sodium antiporter activity	1
GO:0005436	MF	sodium:phosphate symporter activity	1
GO:0005451	MF	monovalent cation:proton antiporter activity	1
GO:0005457	MF	GDP-fucose transmembrane transporter activity	1
GO:0005459	MF	UDP-galactose transmembrane transporter activity	1
GO:0005462	MF	UDP-N-acetylglucosamine transmembrane transporter activity	1
GO:0005463	MF	UDP-N-acetylgalactosamine transmembrane transporter activity	1
GO:0005464	MF	UDP-xylose transmembrane transporter activity	1
GO:0005471	MF	ATP:ADP antiporter activity	1
GO:0005476	MF	carnitine:acyl carnitine antiporter activity	1
GO:0005484	MF	SNAP receptor activity	1
GO:0005487	MF	nucleocytoplasmic transporter activity	1
GO:0005496	MF	steroid binding	1
GO:0005500	MF	juvenile hormone binding	1
GO:0005501	MF	retinoid binding	1
GO:0005504	MF	fatty acid binding	1
GO:0005506	MF	iron ion binding	1
GO:0005507	MF	copper ion binding	1
GO:0005509	MF	calcium ion binding	1
GO:0005513	BP	detection of calcium ion	1
GO:0005516	MF	calmodulin binding	1
GO:0005518	MF	collagen binding	1
GO:0005519	MF	cytoskeletal regulatory protein binding	1
GO:0005520	MF	insulin-like growth factor binding	1
GO:0005521	MF	lamin binding	1
GO:0005523	MF	tropomyosin binding	1
GO:0005525	MF	GTP binding	1
GO:0005527	MF	macrolide binding	1
GO:0005528	MF	FK506 binding	1
GO:0005534	MF	galactose binding	1
GO:0005536	MF	glucose binding	1
GO:0005537	MF	mannose binding	1
GO:0005539	MF	glycosaminoglycan binding	1
GO:0005543	MF	phospholipid binding	1
GO:0005544	MF	calcium-dependent phospholipid binding	1
GO:0005545	MF	1-phosphatidylinositol binding	1
GO:0005546	MF	phosphatidylinositol-4,5-bisphosphate binding	1
GO:0005547	MF	phosphatidylinositol-3,4,5-trisphosphate binding	1
GO:0005548	MF	phospholipid transporter activity	1
GO:0005549	MF	odorant binding	1
GO:0005577	CC	fibrinogen complex	1
GO:0005581	CC	collagen trimer	1
GO:0005587	CC	collagen type IV trimer	1
GO:0005604	CC	basement membrane	1
GO:0005605	CC	basal lamina	1
GO:0005614	CC	interstitial matrix	1
GO:0005616	CC	larval serum protein complex	1
GO:0005635	CC	nuclear envelope	1
GO:0005637	CC	nuclear inner membrane	1
GO:0005638	CC	lamin filament	1
GO:0005639	CC	integral component of nuclear inner membrane	1
GO:0005640	CC	nuclear outer membrane	1
GO:0005642	CC	annulate lamellae	1
GO:0005643	CC	nuclear pore	1
GO:0005652	CC	nuclear lamina	1
GO:0005655	CC	nucleolar ribonuclease P complex	1
GO:0005656	CC	nuclear pre-replicative complex	1
GO:0005657	CC	replication fork	1
GO:0005658	CC	alpha DNA polymerase:primase complex	1
GO:0005662	CC	DNA replication factor A complex	1
GO:0005663	CC	DNA replication factor C complex	1
GO:0005664	CC	nuclear origin of replication recognition complex	1
GO:0005665	CC	DNA-directed RNA polymerase II, core complex	1
GO:0005666	CC	DNA-directed RNA polymerase III complex	1
GO:0005667	CC	transcription factor complex	1
GO:0005669	CC	transcription factor TFIID complex	1
GO:0005671	CC	Ada2/Gcn5/Ada3 transcription activator complex	1
GO:0005672	CC	transcription factor TFIIA complex	1
GO:0005673	CC	transcription factor TFIIE complex	1
GO:0005674	CC	transcription factor TFIIF complex	1
GO:0005675	CC	holo TFIIH complex	1
GO:0005677	CC	chromatin silencing complex	1
GO:0005680	CC	anaphase-promoting complex	1
GO:0005681	CC	spliceosomal complex	1
GO:0005682	CC	U5 snRNP	1
GO:0005683	CC	U7 snRNP	1
GO:0005684	CC	U2-type spliceosomal complex	1
GO:0005685	CC	U1 snRNP	1
GO:0005686	CC	U2 snRNP	1
GO:0005687	CC	U4 snRNP	1
GO:0005688	CC	U6 snRNP	1
GO:0005689	CC	U12-type spliceosomal complex	1
GO:0005692	CC	U11 snRNP	1
GO:0005694	CC	chromosome	1
GO:0005701	CC	polytene chromosome chromocenter	1
GO:0005703	CC	polytene chromosome puff	1
GO:0005704	CC	polytene chromosome band	1
GO:0005705	CC	polytene chromosome interband	1
GO:0005712	CC	chiasma	1
GO:0005719	CC	nuclear euchromatin	1
GO:0005720	CC	nuclear heterochromatin	1
GO:0005721	CC	pericentric heterochromatin	1
GO:0005722	CC	beta-heterochromatin	1
GO:0005723	CC	alpha-heterochromatin	1
GO:0005724	CC	nuclear telomeric heterochromatin	1
GO:0005725	CC	intercalary heterochromatin	1
GO:0005726	CC	perichromatin fibrils	1
GO:0005730	CC	nucleolus	1
GO:0005732	CC	small nucleolar ribonucleoprotein complex	1
GO:0005736	CC	DNA-directed RNA polymerase I complex	1
GO:0005740	CC	mitochondrial envelope	1
GO:0005741	CC	mitochondrial outer membrane	1
GO:0005742	CC	mitochondrial outer membrane translocase complex	1
GO:0005743	CC	mitochondrial inner membrane	1
GO:0005744	CC	mitochondrial inner membrane presequence translocase complex	1
GO:0005746	CC	mitochondrial respiratory chain	1
GO:0005747	CC	mitochondrial respiratory chain complex I	1
GO:0005749	CC	mitochondrial respiratory chain complex II, succinate dehydrogenase complex (ubiquinone)	1
GO:0005750	CC	mitochondrial respiratory chain complex III	1
GO:0005751	CC	mitochondrial respiratory chain complex IV	1
[truncated: 7,441 more rows]

## Sheet: Sheet4
Supplementary Data 1: Cluster analysis and gene annotation of selected differentially expressed genes.
Sheet 4: GO enrichment analysis of genes in cluster #3
Category	Ontology	Term	Over-represented_P-value
GO:0072487	CC	MSL complex	5.26367e-08
GO:0000803	CC	sex chromosome	5.95415e-08
GO:0000805	CC	X chromosome	5.95415e-08
GO:0016456	CC	X chromosome located dosage compensation complex, transcription activating	5.95415e-08
GO:0046536	CC	dosage compensation complex	5.95415e-08
GO:0009047	BP	dosage compensation by hyperactivation of X chromosome	3.41649e-07
GO:0007549	BP	dosage compensation	1.01692e-06
GO:0016457	BP	dosage compensation complex assembly involved in dosage compensation by hyperactivation of X chromosome	1.21236e-05
GO:0042714	BP	dosage compensation complex assembly	1.86563e-05
GO:0000123	CC	histone acetyltransferase complex	2.37827e-05
GO:0031248	CC	protein acetyltransferase complex	2.59559e-05
GO:1902493	CC	acetyltransferase complex	2.59559e-05
GO:0040029	BP	regulation of gene expression, epigenetic	0.00037712
GO:0065004	BP	protein-DNA complex assembly	0.000758071
GO:0004468	MF	lysine N-acetyltransferase activity, acting on acetyl phosphate as donor	0.00108921
GO:0046972	MF	histone acetyltransferase activity (H4-K16 specific)	0.00108921
GO:2000776	BP	histone H4 acetylation involved in response to DNA damage stimulus	0.00108921
GO:2000873	BP	regulation of histone H4 acetylation involved in response to DNA damage stimulus	0.00108921
GO:1903308	BP	regulation of chromatin modification	0.00191578
GO:0030330	BP	DNA damage response, signal transduction by p53 class mediator	0.00198109
GO:0016401	MF	palmitoyl-CoA oxidase activity	0.00198294
GO:0071824	BP	protein-DNA complex subunit organization	0.00208373
GO:1902275	BP	regulation of chromatin organization	0.00208928
GO:0044451	CC	nucleoplasm part	0.00211229
GO:0090502	BP	RNA phosphodiester bond hydrolysis, endonucleolytic	0.00253533
GO:1990234	CC	transferase complex	0.00263067
GO:0035613	MF	RNA stem-loop binding	0.00274492
GO:0090239	BP	regulation of histone H4 acetylation	0.00289479
GO:0042770	BP	signal transduction in response to DNA damage	0.00300314
GO:0044427	CC	chromosomal part	0.00314469
GO:0010485	MF	H4 histone acetyltransferase activity	0.0039698
GO:0033044	BP	regulation of chromosome organization	0.00469021
GO:0005654	CC	nucleoplasm	0.00497016
GO:0003723	MF	RNA binding	0.00547762
GO:0030529	CC	ribonucleoprotein complex	0.00551607
GO:0043984	BP	histone H4-K16 acetylation	0.00566924
GO:0072331	BP	signal transduction by p53 class mediator	0.00573132
GO:0003997	MF	acyl-CoA oxidase activity	0.00593188
GO:0044545	CC	NSL complex	0.00603681
GO:0051865	BP	protein autoubiquitination	0.0066851
GO:0005694	CC	chromosome	0.00705696
GO:0003682	MF	chromatin binding	0.00810888
GO:0016634	MF	oxidoreductase activity, acting on the CH-CH group of donors, oxygen as acceptor	0.00831604
GO:0000228	CC	nuclear chromosome	0.00915373
GO:0051091	BP	positive regulation of sequence-specific DNA binding transcription factor activity	0.00915864
GO:0071479	BP	cellular response to ionizing radiation	0.00997011
GO:1902494	CC	catalytic complex	0.0105348
GO:0003995	MF	acyl-CoA dehydrogenase activity	0.0109372
GO:0035065	BP	regulation of histone acetylation	0.0113218
GO:1901983	BP	regulation of protein acetylation	0.0113218
GO:2000756	BP	regulation of peptidyl-lysine acetylation	0.0113218
GO:0031936	BP	negative regulation of chromatin silencing	0.0125614
GO:0043967	BP	histone H4 acetylation	0.0153363
GO:0031981	CC	nuclear lumen	0.0153598
GO:0034622	BP	cellular macromolecular complex assembly	0.0177141
GO:1903309	BP	negative regulation of chromatin modification	0.0179428
GO:0006635	BP	fatty acid beta-oxidation	0.0187322
GO:0090501	BP	RNA phosphodiester bond hydrolysis	0.0214252
GO:0019395	BP	fatty acid oxidation	0.0218967
GO:0016568	BP	chromatin modification	0.0224176
GO:0034440	BP	lipid oxidation	0.0229379
GO:0060969	BP	negative regulation of gene silencing	0.0232854
GO:0045815	BP	positive regulation of gene expression, epigenetic	0.0239137
GO:0031056	BP	regulation of histone modification	0.0243115
GO:0004521	MF	endoribonuclease activity	0.0243376
GO:0043233	CC	organelle lumen	0.024637
GO:0070013	CC	intracellular organelle lumen	0.024637
GO:0031974	CC	membrane-enclosed lumen	0.0250145
GO:0009062	BP	fatty acid catabolic process	0.0254903
GO:0071478	BP	cellular response to radiation	0.025884
GO:1901363	MF	heterocyclic compound binding	0.0259859
GO:0097159	MF	organic cyclic compound binding	0.0264969
GO:0016627	MF	oxidoreductase activity, acting on the CH-CH group of donors	0.0266197
GO:0072329	BP	monocarboxylic acid catabolic process	0.0271118
GO:0003676	MF	nucleic acid binding	0.0278835
GO:2001020	BP	regulation of response to DNA damage stimulus	0.028591
GO:0010212	BP	response to ionizing radiation	0.0292683
GO:0051090	BP	regulation of sequence-specific DNA binding transcription factor activity	0.0293868
GO:0006325	BP	chromatin organization	0.0302435
GO:0090305	BP	nucleic acid phosphodiester bond hydrolysis	0.0312288
GO:0033043	BP	regulation of organelle organization	0.0318754
GO:0005705	CC	polytene chromosome interband	0.0342578
GO:0031935	BP	regulation of chromatin silencing	0.0351649
GO:2001251	BP	negative regulation of chromosome organization	0.0353892
GO:0045893	BP	positive regulation of transcription, DNA-templated	0.0358026
GO:1902680	BP	positive regulation of RNA biosynthetic process	0.0358026
GO:1903508	BP	positive regulation of nucleic acid-templated transcription	0.0358026
GO:0061630	MF	ubiquitin protein ligase activity	0.0361772
GO:0071214	BP	cellular response to abiotic stimulus	0.0365801
GO:0044877	MF	macromolecular complex binding	0.0366421
GO:0061659	MF	ubiquitin-like protein ligase activity	0.0368915
GO:0050660	MF	flavin adenine dinucleotide binding	0.036957
GO:0051254	BP	positive regulation of RNA metabolic process	0.0384171
GO:0044242	BP	cellular lipid catabolic process	0.0385062
GO:0043933	BP	macromolecular complex subunit organization	0.0391968
GO:0065003	BP	macromolecular complex assembly	0.0398792
GO:0004402	MF	histone acetyltransferase activity	0.0403782
GO:0004519	MF	endonuclease activity	0.0405661
GO:0004540	MF	ribonuclease activity	0.0409717
GO:0061733	MF	peptide-lysine-N-acetyltransferase activity	0.0413045
GO:0010557	BP	positive regulation of macromolecule biosynthetic process	0.041888
GO:0045935	BP	positive regulation of nucleobase-containing compound metabolic process	0.0421343
GO:0034212	MF	peptide N-acetyltransferase activity	0.043709
GO:0016054	BP	organic acid catabolic process	0.0448894
GO:0046395	BP	carboxylic acid catabolic process	0.0448894
GO:0016042	BP	lipid catabolic process	0.0471777
GO:0010628	BP	positive regulation of gene expression	0.0475208
GO:0009891	BP	positive regulation of biosynthetic process	0.0477567
GO:0031328	BP	positive regulation of cellular biosynthetic process	0.0477567
GO:0044428	CC	nuclear part	0.0487777
GO:0051173	BP	positive regulation of nitrogen compound metabolic process	0.049634
GO:0008080	MF	N-acetyltransferase activity	0.0515707
GO:0030258	BP	lipid modification	0.0535449
GO:0016410	MF	N-acyltransferase activity	0.0541269
GO:0006631	BP	fatty acid metabolic process	0.0561312
GO:0016407	MF	acetyltransferase activity	0.0563545
GO:0044282	BP	small molecule catabolic process	0.0586043
GO:0005777	CC	peroxisome	0.0598877
GO:0042579	CC	microbody	0.0598877
GO:0060968	BP	regulation of gene silencing	0.062986
GO:0016573	BP	histone acetylation	0.0699413
GO:0006473	BP	protein acetylation	0.0708431
GO:0006475	BP	internal protein amino acid acetylation	0.0708431
GO:0018393	BP	internal peptidyl-lysine acetylation	0.0708431
GO:0018394	BP	peptidyl-lysine acetylation	0.0708431
GO:0051276	BP	chromosome organization	0.0710092
GO:0004518	MF	nuclease activity	0.0747532
GO:0043066	BP	negative regulation of apoptotic process	0.075258
GO:0050662	MF	coenzyme binding	0.0753767
GO:0010468	BP	regulation of gene expression	0.0778577
GO:0000077	BP	DNA damage checkpoint	0.0787364
GO:0005488	MF	binding	0.0796794
GO:0043069	BP	negative regulation of programmed cell death	0.0802716
GO:0010639	BP	negative regulation of organelle organization	0.0821026
GO:0043543	BP	protein acylation	0.0826526
GO:0031570	BP	DNA integrity checkpoint	0.0829197
GO:0032787	BP	monocarboxylic acid metabolic process	0.0839973
GO:0006342	BP	chromatin silencing	0.0890473
GO:0045814	BP	negative regulation of gene expression, epigenetic	0.0902188
GO:0060548	BP	negative regulation of cell death	0.0921784
GO:0010604	BP	positive regulation of macromolecule metabolic process	0.0926204
GO:0031325	BP	positive regulation of cellular metabolic process	0.0945064
GO:0000075	BP	cell cycle checkpoint	0.0995758
GO:0048037	MF	cofactor binding	0.100595
GO:0080135	BP	regulation of cellular response to stress	0.100596
GO:0005667	CC	transcription factor complex	0.103154
GO:0016747	MF	transferase activity, transferring acyl groups other than amino-acyl groups	0.111298
GO:0018205	BP	peptidyl-lysine modification	0.114536
GO:0043228	CC	non-membrane-bounded organelle	0.114971
GO:0043232	CC	intracellular non-membrane-bounded organelle	0.114971
GO:0006281	BP	DNA repair	0.116315
GO:0044093	BP	positive regulation of molecular function	0.116502
GO:0009314	BP	response to radiation	0.117531
GO:0009893	BP	positive regulation of metabolic process	0.120235
GO:0008134	MF	transcription factor binding	0.122427
GO:0016746	MF	transferase activity, transferring acyl groups	0.125192
GO:0016070	BP	RNA metabolic process	0.127305
GO:0051129	BP	negative regulation of cellular component organization	0.132413
GO:0042981	BP	regulation of apoptotic process	0.133454
GO:0051128	BP	regulation of cellular component organization	0.135364
GO:0060255	BP	regulation of macromolecule metabolic process	0.138772
GO:0016569	BP	covalent chromatin modification	0.141513
GO:0016570	BP	histone modification	0.141513
GO:0098687	CC	chromosomal region	0.144941
GO:0016458	BP	gene silencing	0.149087
GO:0043067	BP	regulation of programmed cell death	0.156365
GO:0003729	MF	mRNA binding	0.156772
GO:0004842	MF	ubiquitin-protein transferase activity	0.157255
GO:0016567	BP	protein ubiquitination	0.161035
GO:0019787	MF	ubiquitin-like protein transferase activity	0.161232
GO:0044237	BP	cellular metabolic process	0.164109
GO:0032446	BP	protein modification by small protein conjugation	0.168977
GO:0090304	BP	nucleic acid metabolic process	0.168983
GO:0006915	BP	apoptotic process	0.170531
GO:0044238	BP	primary metabolic process	0.175123
GO:0010941	BP	regulation of cell death	0.176071
GO:0044255	BP	cellular lipid metabolic process	0.179481
GO:0022607	BP	cellular component assembly	0.179617
GO:0019222	BP	regulation of metabolic process	0.18078
GO:0005515	MF	protein binding	0.182507
GO:0018193	BP	peptidyl-amino acid modification	0.183473
GO:0044822	MF	poly(A) RNA binding	0.185334
GO:0043234	CC	protein complex	0.187237
GO:0044712	BP	single-organism catabolic process	0.187417
GO:0005700	CC	polytene chromosome	0.189416
GO:0010467	BP	gene expression	0.19274
GO:0006355	BP	regulation of transcription, DNA-templated	0.202241
GO:1903506	BP	regulation of nucleic acid-templated transcription	0.202241
GO:2001141	BP	regulation of RNA biosynthetic process	0.202241
GO:0080134	BP	regulation of response to stress	0.202328
GO:0044085	BP	cellular component biogenesis	0.202342
GO:0019752	BP	carboxylic acid metabolic process	0.2039
GO:0070647	BP	protein modification by small protein conjugation or removal	0.210978
GO:0006351	BP	transcription, DNA-templated	0.216714
GO:0097659	BP	nucleic acid-templated transcription	0.216714
GO:0006082	BP	organic acid metabolic process	0.217088
GO:0043436	BP	oxoacid metabolic process	0.217088
GO:0031399	BP	regulation of protein modification process	0.217456
GO:0032774	BP	RNA biosynthetic process	0.217673
GO:0071704	BP	organic substance metabolic process	0.217994
GO:0006139	BP	nucleobase-containing compound metabolic process	0.219153
GO:0006259	BP	DNA metabolic process	0.222269
GO:0006464	BP	cellular protein modification process	0.22635
GO:0036211	BP	protein modification process	0.22635
GO:0003824	MF	catalytic activity	0.228709
GO:0006974	BP	cellular response to DNA damage stimulus	0.229977
GO:0044260	BP	cellular macromolecule metabolic process	0.231107
GO:0051252	BP	regulation of RNA metabolic process	0.231312
GO:0006629	BP	lipid metabolic process	0.233072
GO:0046483	BP	heterocycle metabolic process	0.233576
GO:2000112	BP	regulation of cellular macromolecule biosynthetic process	0.235969
GO:0010556	BP	regulation of macromolecule biosynthetic process	0.236703
GO:0048522	BP	positive regulation of cellular process	0.238174
GO:0043412	BP	macromolecule modification	0.240732
GO:0006725	BP	cellular aromatic compound metabolic process	0.244573
GO:0019219	BP	regulation of nucleobase-containing compound metabolic process	0.24582
GO:0012501	BP	programmed cell death	0.248113
GO:0016740	MF	transferase activity	0.248601
GO:0031326	BP	regulation of cellular biosynthetic process	0.249671
GO:0009889	BP	regulation of biosynthetic process	0.250029
GO:0034654	BP	nucleobase-containing compound biosynthetic process	0.25175
GO:0065009	BP	regulation of molecular function	0.25296
GO:1901360	BP	organic cyclic compound metabolic process	0.254751
GO:0016788	MF	hydrolase activity, acting on ester bonds	0.261036
GO:0048523	BP	negative regulation of cellular process	0.261488
GO:0009628	BP	response to abiotic stimulus	0.262624
GO:0019438	BP	aromatic compound biosynthetic process	0.267725
GO:0008219	BP	cell death	0.268089
GO:0005634	CC	nucleus	0.270241
GO:0055114	BP	oxidation-reduction process	0.27063
GO:0016265	BP	death	0.271371
GO:0018130	BP	heterocycle biosynthetic process	0.272369
GO:0043167	MF	ion binding	0.273692
GO:0045892	BP	negative regulation of transcription, DNA-templated	0.277249
GO:1902679	BP	negative regulation of RNA biosynthetic process	0.277249
GO:1903507	BP	negative regulation of nucleic acid-templated transcription	0.277249
GO:0016491	MF	oxidoreductase activity	0.278713
GO:0051171	BP	regulation of nitrogen compound metabolic process	0.281303
GO:0046872	MF	metal ion binding	0.281309
GO:1901362	BP	organic cyclic compound biosynthetic process	0.281506
GO:0043231	CC	intracellular membrane-bounded organelle	0.285205
GO:0051253	BP	negative regulation of RNA metabolic process	0.286615
GO:0043169	MF	cation binding	0.287057
GO:0043227	CC	membrane-bounded organelle	0.288684
GO:0044446	CC	intracellular organelle part	0.295147
GO:0008152	BP	metabolic process	0.29798
GO:0048518	BP	positive regulation of biological process	0.298322
GO:0045934	BP	negative regulation of nucleobase-containing compound metabolic process	0.298426
GO:0043170	BP	macromolecule metabolic process	0.302589
GO:0044422	CC	organelle part	0.30691
GO:0048519	BP	negative regulation of biological process	0.309017
GO:0010558	BP	negative regulation of macromolecule biosynthetic process	0.309489
GO:2000113	BP	negative regulation of cellular macromolecule biosynthetic process	0.309489
GO:0034641	BP	cellular nitrogen compound metabolic process	0.310124
GO:0009890	BP	negative regulation of biosynthetic process	0.313691
GO:0031327	BP	negative regulation of cellular biosynthetic process	0.313691
GO:0032991	CC	macromolecular complex	0.315425
GO:0032268	BP	regulation of cellular protein metabolic process	0.326547
GO:0051172	BP	negative regulation of nitrogen compound metabolic process	0.329737
GO:0051246	BP	regulation of protein metabolic process	0.343113
GO:1901575	BP	organic substance catabolic process	0.345477
GO:0006807	BP	nitrogen compound metabolic process	0.348269
GO:0044248	BP	cellular catabolic process	0.373448
GO:0010629	BP	negative regulation of gene expression	0.378186
GO:0080090	BP	regulation of primary metabolic process	0.381072
GO:0044271	BP	cellular nitrogen compound biosynthetic process	0.386314
GO:0016043	BP	cellular component organization	0.388344
GO:0034645	BP	cellular macromolecule biosynthetic process	0.393166
GO:0031323	BP	regulation of cellular metabolic process	0.394433
GO:0009059	BP	macromolecule biosynthetic process	0.39587
GO:0035556	BP	intracellular signal transduction	0.40456
GO:0071840	BP	cellular component organization or biogenesis	0.404672
GO:0044281	BP	small molecule metabolic process	0.404982
GO:0031324	BP	negative regulation of cellular metabolic process	0.40515
GO:0033554	BP	cellular response to stress	0.406433
GO:0044267	BP	cellular protein metabolic process	0.415095
GO:0009056	BP	catabolic process	0.416267
GO:0008270	MF	zinc ion binding	0.419728
GO:0006996	BP	organelle organization	0.431924
GO:0044710	BP	single-organism metabolic process	0.443917
GO:0010605	BP	negative regulation of macromolecule metabolic process	0.444287
GO:0043229	CC	intracellular organelle	0.444892
GO:0043226	CC	organelle	0.45717
GO:0003674	MF	molecular_function	0.458317
GO:0009892	BP	negative regulation of metabolic process	0.462989
GO:0046914	MF	transition metal ion binding	0.465586
GO:0019538	BP	protein metabolic process	0.488085
GO:0044249	BP	cellular biosynthetic process	0.498574
GO:1901576	BP	organic substance biosynthetic process	0.505033
GO:0022402	BP	cell cycle process	0.507467
GO:0003677	MF	DNA binding	0.507865
GO:0009058	BP	biosynthetic process	0.517781
GO:0050789	BP	regulation of biological process	0.557988
GO:0007049	BP	cell cycle	0.574589
GO:0048583	BP	regulation of response to stimulus	0.586149
GO:0043168	MF	anion binding	0.603442
GO:0006950	BP	response to stress	0.610584
GO:0065007	BP	biological regulation	0.612577
GO:0000166	MF	nucleotide binding	0.619026
GO:1901265	MF	nucleoside phosphate binding	0.619026
GO:0036094	MF	small molecule binding	0.636904
GO:0044424	CC	intracellular part	0.649793
GO:0005622	CC	intracellular	0.659276
GO:0009987	BP	cellular process	0.685307
GO:1902589	BP	single-organism organelle organization	0.699864
GO:0005575	CC	cellular_component	0.702407
GO:0016787	MF	hydrolase activity	0.706753
GO:0007165	BP	signal transduction	0.7093
GO:0050794	BP	regulation of cellular process	0.779
GO:0044700	BP	single organism signaling	0.790938
GO:0023052	BP	signaling	0.791497
GO:0005623	CC	cell	0.795819
GO:0044464	CC	cell part	0.795819
GO:0007154	BP	cell communication	0.809235
GO:0051716	BP	cellular response to stimulus	0.812031
GO:0044444	CC	cytoplasmic part	0.849823
GO:0008150	BP	biological_process	0.885912
GO:0044763	BP	single-organism cellular process	0.891332
GO:0050896	BP	response to stimulus	0.917737
GO:0005737	CC	cytoplasm	0.936367
GO:0044699	BP	single-organism process	0.962019
GO:0007528	BP	neuromuscular junction development	1
GO:0034329	BP	cell junction assembly	1
GO:1901505	MF	carbohydrate derivative transporter activity	1
GO:0007219	BP	Notch signaling pathway	1
GO:0008354	BP	germ cell migration	1
GO:0008380	BP	RNA splicing	1
GO:0012505	CC	endomembrane system	1
GO:0030162	BP	regulation of proteolysis	1
GO:0004871	MF	signal transducer activity	1
GO:0005996	BP	monosaccharide metabolic process	1
GO:0006790	BP	sulfur compound metabolic process	1
GO:0007292	BP	female gamete generation	1
GO:0007351	BP	tripartite regional subdivision	1
GO:0008595	BP	anterior/posterior axis specification, embryo	1
GO:0031090	CC	organelle membrane	1
GO:0046854	BP	phosphatidylinositol phosphorylation	1
GO:0048584	BP	positive regulation of response to stimulus	1
GO:0005740	CC	mitochondrial envelope	1
GO:0006357	BP	regulation of transcription from RNA polymerase II promoter	1
GO:0016071	BP	mRNA metabolic process	1
GO:0017076	MF	purine nucleotide binding	1
GO:0023051	BP	regulation of signaling	1
GO:0030706	BP	germarium-derived oocyte differentiation	1
GO:0042063	BP	gliogenesis	1
GO:0061564	BP	axon development	1
GO:1902580	BP	single-organism cellular localization	1
GO:0000086	BP	G2/M transition of mitotic cell cycle	1
GO:0002682	BP	regulation of immune system process	1
GO:0005886	CC	plasma membrane	1
GO:0007173	BP	epidermal growth factor receptor signaling pathway	1
GO:0009653	BP	anatomical structure morphogenesis	1
GO:0016818	MF	hydrolase activity, acting on acid anhydrides, in phosphorus-containing anhydrides	1
GO:0022603	BP	regulation of anatomical structure morphogenesis	1
GO:0032553	MF	ribonucleotide binding	1
GO:0035220	BP	wing disc development	1
GO:0038127	BP	ERBB signaling pathway	1
GO:0042623	MF	ATPase activity, coupled	1
GO:0043603	BP	cellular amide metabolic process	1
GO:0045595	BP	regulation of cell differentiation	1
GO:0048468	BP	cell development	1
GO:0048592	BP	eye morphogenesis	1
GO:0048707	BP	instar larval or pupal morphogenesis	1
GO:0048858	BP	cell projection morphogenesis	1
GO:0051179	BP	localization	1
GO:0051239	BP	regulation of multicellular organismal process	1
GO:0071702	BP	organic substance transport	1
GO:0090596	BP	sensory organ morphogenesis	1
GO:1902531	BP	regulation of intracellular signal transduction	1
GO:2000116	BP	regulation of cysteine-type endopeptidase activity	1
GO:0000001	BP	mitochondrion inheritance	1
GO:0000002	BP	mitochondrial genome maintenance	1
GO:0000003	BP	reproduction	1
GO:0000009	MF	alpha-1,6-mannosyltransferase activity	1
GO:0000010	MF	trans-hexaprenyltranstransferase activity	1
GO:0000012	BP	single strand break repair	1
GO:0000014	MF	single-stranded DNA endodeoxyribonuclease activity	1
GO:0000015	CC	phosphopyruvate hydratase complex	1
GO:0000018	BP	regulation of DNA recombination	1
GO:0000019	BP	regulation of mitotic recombination	1
GO:0000022	BP	mitotic spindle elongation	1
GO:0000026	MF	alpha-1,2-mannosyltransferase activity	1
GO:0000027	BP	ribosomal large subunit assembly	1
GO:0000028	BP	ribosomal small subunit assembly	1
GO:0000030	MF	mannosyltransferase activity	1
GO:0000036	MF	ACP phosphopantetheine attachment site binding involved in fatty acid biosynthetic process	1
GO:0000038	BP	very long-chain fatty acid metabolic process	1
GO:0000041	BP	transition metal ion transport	1
GO:0000042	BP	protein targeting to Golgi	1
GO:0000045	BP	autophagosome assembly	1
GO:0000049	MF	tRNA binding	1
GO:0000054	BP	ribosomal subunit export from nucleus	1
GO:0000055	BP	ribosomal large subunit export from nucleus	1
GO:0000059	BP	protein import into nucleus, docking	1
GO:0000060	BP	protein import into nucleus, translocation	1
GO:0000062	MF	fatty-acyl-CoA binding	1
GO:0000064	MF	L-ornithine transmembrane transporter activity	1
GO:0000066	BP	mitochondrial ornithine transport	1
GO:0000070	BP	mitotic sister chromatid segregation	1
GO:0000076	BP	DNA replication checkpoint	1
GO:0000079	BP	regulation of cyclin-dependent protein serine/threonine kinase activity	1
GO:0000082	BP	G1/S transition of mitotic cell cycle	1
GO:0000083	BP	regulation of transcription involved in G1/S transition of mitotic cell cycle	1
GO:0000087	BP	mitotic M phase	1
GO:0000095	MF	S-adenosyl-L-methionine transmembrane transporter activity	1
GO:0000096	BP	sulfur amino acid metabolic process	1
GO:0000097	BP	sulfur amino acid biosynthetic process	1
GO:0000098	BP	sulfur amino acid catabolic process	1
GO:0000099	MF	sulfur amino acid transmembrane transporter activity	1
GO:0000101	BP	sulfur amino acid transport	1
GO:0000103	BP	sulfate assimilation	1
GO:0000104	MF	succinate dehydrogenase activity	1
GO:0000109	CC	nucleotide-excision repair complex	1
GO:0000110	CC	nucleotide-excision repair factor 1 complex	1
GO:0000117	BP	regulation of transcription involved in G2/M transition of mitotic cell cycle	1
GO:0000118	CC	histone deacetylase complex	1
GO:0000122	BP	negative regulation of transcription from RNA polymerase II promoter	1
GO:0000124	CC	SAGA complex	1
GO:0000126	CC	transcription factor TFIIIB complex	1
GO:0000127	CC	transcription factor TFIIIC complex	1
GO:0000132	BP	establishment of mitotic spindle orientation	1
GO:0000137	CC	Golgi cis cisterna	1
GO:0000138	CC	Golgi trans cisterna	1
GO:0000139	CC	Golgi membrane	1
GO:0000145	CC	exocyst	1
GO:0000146	MF	microfilament motor activity	1
GO:0000149	MF	SNARE binding	1
GO:0000150	MF	recombinase activity	1
GO:0000151	CC	ubiquitin ligase complex	1
GO:0000152	CC	nuclear ubiquitin ligase complex	1
GO:0000153	CC	cytoplasmic ubiquitin ligase complex	1
GO:0000154	BP	rRNA modification	1
GO:0000155	MF	phosphorelay sensor kinase activity	1
GO:0000159	CC	protein phosphatase type 2A complex	1
GO:0000160	BP	phosphorelay signal transduction system	1
GO:0000164	CC	protein phosphatase type 1 complex	1
GO:0000165	BP	MAPK cascade	1
GO:0000172	CC	ribonuclease MRP complex	1
GO:0000175	MF	3'-5'-exoribonuclease activity	1
GO:0000176	CC	nuclear exosome (RNase complex)	1
GO:0000177	CC	cytoplasmic exosome (RNase complex)	1
GO:0000178	CC	exosome (RNase complex)	1
GO:0000179	MF	rRNA (adenine-N6,N6-)-dimethyltransferase activity	1
GO:0000182	MF	rDNA binding	1
GO:0000183	BP	chromatin silencing at rDNA	1
GO:0000184	BP	nuclear-transcribed mRNA catabolic process, nonsense-mediated decay	1
GO:0000185	BP	activation of MAPKKK activity	1
GO:0000186	BP	activation of MAPKK activity	1
GO:0000187	BP	activation of MAPK activity	1
GO:0000188	BP	inactivation of MAPK activity	1
GO:0000189	BP	MAPK import into nucleus	1
GO:0000209	BP	protein polyubiquitination	1
GO:0000212	BP	meiotic spindle organization	1
GO:0000213	MF	tRNA-intron endonuclease activity	1
GO:0000214	CC	tRNA-intron endonuclease complex	1
GO:0000217	MF	DNA secondary structure binding	1
GO:0000220	CC	vacuolar proton-transporting V-type ATPase, V0 domain	1
GO:0000221	CC	vacuolar proton-transporting V-type ATPase, V1 domain	1
GO:0000224	MF	peptide-N4-(N-acetyl-beta-glucosaminyl)asparagine amidase activity	1
GO:0000226	BP	microtubule cytoskeleton organization	1
GO:0000229	CC	cytoplasmic chromosome	1
GO:0000235	CC	astral microtubule	1
GO:0000242	CC	pericentriolar material	1
GO:0000244	BP	spliceosomal tri-snRNP complex assembly	1
GO:0000245	BP	spliceosomal complex assembly	1
GO:0000254	MF	C-4 methylsterol oxidase activity	1
GO:0000257	MF	nitrilase activity	1
GO:0000262	CC	mitochondrial chromosome	1
GO:0000266	BP	mitochondrial fission	1
GO:0000268	MF	peroxisome targeting sequence binding	1
GO:0000270	BP	peptidoglycan metabolic process	1
GO:0000271	BP	polysaccharide biosynthetic process	1
GO:0000272	BP	polysaccharide catabolic process	1
GO:0000275	CC	mitochondrial proton-transporting ATP synthase complex, catalytic core F(1)	1
GO:0000276	CC	mitochondrial proton-transporting ATP synthase complex, coupling factor F(o)	1
GO:0000278	BP	mitotic cell cycle	1
GO:0000279	BP	M phase	1
GO:0000280	BP	nuclear division	1
GO:0000281	BP	mitotic cytokinesis	1
GO:0000287	MF	magnesium ion binding	1
GO:0000288	BP	nuclear-transcribed mRNA catabolic process, deadenylation-dependent decay	1
GO:0000289	BP	nuclear-transcribed mRNA poly(A) tail shortening	1
GO:0000290	BP	deadenylation-dependent decapping of nuclear-transcribed mRNA	1
GO:0000291	BP	nuclear-transcribed mRNA catabolic process, exonucleolytic	1
GO:0000295	MF	adenine nucleotide transmembrane transporter activity	1
GO:0000301	BP	retrograde transport, vesicle recycling within Golgi	1
GO:0000302	BP	response to reactive oxygen species	1
GO:0000303	BP	response to superoxide	1
GO:0000305	BP	response to oxygen radical	1
GO:0000307	CC	cyclin-dependent protein kinase holoenzyme complex	1
GO:0000309	MF	nicotinamide-nucleotide adenylyltransferase activity	1
GO:0000313	CC	organellar ribosome	1
GO:0000314	CC	organellar small ribosomal subunit	1
GO:0000315	CC	organellar large ribosomal subunit	1
GO:0000323	CC	lytic vacuole	1
GO:0000335	BP	negative regulation of transposition, DNA-mediated	1
GO:0000337	BP	regulation of transposition, DNA-mediated	1
GO:0000338	BP	protein deneddylation	1
GO:0000339	MF	RNA cap binding	1
GO:0000340	MF	RNA 7-methylguanosine cap binding	1
GO:0000346	CC	transcription export complex	1
GO:0000347	CC	THO complex	1
GO:0000375	BP	RNA splicing, via transesterification reactions	1
GO:0000377	BP	RNA splicing, via transesterification reactions with bulged adenosine as nucleophile	1
GO:0000379	BP	tRNA-type intron splice site recognition and cleavage	1
GO:0000380	BP	alternative mRNA splicing, via spliceosome	1
GO:0000381	BP	regulation of alternative mRNA splicing, via spliceosome	1
GO:0000387	BP	spliceosomal snRNP assembly	1
GO:0000389	BP	mRNA 3'-splice site recognition	1
GO:0000390	BP	spliceosomal complex disassembly	1
GO:0000394	BP	RNA splicing, via endonucleolytic cleavage and ligation	1
GO:0000398	BP	mRNA splicing, via spliceosome	1
GO:0000400	MF	four-way junction DNA binding	1
GO:0000403	MF	Y-form DNA binding	1
GO:0000404	MF	heteroduplex DNA loop binding	1
GO:0000406	MF	double-strand/single-strand DNA junction binding	1
GO:0000407	CC	pre-autophagosomal structure	1
GO:0000412	BP	histone peptidyl-prolyl isomerization	1
GO:0000413	BP	protein peptidyl-prolyl isomerization	1
GO:0000421	CC	autophagosome membrane	1
GO:0000422	BP	mitophagy	1
GO:0000428	CC	DNA-directed RNA polymerase complex	1
GO:0000439	CC	core TFIIH complex	1
GO:0000445	CC	THO complex part of transcription export complex	1
GO:0000447	BP	endonucleolytic cleavage in ITS1 to separate SSU-rRNA from 5.8S rRNA and LSU-rRNA from tricistronic rRNA transcript (SSU-rRNA, 5.8S rRNA, LSU-rRNA)	1
GO:0000460	BP	maturation of 5.8S rRNA	1
GO:0000461	BP	endonucleolytic cleavage to generate mature 3'-end of SSU-rRNA from (SSU-rRNA, 5.8S rRNA, LSU-rRNA)	1
GO:0000462	BP	maturation of SSU-rRNA from tricistronic rRNA transcript (SSU-rRNA, 5.8S rRNA, LSU-rRNA)	1
GO:0000463	BP	maturation of LSU-rRNA from tricistronic rRNA transcript (SSU-rRNA, 5.8S rRNA, LSU-rRNA)	1
GO:0000466	BP	maturation of 5.8S rRNA from tricistronic rRNA transcript (SSU-rRNA, 5.8S rRNA, LSU-rRNA)	1
GO:0000469	BP	cleavage involved in rRNA processing	1
GO:0000470	BP	maturation of LSU-rRNA	1
GO:0000478	BP	endonucleolytic cleavage involved in rRNA processing	1
GO:0000479	BP	endonucleolytic cleavage of tricistronic rRNA transcript (SSU-rRNA, 5.8S rRNA, LSU-rRNA)	1
GO:0000496	MF	base pairing	1
GO:0000498	MF	base pairing with RNA	1
GO:0000502	CC	proteasome complex	1
GO:0000578	BP	embryonic axis specification	1
GO:0000700	MF	mismatch base pair DNA N-glycosylase activity	1
GO:0000702	MF	oxidized base lesion DNA N-glycosylase activity	1
GO:0000703	MF	oxidized pyrimidine nucleobase lesion DNA N-glycosylase activity	1
GO:0000705	BP	achiasmate meiosis I	1
GO:0000706	BP	meiotic DNA double-strand break processing	1
GO:0000707	BP	meiotic DNA recombinase assembly	1
GO:0000710	BP	meiotic mismatch repair	1
GO:0000711	BP	meiotic DNA repair synthesis	1
GO:0000712	BP	resolution of meiotic recombination intermediates	1
GO:0000723	BP	telomere maintenance	1
GO:0000724	BP	double-strand break repair via homologous recombination	1
GO:0000725	BP	recombinational repair	1
GO:0000726	BP	non-recombinational repair	1
GO:0000729	BP	DNA double-strand break processing	1
GO:0000730	BP	DNA recombinase assembly	1
GO:0000731	BP	DNA synthesis involved in DNA repair	1
GO:0000732	BP	strand displacement	1
GO:0000733	BP	DNA strand renaturation	1
GO:0000737	BP	DNA catabolic process, endonucleolytic	1
GO:0000738	BP	DNA catabolic process, exonucleolytic	1
GO:0000741	BP	karyogamy	1
GO:0000768	BP	syncytium formation by plasma membrane fusion	1
GO:0000774	MF	adenyl-nucleotide exchange factor activity	1
GO:0000775	CC	chromosome, centromeric region	1
GO:0000776	CC	kinetochore	1
GO:0000777	CC	condensed chromosome kinetochore	1
GO:0000778	CC	condensed nuclear chromosome kinetochore	1
GO:0000779	CC	condensed chromosome, centromeric region	1
GO:0000780	CC	condensed nuclear chromosome, centromeric region	1
GO:0000781	CC	chromosome, telomeric region	1
GO:0000782	CC	telomere cap complex	1
GO:0000784	CC	nuclear chromosome, telomeric region	1
GO:0000785	CC	chromatin	1
GO:0000786	CC	nucleosome	1
GO:0000788	CC	nuclear nucleosome	1
GO:0000790	CC	nuclear chromatin	1
GO:0000791	CC	euchromatin	1
GO:0000792	CC	heterochromatin	1
GO:0000793	CC	condensed chromosome	1
GO:0000794	CC	condensed nuclear chromosome	1
GO:0000795	CC	synaptonemal complex	1
GO:0000796	CC	condensin complex	1
GO:0000799	CC	nuclear condensin complex	1
GO:0000808	CC	origin recognition complex	1
GO:0000811	CC	GINS complex	1
GO:0000813	CC	ESCRT I complex	1
GO:0000814	CC	ESCRT II complex	1
GO:0000815	CC	ESCRT III complex	1
GO:0000819	BP	sister chromatid segregation	1
GO:0000823	MF	inositol-1,4,5-trisphosphate 6-kinase activity	1
GO:0000827	MF	inositol-1,3,4,5,6-pentakisphosphate kinase activity	1
GO:0000828	MF	inositol hexakisphosphate kinase activity	1
GO:0000832	MF	inositol hexakisphosphate 5-kinase activity	1
GO:0000900	MF	translation repressor activity, nucleic acid binding	1
GO:0000902	BP	cell morphogenesis	1
GO:0000904	BP	cell morphogenesis involved in differentiation	1
GO:0000910	BP	cytokinesis	1
GO:0000912	BP	assembly of actomyosin apparatus involved in cytokinesis	1
GO:0000915	BP	actomyosin contractile ring assembly	1
GO:0000916	BP	actomyosin contractile ring contraction	1
GO:0000920	BP	cell separation after cytokinesis	1
GO:0000922	CC	spindle pole	1
GO:0000930	CC	gamma-tubulin complex	1
GO:0000931	CC	gamma-tubulin large complex	1
GO:0000932	CC	cytoplasmic mRNA processing body	1
GO:0000939	CC	condensed chromosome inner kinetochore	1
GO:0000940	CC	condensed chromosome outer kinetochore	1
GO:0000941	CC	condensed nuclear chromosome inner kinetochore	1
GO:0000942	CC	condensed nuclear chromosome outer kinetochore	1
GO:0000956	BP	nuclear-transcribed mRNA catabolic process	1
GO:0000959	BP	mitochondrial RNA metabolic process	1
GO:0000963	BP	mitochondrial RNA processing	1
GO:0000965	BP	mitochondrial RNA 3'-end processing	1
GO:0000974	CC	Prp19 complex	1
GO:0000975	MF	regulatory region DNA binding	1
GO:0000976	MF	transcription regulatory region sequence-specific DNA binding	1
GO:0000977	MF	RNA polymerase II regulatory region sequence-specific DNA binding	1
GO:0000978	MF	RNA polymerase II core promoter proximal region sequence-specific DNA binding	1
GO:0000980	MF	RNA polymerase II distal enhancer sequence-specific DNA binding	1
GO:0000981	MF	RNA polymerase II transcription factor activity, sequence-specific DNA binding	1
GO:0000982	MF	transcription factor activity, RNA polymerase II core promoter proximal region sequence-specific binding	1
GO:0000983	MF	transcription factor activity, RNA polymerase II core promoter sequence-specific	1
GO:0000987	MF	core promoter proximal region sequence-specific DNA binding	1
GO:0000988	MF	transcription factor activity, protein binding	1
GO:0000989	MF	transcription factor activity, transcription factor binding	1
GO:0000990	MF	transcription factor activity, core RNA polymerase binding	1
GO:0000995	MF	transcription factor activity, core RNA polymerase III binding	1
GO:0001007	MF	transcription factor activity, RNA polymerase III transcription factor binding	1
GO:0001012	MF	RNA polymerase II regulatory region DNA binding	1
GO:0001013	MF	RNA polymerase I regulatory region DNA binding	1
GO:0001026	MF	TFIIIB-type transcription factor activity	1
GO:0001046	MF	core promoter sequence-specific DNA binding	1
GO:0001047	MF	core promoter binding	1
GO:0001067	MF	regulatory region nucleic acid binding	1
GO:0001071	MF	nucleic acid binding transcription factor activity	1
GO:0001075	MF	transcription factor activity, RNA polymerase II core promoter sequence-specific binding involved in preinitiation complex assembly	1
GO:0001076	MF	transcription factor activity, RNA polymerase II transcription factor binding	1
GO:0001077	MF	transcriptional activator activity, RNA polymerase II core promoter proximal region sequence-specific binding	1
GO:0001078	MF	transcriptional repressor activity, RNA polymerase II core promoter proximal region sequence-specific binding	1
GO:0001083	MF	transcription factor activity, RNA polymerase II basal transcription factor binding	1
GO:0001085	MF	RNA polymerase II transcription factor binding	1
GO:0001091	MF	RNA polymerase II basal transcription factor binding	1
GO:0001092	MF	TFIIA-class transcription factor binding	1
GO:0001093	MF	TFIIB-class transcription factor binding	1
GO:0001094	MF	TFIID-class transcription factor binding	1
GO:0001096	MF	TFIIF-class transcription factor binding	1
GO:0001097	MF	TFIIH-class transcription factor binding	1
GO:0001098	MF	basal transcription machinery binding	1
GO:0001099	MF	basal RNA polymerase II transcription machinery binding	1
GO:0001101	BP	response to acid chemical	1
GO:0001102	MF	RNA polymerase II activating transcription factor binding	1
GO:0001103	MF	RNA polymerase II repressing transcription factor binding	1
GO:0001104	MF	RNA polymerase II transcription cofactor activity	1
GO:0001105	MF	RNA polymerase II transcription coactivator activity	1
GO:0001106	MF	RNA polymerase II transcription corepressor activity	1
GO:0001109	BP	promoter clearance during DNA-templated transcription	1
GO:0001111	BP	promoter clearance from RNA polymerase II promoter	1
GO:0001112	BP	DNA-templated transcriptional open complex formation	1
GO:0001113	BP	transcriptional open complex formation at RNA polymerase II promoter	1
GO:0001120	BP	protein-DNA complex remodeling	1
GO:0001128	MF	RNA polymerase II transcription coactivator activity involved in preinitiation complex assembly	1
GO:0001129	MF	RNA polymerase II transcription factor activity, TBP-class protein binding, involved in preinitiation complex assembly	1
GO:0001132	MF	RNA polymerase II transcription factor activity, TBP-class protein binding RNA	1
GO:0001158	MF	enhancer sequence-specific DNA binding	1
GO:0001159	MF	core promoter proximal region DNA binding	1
GO:0001163	MF	RNA polymerase I regulatory region sequence-specific DNA binding	1
GO:0001173	BP	DNA-templated transcriptional start site selection	1
GO:0001174	BP	transcriptional start site selection at RNA polymerase II promoter	1
GO:0001178	BP	regulation of transcriptional start site selection at RNA polymerase II promoter	1
GO:0001190	MF	transcriptional activator activity, RNA polymerase II transcription factor binding	1
GO:0001191	MF	transcriptional repressor activity, RNA polymerase II transcription factor binding	1
GO:0001205	MF	transcriptional activator activity, RNA polymerase II distal enhancer sequence-specific binding	1
GO:0001221	MF	transcription cofactor binding	1
GO:0001222	MF	transcription corepressor binding	1
GO:0001223	MF	transcription coactivator binding	1
GO:0001224	MF	RNA polymerase II transcription cofactor binding	1
GO:0001225	MF	RNA polymerase II transcription coactivator binding	1
GO:0001226	MF	RNA polymerase II transcription corepressor binding	1
GO:0001227	MF	transcriptional repressor activity, RNA polymerase II transcription regulatory region sequence-specific binding	1
GO:0001228	MF	transcriptional activator activity, RNA polymerase II transcription regulatory region sequence-specific binding	1
GO:0001306	BP	age-dependent response to oxidative stress	1
GO:0001315	BP	age-dependent response to reactive oxygen species	1
GO:0001405	CC	presequence translocase-associated import motor	1
GO:0001408	BP	guanine nucleotide transport	1
GO:0001507	BP	acetylcholine catabolic process in synaptic cleft	1
GO:0001508	BP	action potential	1
GO:0001510	BP	RNA methylation	1
GO:0001514	BP	selenocysteine incorporation	1
GO:0001516	BP	prostaglandin biosynthetic process	1
GO:0001518	CC	voltage-gated sodium channel complex	1
GO:0001522	BP	pseudouridine synthesis	1
GO:0001523	BP	retinoid metabolic process	1
GO:0001527	CC	microfibril	1
GO:0001530	MF	lipopolysaccharide binding	1
GO:0001539	BP	cilium or flagellum-dependent cell motility	1
GO:0001540	MF	beta-amyloid binding	1
GO:0001541	BP	ovarian follicle development	1
GO:0001555	BP	oocyte growth	1
GO:0001556	BP	oocyte maturation	1
GO:0001558	BP	regulation of cell growth	1
GO:0001561	BP	fatty acid alpha-oxidation	1
GO:0001578	BP	microtubule bundle formation	1
GO:0001580	BP	detection of chemical stimulus involved in sensory perception of bitter taste	1
GO:0001582	BP	detection of chemical stimulus involved in sensory perception of sweet taste	1
GO:0001607	MF	neuromedin U receptor activity	1
GO:0001651	CC	dense fibrillar component	1
GO:0001652	CC	granular component	1
GO:0001653	MF	peptide receptor activity	1
GO:0001654	BP	eye development	1
GO:0001655	BP	urogenital system development	1
GO:0001659	BP	temperature homeostasis	1
GO:0001661	BP	conditioned taste aversion	1
GO:0001664	MF	G-protein coupled receptor binding	1
GO:0001666	BP	response to hypoxia	1
GO:0001667	BP	ameboidal-type cell migration	1
GO:0001671	MF	ATPase activator activity	1
GO:0001672	BP	regulation of chromatin assembly or disassembly	1
GO:0001673	CC	male germ cell nucleus	1
GO:0001674	CC	female germ cell nucleus	1
GO:0001676	BP	long-chain fatty acid metabolic process	1
GO:0001677	BP	formation of translation initiation ternary complex	1
GO:0001678	BP	cellular glucose homeostasis	1
GO:0001682	BP	tRNA 5'-leader removal	1
GO:0001700	BP	embryonic development via the syncytial blastoderm	1
GO:0001703	BP	gastrulation with mouth forming first	1
GO:0001704	BP	formation of primary germ layer	1
GO:0001705	BP	ectoderm formation	1
GO:0001706	BP	endoderm formation	1
GO:0001707	BP	mesoderm formation	1
GO:0001708	BP	cell fate specification	1
GO:0001709	BP	cell fate determination	1
GO:0001710	BP	mesodermal cell fate commitment	1
GO:0001711	BP	endodermal cell fate commitment	1
GO:0001712	BP	ectodermal cell fate commitment	1
GO:0001713	BP	ectodermal cell fate determination	1
GO:0001714	BP	endodermal cell fate specification	1
GO:0001715	BP	ectodermal cell fate specification	1
GO:0001725	CC	stress fiber	1
GO:0001726	CC	ruffle	1
GO:0001727	MF	lipid kinase activity	1
GO:0001729	MF	ceramide kinase activity	1
GO:0001736	BP	establishment of planar polarity	1
GO:0001737	BP	establishment of imaginal disc-derived wing hair orientation	1
GO:0001738	BP	morphogenesis of a polarized epithelium	1
GO:0001742	BP	oenocyte differentiation	1
GO:0001743	BP	optic placode formation	1
GO:0001744	BP	optic lobe placode formation	1
GO:0001745	BP	compound eye morphogenesis	1
GO:0001746	BP	Bolwig's organ morphogenesis	1
GO:0001748	BP	optic lobe placode development	1
GO:0001751	BP	compound eye photoreceptor cell differentiation	1
GO:0001752	BP	compound eye photoreceptor fate commitment	1
GO:0001754	BP	eye photoreceptor cell differentiation	1
GO:0001759	BP	organ induction	1
GO:0001763	BP	morphogenesis of a branching structure	1
GO:0001764	BP	neuron migration	1
GO:0001775	BP	cell activation	1
GO:0001784	MF	phosphotyrosine binding	1
GO:0001786	MF	phosphatidylserine binding	1
GO:0001816	BP	cytokine production	1
GO:0001817	BP	regulation of cytokine production	1
GO:0001819	BP	positive regulation of cytokine production	1
GO:0001822	BP	kidney development	1
GO:0001838	BP	embryonic epithelial tube formation	1
GO:0001845	BP	phagolysosome assembly	1
GO:0001871	MF	pattern binding	1
GO:0001872	MF	(1->3)-beta-D-glucan binding	1
GO:0001875	MF	lipopolysaccharide receptor activity	1
GO:0001881	BP	receptor recycling	1
GO:0001882	MF	nucleoside binding	1
GO:0001883	MF	purine nucleoside binding	1
GO:0001885	BP	endothelial cell development	1
GO:0001887	BP	selenium compound metabolic process	1
GO:0001888	MF	glucuronyl-galactosyl-proteoglycan 4-alpha-N-acetylglucosaminyltransferase activity	1
GO:0001894	BP	tissue homeostasis	1
GO:0001895	BP	retina homeostasis	1
GO:0001919	BP	regulation of receptor recycling	1
GO:0001932	BP	regulation of protein phosphorylation	1
GO:0001933	BP	negative regulation of protein phosphorylation	1
GO:0001934	BP	positive regulation of protein phosphorylation	1
GO:0001941	BP	postsynaptic membrane organization	1
GO:0001948	MF	glycoprotein binding	1
GO:0001952	BP	regulation of cell-matrix adhesion	1
GO:0001953	BP	negative regulation of cell-matrix adhesion	1
GO:0001954	BP	positive regulation of cell-matrix adhesion	1
GO:0001956	BP	positive regulation of neurotransmitter secretion	1
GO:0001963	BP	synaptic transmission, dopaminergic	1
GO:0001964	BP	startle response	1
GO:0001965	MF	G-protein alpha-subunit binding	1
GO:0002009	BP	morphogenesis of an epithelium	1
GO:0002011	BP	morphogenesis of an epithelial sheet	1
GO:0002020	MF	protease binding	1
GO:0002021	BP	response to dietary excess	1
GO:0002027	BP	regulation of heart rate	1
GO:0002028	BP	regulation of sodium ion transport	1
GO:0002039	MF	p53 binding	1
GO:0002052	BP	positive regulation of neuroblast proliferation	1
GO:0002064	BP	epithelial cell development	1
GO:0002065	BP	columnar/cuboidal epithelial cell differentiation	1
GO:0002066	BP	columnar/cuboidal epithelial cell development	1
GO:0002067	BP	glandular epithelial cell differentiation	1
GO:0002082	BP	regulation of oxidative phosphorylation	1
GO:0002084	BP	protein depalmitoylation	1
GO:0002090	BP	regulation of receptor internalization	1
GO:0002092	BP	positive regulation of receptor internalization	1
GO:0002094	MF	polyprenyltransferase activity	1
GO:0002097	BP	tRNA wobble base modification	1
GO:0002098	BP	tRNA wobble uridine modification	1
GO:0002102	CC	podosome	1
GO:0002115	BP	store-operated calcium entry	1
GO:0002118	BP	aggressive behavior	1
GO:0002119	BP	nematode larval development	1
GO:0002121	BP	inter-male aggressive behavior	1
GO:0002143	BP	tRNA wobble position uridine thiolation	1
GO:0002151	MF	G-quadruplex RNA binding	1
GO:0002161	MF	aminoacyl-tRNA editing activity	1
GO:0002164	BP	larval development	1
GO:0002165	BP	instar larval or pupal development	1
GO:0002168	BP	instar larval development	1
GO:0002176	BP	male germ cell proliferation	1
GO:0002178	CC	palmitoyltransferase complex	1
GO:0002181	BP	cytoplasmic translation	1
GO:0002183	BP	cytoplasmic translational initiation	1
GO:0002188	BP	translation reinitiation	1
GO:0002190	BP	cap-independent translational initiation	1
GO:0002191	BP	cap-dependent translational initiation	1
GO:0002192	BP	IRES-dependent translational initiation	1
GO:0002213	BP	defense response to insect	1
GO:0002218	BP	activation of innate immune response	1
GO:0002220	BP	innate immune response activating cell surface receptor signaling pathway	1
GO:0002221	BP	pattern recognition receptor signaling pathway	1
GO:0002225	BP	positive regulation of antimicrobial peptide production	1
GO:0002227	BP	innate immune response in mucosa	1
GO:0002229	BP	defense response to oomycetes	1
GO:0002230	BP	positive regulation of defense response to virus by host	1
GO:0002237	BP	response to molecule of bacterial origin	1
GO:0002238	BP	response to molecule of fungal origin	1
GO:0002239	BP	response to oomycetes	1
GO:0002244	BP	hematopoietic progenitor cell differentiation	1
GO:0002251	BP	organ or tissue specific immune response	1
GO:0002252	BP	immune effector process	1
GO:0002253	BP	activation of immune response	1
GO:0002274	BP	myeloid leukocyte activation	1
GO:0002376	BP	immune system process	1
GO:0002385	BP	mucosal immune response	1
GO:0002429	BP	immune response-activating cell surface receptor signaling pathway	1
GO:0002433	BP	immune response-regulating cell surface receptor signaling pathway involved in phagocytosis	1
GO:0002440	BP	production of molecular mediator of immune response	1
GO:0002520	BP	immune system development	1
GO:0002683	BP	negative regulation of immune system process	1
GO:0002684	BP	positive regulation of immune system process	1
GO:0002697	BP	regulation of immune effector process	1
GO:0002698	BP	negative regulation of immune effector process	1
GO:0002699	BP	positive regulation of immune effector process	1
GO:0002700	BP	regulation of production of molecular mediator of immune response	1
GO:0002701	BP	negative regulation of production of molecular mediator of immune response	1
GO:0002702	BP	positive regulation of production of molecular mediator of immune response	1
GO:0002752	BP	cell surface pattern recognition receptor signaling pathway	1
GO:0002757	BP	immune response-activating signal transduction	1
GO:0002758	BP	innate immune response-activating signal transduction	1
GO:0002759	BP	regulation of antimicrobial humoral response	1
GO:0002760	BP	positive regulation of antimicrobial humoral response	1
GO:0002764	BP	immune response-regulating signaling pathway	1
GO:0002768	BP	immune response-regulating cell surface receptor signaling pathway	1
GO:0002775	BP	antimicrobial peptide production	1
GO:0002777	BP	antimicrobial peptide biosynthetic process	1
GO:0002778	BP	antibacterial peptide production	1
GO:0002780	BP	antibacterial peptide biosynthetic process	1
GO:0002781	BP	antifungal peptide production	1
GO:0002783	BP	antifungal peptide biosynthetic process	1
GO:0002784	BP	regulation of antimicrobial peptide production	1
GO:0002785	BP	negative regulation of antimicrobial peptide production	1
GO:0002786	BP	regulation of antibacterial peptide production	1
GO:0002787	BP	negative regulation of antibacterial peptide production	1
GO:0002788	BP	regulation of antifungal peptide production	1
GO:0002790	BP	peptide secretion	1
GO:0002791	BP	regulation of peptide secretion	1
GO:0002792	BP	negative regulation of peptide secretion	1
GO:0002793	BP	positive regulation of peptide secretion	1
GO:0002803	BP	positive regulation of antibacterial peptide production	1
GO:0002804	BP	positive regulation of antifungal peptide production	1
GO:0002805	BP	regulation of antimicrobial peptide biosynthetic process	1
GO:0002806	BP	negative regulation of antimicrobial peptide biosynthetic process	1
GO:0002807	BP	positive regulation of antimicrobial peptide biosynthetic process	1
GO:0002808	BP	regulation of antibacterial peptide biosynthetic process	1
GO:0002809	BP	negative regulation of antibacterial peptide biosynthetic process	1
GO:0002810	BP	regulation of antifungal peptide biosynthetic process	1
GO:0002812	BP	biosynthetic process of antibacterial peptides active against Gram-negative bacteria	1
GO:0002813	BP	regulation of biosynthetic process of antibacterial peptides active against Gram-negative bacteria	1
GO:0002814	BP	negative regulation of biosynthetic process of antibacterial peptides active against Gram-negative bacteria	1
GO:0002815	BP	biosynthetic process of antibacterial peptides active against Gram-positive bacteria	1
GO:0002816	BP	regulation of biosynthetic process of antibacterial peptides active against Gram-positive bacteria	1
GO:0002831	BP	regulation of response to biotic stimulus	1
GO:0002832	BP	negative regulation of response to biotic stimulus	1
GO:0002833	BP	positive regulation of response to biotic stimulus	1
GO:0002920	BP	regulation of humoral immune response	1
GO:0002921	BP	negative regulation of humoral immune response	1
GO:0002922	BP	positive regulation of humoral immune response	1
GO:0003006	BP	developmental process involved in reproduction	1
GO:0003007	BP	heart morphogenesis	1
GO:0003009	BP	skeletal muscle contraction	1
GO:0003012	BP	muscle system process	1
GO:0003013	BP	circulatory system process	1
GO:0003014	BP	renal system process	1
GO:0003015	BP	heart process	1
GO:0003031	BP	detection of carbon dioxide	1
GO:0003053	BP	circadian regulation of heart rate	1
GO:0003096	BP	renal sodium ion transport	1
GO:0003129	BP	heart induction	1
GO:0003136	BP	negative regulation of heart induction by canonical Wnt signaling pathway	1
GO:0003143	BP	embryonic heart tube morphogenesis	1
GO:0003151	BP	outflow tract morphogenesis	1
GO:0003156	BP	regulation of organ formation	1
GO:0003158	BP	endothelium development	1
GO:0003254	BP	regulation of membrane depolarization	1
GO:0003306	BP	Wnt signaling pathway involved in heart development	1
GO:0003330	BP	regulation of extracellular matrix constituent secretion	1
GO:0003331	BP	positive regulation of extracellular matrix constituent secretion	1
GO:0003333	BP	amino acid transmembrane transport	1
GO:0003341	BP	cilium movement	1
GO:0003344	BP	pericardium morphogenesis	1
GO:0003381	BP	epithelial cell morphogenesis involved in gastrulation	1
GO:0003382	BP	epithelial cell morphogenesis	1
GO:0003383	BP	apical constriction	1
GO:0003384	BP	apical constriction involved in gastrulation	1
GO:0003399	BP	cytoneme morphogenesis	1
GO:0003400	BP	regulation of COPII vesicle coating	1
GO:0003401	BP	axis elongation	1
GO:0003402	BP	planar cell polarity pathway involved in axis elongation	1
GO:0003407	BP	neural retina development	1
GO:0003678	MF	DNA helicase activity	1
GO:0003680	MF	AT DNA binding	1
GO:0003681	MF	bent DNA binding	1
GO:0003684	MF	damaged DNA binding	1
GO:0003688	MF	DNA replication origin binding	1
GO:0003689	MF	DNA clamp loader activity	1
GO:0003690	MF	double-stranded DNA binding	1
GO:0003696	MF	satellite DNA binding	1
GO:0003697	MF	single-stranded DNA binding	1
GO:0003700	MF	transcription factor activity, sequence-specific DNA binding	1
GO:0003705	MF	transcription factor activity, RNA polymerase II distal enhancer sequence-specific binding	1
GO:0003707	MF	steroid hormone receptor activity	1
GO:0003712	MF	transcription cofactor activity	1
GO:0003713	MF	transcription coactivator activity	1
GO:0003714	MF	transcription corepressor activity	1
GO:0003724	MF	RNA helicase activity	1
GO:0003725	MF	double-stranded RNA binding	1
GO:0003726	MF	double-stranded RNA adenosine deaminase activity	1
GO:0003727	MF	single-stranded RNA binding	1
GO:0003730	MF	mRNA 3'-UTR binding	1
GO:0003735	MF	structural constituent of ribosome	1
GO:0003743	MF	translation initiation factor activity	1
GO:0003746	MF	translation elongation factor activity	1
GO:0003747	MF	translation release factor activity	1
GO:0003755	MF	peptidyl-prolyl cis-trans isomerase activity	1
GO:0003756	MF	protein disulfide isomerase activity	1
GO:0003774	MF	motor activity	1
GO:0003777	MF	microtubule motor activity	1
GO:0003779	MF	actin binding	1
GO:0003785	MF	actin monomer binding	1
GO:0003796	MF	lysozyme activity	1
GO:0003810	MF	protein-glutamine gamma-glutamyltransferase activity	1
GO:0003823	MF	antigen binding	1
GO:0003825	MF	alpha,alpha-trehalose-phosphate synthase (UDP-forming) activity	1
GO:0003827	MF	alpha-1,3-mannosylglycoprotein 2-beta-N-acetylglucosaminyltransferase activity	1
GO:0003830	MF	beta-1,4-mannosylglycoprotein 4-beta-N-acetylglucosaminyltransferase activity	1
GO:0003837	MF	beta-ureidopropionase activity	1
GO:0003839	MF	gamma-glutamylcyclotransferase activity	1
GO:0003840	MF	gamma-glutamyltransferase activity	1
GO:0003841	MF	1-acylglycerol-3-phosphate O-acyltransferase activity	1
GO:0003842	MF	1-pyrroline-5-carboxylate dehydrogenase activity	1
GO:0003847	MF	1-alkyl-2-acetylglycerophosphocholine esterase activity	1
GO:0003854	MF	3-beta-hydroxy-delta5-steroid dehydrogenase activity	1
GO:0003857	MF	3-hydroxyacyl-CoA dehydrogenase activity	1
GO:0003858	MF	3-hydroxybutyrate dehydrogenase activity	1
GO:0003860	MF	3-hydroxyisobutyryl-CoA hydrolase activity	1
GO:0003863	MF	3-methyl-2-oxobutanoate dehydrogenase (2-methylpropanoyl-transferring) activity	1
GO:0003865	MF	3-oxo-5-alpha-steroid 4-dehydrogenase activity	1
GO:0003867	MF	4-aminobutyrate transaminase activity	1
GO:0003868	MF	4-hydroxyphenylpyruvate dioxygenase activity	1
GO:0003870	MF	5-aminolevulinate synthase activity	1
GO:0003873	MF	6-phosphofructo-2-kinase activity	1
GO:0003874	MF	6-pyruvoyltetrahydropterin synthase activity	1
GO:0003878	MF	ATP citrate synthase activity	1
GO:0003881	MF	CDP-diacylglycerol-inositol 3-phosphatidyltransferase activity	1
GO:0003882	MF	CDP-diacylglycerol-serine O-phosphatidyltransferase activity	1
GO:0003883	MF	CTP synthase activity	1
GO:0003884	MF	D-amino-acid oxidase activity	1
GO:0003886	MF	DNA (cytosine-5-)-methyltransferase activity	1
GO:0003887	MF	DNA-directed DNA polymerase activity	1
GO:0003896	MF	DNA primase activity	1
GO:0003899	MF	DNA-directed RNA polymerase activity	1
GO:0003904	MF	deoxyribodipyrimidine photo-lyase activity	1
GO:0003906	MF	DNA-(apurinic or apyrimidinic site) lyase activity	1
GO:0003908	MF	methylated-DNA-[protein]-cysteine S-methyltransferase activity	1
GO:0003909	MF	DNA ligase activity	1
GO:0003910	MF	DNA ligase (ATP) activity	1
GO:0003913	MF	DNA photolyase activity	1
GO:0003914	MF	DNA (6-4) photolyase activity	1
GO:0003916	MF	DNA topoisomerase activity	1
GO:0003917	MF	DNA topoisomerase type I activity	1
GO:0003918	MF	DNA topoisomerase type II (ATP-hydrolyzing) activity	1
GO:0003919	MF	FMN adenylyltransferase activity	1
GO:0003921	MF	GMP synthase activity	1
GO:0003922	MF	GMP synthase (glutamine-hydrolyzing) activity	1
GO:0003923	MF	GPI-anchor transamidase activity	1
GO:0003924	MF	GTPase activity	1
GO:0003938	MF	IMP dehydrogenase activity	1
GO:0003939	MF	L-iditol 2-dehydrogenase activity	1
GO:0003940	MF	L-iduronidase activity	1
GO:0003943	MF	N-acetylgalactosamine-4-sulfatase activity	1
GO:0003948	MF	N4-(beta-N-acetylglucosaminyl)-L-asparaginase activity	1
GO:0003950	MF	NAD+ ADP-ribosyltransferase activity	1
GO:0003951	MF	NAD+ kinase activity	1
GO:0003952	MF	NAD+ synthase (glutamine-hydrolyzing) activity	1
GO:0003954	MF	NADH dehydrogenase activity	1
GO:0003956	MF	NAD(P)+-protein-arginine ADP-ribosyltransferase activity	1
GO:0003958	MF	NADPH-hemoprotein reductase activity	1
GO:0003959	MF	NADPH dehydrogenase activity	1
GO:0003963	MF	RNA-3'-phosphate cyclase activity	1
GO:0003972	MF	RNA ligase (ATP) activity	1
GO:0003974	MF	UDP-N-acetylglucosamine 4-epimerase activity	1
GO:0003975	MF	UDP-N-acetylglucosamine-dolichyl-phosphate N-acetylglucosaminephosphotransferase activity	1
GO:0003977	MF	UDP-N-acetylglucosamine diphosphorylase activity	1
GO:0003978	MF	UDP-glucose 4-epimerase activity	1
GO:0003979	MF	UDP-glucose 6-dehydrogenase activity	1
GO:0003980	MF	UDP-glucose:glycoprotein glucosyltransferase activity	1
GO:0003983	MF	UTP:glucose-1-phosphate uridylyltransferase activity	1
GO:0003987	MF	acetate-CoA ligase activity	1
GO:0003988	MF	acetyl-CoA C-acyltransferase activity	1
GO:0003989	MF	acetyl-CoA carboxylase activity	1
GO:0003990	MF	acetylcholinesterase activity	1
GO:0003993	MF	acid phosphatase activity	1
GO:0003994	MF	aconitate hydratase activity	1
GO:0003998	MF	acylphosphatase activity	1
GO:0003999	MF	adenine phosphoribosyltransferase activity	1
GO:0004000	MF	adenosine deaminase activity	1
GO:0004003	MF	ATP-dependent DNA helicase activity	1
GO:0004004	MF	ATP-dependent RNA helicase activity	1
GO:0004008	MF	copper-exporting ATPase activity	1
GO:0004012	MF	phospholipid-translocating ATPase activity	1
GO:0004013	MF	adenosylhomocysteinase activity	1
GO:0004014	MF	adenosylmethionine decarboxylase activity	1
GO:0004016	MF	adenylate cyclase activity	1
GO:0004017	MF	adenylate kinase activity	1
GO:0004020	MF	adenylylsulfate kinase activity	1
GO:0004021	MF	L-alanine:2-oxoglutarate aminotransferase activity	1
GO:0004022	MF	alcohol dehydrogenase (NAD) activity	1
GO:0004029	MF	aldehyde dehydrogenase (NAD) activity	1
GO:0004030	MF	aldehyde dehydrogenase [NAD(P)+] activity	1
GO:0004031	MF	aldehyde oxidase activity	1
GO:0004032	MF	alditol:NADP+ 1-oxidoreductase activity	1
GO:0004033	MF	aldo-keto reductase (NADP) activity	1
GO:0004034	MF	aldose 1-epimerase activity	1
GO:0004035	MF	alkaline phosphatase activity	1
GO:0004044	MF	amidophosphoribosyltransferase activity	1
GO:0004045	MF	aminoacyl-tRNA hydrolase activity	1
GO:0004046	MF	aminoacylase activity	1
GO:0004047	MF	aminomethyltransferase activity	1
GO:0004053	MF	arginase activity	1
GO:0004054	MF	arginine kinase activity	1
GO:0004057	MF	arginyltransferase activity	1
GO:0004058	MF	aromatic-L-amino-acid decarboxylase activity	1
GO:0004061	MF	arylformamidase activity	1
GO:0004063	MF	aryldialkylphosphatase activity	1
GO:0004066	MF	asparagine synthase (glutamine-hydrolyzing) activity	1
GO:0004067	MF	asparaginase activity	1
GO:0004069	MF	L-aspartate:2-oxoglutarate aminotransferase activity	1
GO:0004070	MF	aspartate carbamoyltransferase activity	1
GO:0004074	MF	biliverdin reductase activity	1
GO:0004075	MF	biotin carboxylase activity	1
GO:0004077	MF	biotin-[acetyl-CoA-carboxylase] ligase activity	1
GO:0004080	MF	biotin-[propionyl-CoA-carboxylase (ATP-hydrolyzing)] ligase activity	1
GO:0004081	MF	bis(5'-nucleosyl)-tetraphosphatase (asymmetrical) activity	1
GO:0004084	MF	branched-chain-amino-acid transaminase activity	1
GO:0004087	MF	carbamoyl-phosphate synthase (ammonia) activity	1
GO:0004088	MF	carbamoyl-phosphate synthase (glutamine-hydrolyzing) activity	1
GO:0004089	MF	carbonate dehydratase activity	1
GO:0004090	MF	carbonyl reductase (NADPH) activity	1
GO:0004092	MF	carnitine O-acetyltransferase activity	1
GO:0004095	MF	carnitine O-palmitoyltransferase activity	1
GO:0004096	MF	catalase activity	1
GO:0004099	MF	chitin deacetylase activity	1
GO:0004100	MF	chitin synthase activity	1
GO:0004103	MF	choline kinase activity	1
GO:0004104	MF	cholinesterase activity	1
GO:0004105	MF	choline-phosphate cytidylyltransferase activity	1
GO:0004108	MF	citrate (Si)-synthase activity	1
GO:0004109	MF	coproporphyrinogen oxidase activity	1
GO:0004112	MF	cyclic-nucleotide phosphodiesterase activity	1
GO:0004114	MF	3',5'-cyclic-nucleotide phosphodiesterase activity	1
GO:0004115	MF	3',5'-cyclic-AMP phosphodiesterase activity	1
GO:0004117	MF	calmodulin-dependent cyclic-nucleotide phosphodiesterase activity	1
GO:0004123	MF	cystathionine gamma-lyase activity	1
GO:0004126	MF	cytidine deaminase activity	1
GO:0004127	MF	cytidylate kinase activity	1
GO:0004128	MF	cytochrome-b5 reductase activity, acting on NAD(P)H	1
GO:0004129	MF	cytochrome-c oxidase activity	1
GO:0004131	MF	cytosine deaminase activity	1
GO:0004132	MF	dCMP deaminase activity	1
GO:0004133	MF	glycogen debranching enzyme activity	1
GO:0004134	MF	4-alpha-glucanotransferase activity	1
GO:0004135	MF	amylo-alpha-1,6-glucosidase activity	1
GO:0004139	MF	deoxyribose-phosphate aldolase activity	1
GO:0004140	MF	dephospho-CoA kinase activity	1
GO:0004142	MF	diacylglycerol cholinephosphotransferase activity	1
GO:0004143	MF	diacylglycerol kinase activity	1
GO:0004144	MF	diacylglycerol O-acyltransferase activity	1
GO:0004146	MF	dihydrofolate reductase activity	1
GO:0004147	MF	dihydrolipoamide branched chain acyltransferase activity	1
GO:0004148	MF	dihydrolipoyl dehydrogenase activity	1
GO:0004149	MF	dihydrolipoyllysine-residue succinyltransferase activity	1
GO:0004151	MF	dihydroorotase activity	1
GO:0004152	MF	dihydroorotate dehydrogenase activity	1
GO:0004153	MF	dihydropterin deaminase activity	1
GO:0004155	MF	6,7-dihydropteridine reductase activity	1
GO:0004157	MF	dihydropyrimidinase activity	1
GO:0004159	MF	dihydrouracil dehydrogenase (NAD+) activity	1
GO:0004161	MF	dimethylallyltranstransferase activity	1
GO:0004163	MF	diphosphomevalonate decarboxylase activity	1
GO:0004164	MF	diphthine synthase activity	1
GO:0004165	MF	dodecenoyl-CoA delta-isomerase activity	1
GO:0004168	MF	dolichol kinase activity	1
GO:0004169	MF	dolichyl-phosphate-mannose-protein mannosyltransferase activity	1
GO:0004170	MF	dUTP diphosphatase activity	1
GO:0004174	MF	electron-transferring-flavoprotein dehydrogenase activity	1
GO:0004175	MF	endopeptidase activity	1
GO:0004176	MF	ATP-dependent peptidase activity	1
GO:0004177	MF	aminopeptidase activity	1
GO:0004180	MF	carboxypeptidase activity	1
GO:0004181	MF	metallocarboxypeptidase activity	1
GO:0004185	MF	serine-type carboxypeptidase activity	1
GO:0004190	MF	aspartic-type endopeptidase activity	1
GO:0004197	MF	cysteine-type endopeptidase activity	1
GO:0004198	MF	calcium-dependent cysteine-type endopeptidase activity	1
GO:0004222	MF	metalloendopeptidase activity	1
GO:0004252	MF	serine-type endopeptidase activity	1
GO:0004298	MF	threonine-type endopeptidase activity	1
GO:0004300	MF	enoyl-CoA hydratase activity	1
GO:0004301	MF	epoxide hydrolase activity	1
GO:0004303	MF	estradiol 17-beta-dehydrogenase activity	1
GO:0004305	MF	ethanolamine kinase activity	1
GO:0004306	MF	ethanolamine-phosphate cytidylyltransferase activity	1
GO:0004307	MF	ethanolaminephosphotransferase activity	1
GO:0004311	MF	farnesyltranstransferase activity	1
GO:0004312	MF	fatty acid synthase activity	1
GO:0004313	MF	[acyl-carrier-protein] S-acetyltransferase activity	1
GO:0004314	MF	[acyl-carrier-protein] S-malonyltransferase activity	1
GO:0004315	MF	3-oxoacyl-[acyl-carrier-protein] synthase activity	1
GO:0004321	MF	fatty-acyl-CoA synthase activity	1
GO:0004322	MF	ferroxidase activity	1
GO:0004324	MF	ferredoxin-NADP+ reductase activity	1
GO:0004326	MF	tetrahydrofolylpolyglutamate synthase activity	1
GO:0004329	MF	formate-tetrahydrofolate ligase activity	1
GO:0004331	MF	fructose-2,6-bisphosphate 2-phosphatase activity	1
GO:0004333	MF	fumarate hydratase activity	1
GO:0004334	MF	fumarylacetoacetase activity	1
GO:0004335	MF	galactokinase activity	1
GO:0004337	MF	geranyltranstransferase activity	1
GO:0004340	MF	glucokinase activity	1
GO:0004342	MF	glucosamine-6-phosphate deaminase activity	1
GO:0004343	MF	glucosamine 6-phosphate N-acetyltransferase activity	1
GO:0004344	MF	glucose dehydrogenase activity	1
GO:0004345	MF	glucose-6-phosphate dehydrogenase activity	1
GO:0004347	MF	glucose-6-phosphate isomerase activity	1
GO:0004348	MF	glucosylceramidase activity	1
GO:0004349	MF	glutamate 5-kinase activity	1
GO:0004350	MF	glutamate-5-semialdehyde dehydrogenase activity	1
GO:0004352	MF	glutamate dehydrogenase (NAD+) activity	1
GO:0004353	MF	glutamate dehydrogenase [NAD(P)+] activity	1
GO:0004355	MF	glutamate synthase (NADPH) activity	1
GO:0004356	MF	glutamate-ammonia ligase activity	1
GO:0004357	MF	glutamate-cysteine ligase activity	1
GO:0004359	MF	glutaminase activity	1
GO:0004360	MF	glutamine-fructose-6-phosphate transaminase (isomerizing) activity	1
GO:0004361	MF	glutaryl-CoA dehydrogenase activity	1
GO:0004362	MF	glutathione-disulfide reductase activity	1
GO:0004364	MF	glutathione transferase activity	1
GO:0004365	MF	glyceraldehyde-3-phosphate dehydrogenase (NAD+) (phosphorylating) activity	1
GO:0004366	MF	glycerol-3-phosphate O-acyltransferase activity	1
GO:0004367	MF	glycerol-3-phosphate dehydrogenase [NAD+] activity	1
GO:0004368	MF	glycerol-3-phosphate dehydrogenase activity	1
GO:0004370	MF	glycerol kinase activity	1
GO:0004372	MF	glycine hydroxymethyltransferase activity	1
GO:0004375	MF	glycine dehydrogenase (decarboxylating) activity	1
GO:0004376	MF	glycolipid mannosyltransferase activity	1
GO:0004378	MF	GDP-Man:Man1GlcNAc2-PP-Dol alpha-1,3-mannosyltransferase activity	1
GO:0004379	MF	glycylpeptide N-tetradecanoyltransferase activity	1
GO:0004382	MF	guanosine-diphosphatase activity	1
GO:0004383	MF	guanylate cyclase activity	1
GO:0004385	MF	guanylate kinase activity	1
GO:0004386	MF	helicase activity	1
GO:0004392	MF	heme oxygenase (decyclizing) activity	1
GO:0004394	MF	heparan sulfate 2-O-sulfotransferase activity	1
GO:0004395	MF	hexaprenyldihydroxybenzoate methyltransferase activity	1
GO:0004396	MF	hexokinase activity	1
GO:0004407	MF	histone deacetylase activity	1
GO:0004408	MF	holocytochrome-c synthase activity	1
GO:0004415	MF	hyalurononglucosaminidase activity	1
GO:0004416	MF	hydroxyacylglutathione hydrolase activity	1
GO:0004418	MF	hydroxymethylbilane synthase activity	1
GO:0004419	MF	hydroxymethylglutaryl-CoA lyase activity	1
GO:0004420	MF	hydroxymethylglutaryl-CoA reductase (NADPH) activity	1
GO:0004421	MF	hydroxymethylglutaryl-CoA synthase activity	1
GO:0004423	MF	iduronate-2-sulfatase activity	1
GO:0004427	MF	inorganic diphosphatase activity	1
GO:0004430	MF	1-phosphatidylinositol 4-kinase activity	1
GO:0004435	MF	phosphatidylinositol phospholipase C activity	1
GO:0004438	MF	phosphatidylinositol-3-phosphatase activity	1
GO:0004439	MF	phosphatidylinositol-4,5-bisphosphate 5-phosphatase activity	1
GO:0004441	MF	inositol-1,4-bisphosphate 1-phosphatase activity	1
GO:0004445	MF	inositol-polyphosphate 5-phosphatase activity	1
GO:0004448	MF	isocitrate dehydrogenase activity	1
GO:0004449	MF	isocitrate dehydrogenase (NAD+) activity	1
GO:0004450	MF	isocitrate dehydrogenase (NADP+) activity	1
GO:0004452	MF	isopentenyl-diphosphate delta-isomerase activity	1
GO:0004457	MF	lactate dehydrogenase activity	1
GO:0004459	MF	L-lactate dehydrogenase activity	1
GO:0004463	MF	leukotriene-A4 hydrolase activity	1
GO:0004465	MF	lipoprotein lipase activity	1
GO:0004466	MF	long-chain-acyl-CoA dehydrogenase activity	1
GO:0004467	MF	long-chain fatty acid-CoA ligase activity	1
GO:0004470	MF	malic enzyme activity	1
GO:0004471	MF	malate dehydrogenase (decarboxylating) (NAD+) activity	1
GO:0004473	MF	malate dehydrogenase (decarboxylating) (NADP+) activity	1
GO:0004475	MF	mannose-1-phosphate guanylyltransferase activity	1
GO:0004476	MF	mannose-6-phosphate isomerase activity	1
GO:0004477	MF	methenyltetrahydrofolate cyclohydrolase activity	1
GO:0004478	MF	methionine adenosyltransferase activity	1
GO:0004479	MF	methionyl-tRNA formyltransferase activity	1
GO:0004482	MF	mRNA (guanine-N7-)-methyltransferase activity	1
GO:0004483	MF	mRNA (nucleoside-2'-O-)-methyltransferase activity	1
GO:0004484	MF	mRNA guanylyltransferase activity	1
GO:0004485	MF	methylcrotonoyl-CoA carboxylase activity	1
GO:0004487	MF	methylenetetrahydrofolate dehydrogenase (NAD+) activity	1
GO:0004488	MF	methylenetetrahydrofolate dehydrogenase (NADP+) activity	1
GO:0004489	MF	methylenetetrahydrofolate reductase (NAD(P)H) activity	1
GO:0004491	MF	methylmalonate-semialdehyde dehydrogenase (acylating) activity	1
GO:0004497	MF	monooxygenase activity	1
GO:0004499	MF	N,N-dimethylaniline monooxygenase activity	1
GO:0004500	MF	dopamine beta-monooxygenase activity	1
GO:0004501	MF	ecdysone 20-monooxygenase activity	1
GO:0004502	MF	kynurenine 3-monooxygenase activity	1
GO:0004504	MF	peptidylglycine monooxygenase activity	1
GO:0004512	MF	inositol-3-phosphate synthase activity	1
GO:0004514	MF	nicotinate-nucleotide diphosphorylase (carboxylating) activity	1
GO:0004516	MF	nicotinate phosphoribosyltransferase activity	1
GO:0004520	MF	endodeoxyribonuclease activity	1
GO:0004523	MF	RNA-DNA hybrid ribonuclease activity	1
GO:0004525	MF	ribonuclease III activity	1
GO:0004526	MF	ribonuclease P activity	1
GO:0004527	MF	exonuclease activity	1
GO:0004529	MF	exodeoxyribonuclease activity	1
GO:0004531	MF	deoxyribonuclease II activity	1
GO:0004532	MF	exoribonuclease activity	1
GO:0004534	MF	5'-3' exoribonuclease activity	1
GO:0004535	MF	poly(A)-specific ribonuclease activity	1
GO:0004536	MF	deoxyribonuclease activity	1
GO:0004549	MF	tRNA-specific ribonuclease activity	1
GO:0004550	MF	nucleoside diphosphate kinase activity	1
GO:0004551	MF	nucleotide diphosphatase activity	1
GO:0004552	MF	octanol dehydrogenase activity	1
GO:0004553	MF	hydrolase activity, hydrolyzing O-glycosyl compounds	1
GO:0004555	MF	alpha,alpha-trehalase activity	1
GO:0004557	MF	alpha-galactosidase activity	1
GO:0004558	MF	alpha-1,4-glucosidase activity	1
GO:0004559	MF	alpha-mannosidase activity	1
GO:0004560	MF	alpha-L-fucosidase activity	1
GO:0004561	MF	alpha-N-acetylglucosaminidase activity	1
GO:0004563	MF	beta-N-acetylhexosaminidase activity	1
GO:0004565	MF	beta-galactosidase activity	1
GO:0004566	MF	beta-glucuronidase activity	1
GO:0004567	MF	beta-mannosidase activity	1
GO:0004568	MF	chitinase activity	1
GO:0004571	MF	mannosyl-oligosaccharide 1,2-alpha-mannosidase activity	1
GO:0004572	MF	mannosyl-oligosaccharide 1,3-1,6-alpha-mannosidase activity	1
GO:0004573	MF	mannosyl-oligosaccharide glucosidase activity	1
GO:0004576	MF	oligosaccharyl transferase activity	1
GO:0004579	MF	dolichyl-diphosphooligosaccharide-protein glycotransferase activity	1
GO:0004581	MF	dolichyl-phosphate beta-glucosyltransferase activity	1
GO:0004582	MF	dolichyl-phosphate beta-D-mannosyltransferase activity	1
GO:0004583	MF	dolichyl-phosphate-glucose-glycolipid alpha-glucosyltransferase activity	1
GO:0004587	MF	ornithine-oxo-acid transaminase activity	1
GO:0004588	MF	orotate phosphoribosyltransferase activity	1
GO:0004590	MF	orotidine-5'-phosphate decarboxylase activity	1
GO:0004591	MF	oxoglutarate dehydrogenase (succinyl-transferring) activity	1
GO:0004594	MF	pantothenate kinase activity	1
GO:0004595	MF	pantetheine-phosphate adenylyltransferase activity	1
GO:0004596	MF	peptide alpha-N-acetyltransferase activity	1
GO:0004597	MF	peptide-aspartate beta-dioxygenase activity	1
GO:0004598	MF	peptidylamidoglycolate lyase activity	1
GO:0004601	MF	peroxidase activity	1
GO:0004602	MF	glutathione peroxidase activity	1
GO:0004605	MF	phosphatidate cytidylyltransferase activity	1
GO:0004609	MF	phosphatidylserine decarboxylase activity	1
GO:0004610	MF	phosphoacetylglucosamine mutase activity	1
GO:0004611	MF	phosphoenolpyruvate carboxykinase activity	1
GO:0004613	MF	phosphoenolpyruvate carboxykinase (GTP) activity	1
GO:0004614	MF	phosphoglucomutase activity	1
GO:0004615	MF	phosphomannomutase activity	1
GO:0004616	MF	phosphogluconate dehydrogenase (decarboxylating) activity	1
GO:0004617	MF	phosphoglycerate dehydrogenase activity	1
GO:0004618	MF	phosphoglycerate kinase activity	1
GO:0004619	MF	phosphoglycerate mutase activity	1
GO:0004620	MF	phospholipase activity	1
GO:0004622	MF	lysophospholipase activity	1
GO:0004623	MF	phospholipase A2 activity	1
GO:0004629	MF	phospholipase C activity	1
GO:0004630	MF	phospholipase D activity	1
GO:0004631	MF	phosphomevalonate kinase activity	1
GO:0004632	MF	phosphopantothenate--cysteine ligase activity	1
GO:0004634	MF	phosphopyruvate hydratase activity	1
GO:0004637	MF	phosphoribosylamine-glycine ligase activity	1
GO:0004638	MF	phosphoribosylaminoimidazole carboxylase activity	1
GO:0004639	MF	phosphoribosylaminoimidazolesuccinocarboxamide synthase activity	1
GO:0004641	MF	phosphoribosylformylglycinamidine cyclo-ligase activity	1
GO:0004642	MF	phosphoribosylformylglycinamidine synthase activity	1
GO:0004644	MF	phosphoribosylglycinamide formyltransferase activity	1
GO:0004645	MF	phosphorylase activity	1
GO:0004647	MF	phosphoserine phosphatase activity	1
GO:0004648	MF	O-phospho-L-serine:2-oxoglutarate aminotransferase activity	1
GO:0004649	MF	poly(ADP-ribose) glycohydrolase activity	1
GO:0004651	MF	polynucleotide 5'-phosphatase activity	1
GO:0004652	MF	polynucleotide adenylyltransferase activity	1
GO:0004653	MF	polypeptide N-acetylgalactosaminyltransferase activity	1
GO:0004654	MF	polyribonucleotide nucleotidyltransferase activity	1
GO:0004655	MF	porphobilinogen synthase activity	1
GO:0004656	MF	procollagen-proline 4-dioxygenase activity	1
GO:0004657	MF	proline dehydrogenase activity	1
GO:0004658	MF	propionyl-CoA carboxylase activity	1
GO:0004659	MF	prenyltransferase activity	1
GO:0004660	MF	protein farnesyltransferase activity	1
GO:0004661	MF	protein geranylgeranyltransferase activity	1
GO:0004662	MF	CAAX-protein geranylgeranyltransferase activity	1
GO:0004663	MF	Rab geranylgeranyltransferase activity	1
GO:0004666	MF	prostaglandin-endoperoxide synthase activity	1
GO:0004672	MF	protein kinase activity	1
GO:0004673	MF	protein histidine kinase activity	1
GO:0004674	MF	protein serine/threonine kinase activity	1
GO:0004675	MF	transmembrane receptor protein serine/threonine kinase activity	1
GO:0004677	MF	DNA-dependent protein kinase activity	1
GO:0004679	MF	AMP-activated protein kinase activity	1
GO:0004683	MF	calmodulin-dependent protein kinase activity	1
GO:0004686	MF	elongation factor-2 kinase activity	1
GO:0004687	MF	myosin light chain kinase activity	1
GO:0004689	MF	phosphorylase kinase activity	1
GO:0004690	MF	cyclic nucleotide-dependent protein kinase activity	1
GO:0004691	MF	cAMP-dependent protein kinase activity	1
GO:0004692	MF	cGMP-dependent protein kinase activity	1
GO:0004693	MF	cyclin-dependent protein serine/threonine kinase activity	1
GO:0004697	MF	protein kinase C activity	1
GO:0004698	MF	calcium-dependent protein kinase C activity	1
GO:0004702	MF	receptor signaling protein serine/threonine kinase activity	1
GO:0004703	MF	G-protein coupled receptor kinase activity	1
GO:0004705	MF	JUN kinase activity	1
GO:0004706	MF	JUN kinase kinase kinase activity	1
GO:0004707	MF	MAP kinase activity	1
GO:0004708	MF	MAP kinase kinase activity	1
GO:0004709	MF	MAP kinase kinase kinase activity	1
GO:0004711	MF	ribosomal protein S6 kinase activity	1
GO:0004712	MF	protein serine/threonine/tyrosine kinase activity	1
GO:0004713	MF	protein tyrosine kinase activity	1
GO:0004714	MF	transmembrane receptor protein tyrosine kinase activity	1
GO:0004715	MF	non-membrane spanning protein tyrosine kinase activity	1
GO:0004716	MF	receptor signaling protein tyrosine kinase activity	1
GO:0004719	MF	protein-L-isoaspartate (D-aspartate) O-methyltransferase activity	1
GO:0004721	MF	phosphoprotein phosphatase activity	1
GO:0004722	MF	protein serine/threonine phosphatase activity	1
GO:0004723	MF	calcium-dependent protein serine/threonine phosphatase activity	1
GO:0004725	MF	protein tyrosine phosphatase activity	1
GO:0004726	MF	non-membrane spanning protein tyrosine phosphatase activity	1
GO:0004727	MF	prenylated protein tyrosine phosphatase activity	1
GO:0004728	MF	receptor signaling protein tyrosine phosphatase activity	1
GO:0004729	MF	oxygen-dependent protoporphyrinogen oxidase activity	1
GO:0004730	MF	pseudouridylate synthase activity	1
GO:0004731	MF	purine-nucleoside phosphorylase activity	1
GO:0004733	MF	pyridoxamine-phosphate oxidase activity	1
GO:0004736	MF	pyruvate carboxylase activity	1
GO:0004738	MF	pyruvate dehydrogenase activity	1
GO:0004739	MF	pyruvate dehydrogenase (acetyl-transferring) activity	1
GO:0004740	MF	pyruvate dehydrogenase (acetyl-transferring) kinase activity	1
GO:0004741	MF	[pyruvate dehydrogenase (lipoamide)] phosphatase activity	1
GO:0004742	MF	dihydrolipoyllysine-residue acetyltransferase activity	1
GO:0004743	MF	pyruvate kinase activity	1
GO:0004745	MF	retinol dehydrogenase activity	1
GO:0004747	MF	ribokinase activity	1
GO:0004748	MF	ribonucleoside-diphosphate reductase activity, thioredoxin disulfide as acceptor	1
GO:0004749	MF	ribose phosphate diphosphokinase activity	1
GO:0004750	MF	ribulose-phosphate 3-epimerase activity	1
GO:0004751	MF	ribose-5-phosphate isomerase activity	1
GO:0004756	MF	selenide, water dikinase activity	1
GO:0004757	MF	sepiapterin reductase activity	1
GO:0004758	MF	serine C-palmitoyltransferase activity	1
GO:0004760	MF	serine-pyruvate transaminase activity	1
GO:0004766	MF	spermidine synthase activity	1
GO:0004767	MF	sphingomyelin phosphodiesterase activity	1
GO:0004768	MF	stearoyl-CoA 9-desaturase activity	1
GO:0004772	MF	sterol O-acyltransferase activity	1
GO:0004774	MF	succinate-CoA ligase activity	1
GO:0004775	MF	succinate-CoA ligase (ADP-forming) activity	1
GO:0004776	MF	succinate-CoA ligase (GDP-forming) activity	1
GO:0004777	MF	succinate-semialdehyde dehydrogenase (NAD+) activity	1
GO:0004779	MF	sulfate adenylyltransferase activity	1
GO:0004781	MF	sulfate adenylyltransferase (ATP) activity	1
GO:0004782	MF	sulfinoalanine decarboxylase activity	1
GO:0004784	MF	superoxide dismutase activity	1
GO:0004788	MF	thiamine diphosphokinase activity	1
GO:0004791	MF	thioredoxin-disulfide reductase activity	1
GO:0004792	MF	thiosulfate sulfurtransferase activity	1
GO:0004793	MF	threonine aldolase activity	1
GO:0004794	MF	L-threonine ammonia-lyase activity	1
GO:0004797	MF	thymidine kinase activity	1
GO:0004798	MF	thymidylate kinase activity	1
GO:0004799	MF	thymidylate synthase activity	1
GO:0004801	MF	sedoheptulose-7-phosphate:D-glyceraldehyde-3-phosphate glyceronetransferase activity	1
GO:0004802	MF	transketolase activity	1
GO:0004803	MF	transposase activity	1
GO:0004805	MF	trehalose-phosphatase activity	1
GO:0004806	MF	triglyceride lipase activity	1
GO:0004808	MF	tRNA (5-methylaminomethyl-2-thiouridylate)-methyltransferase activity	1
GO:0004809	MF	tRNA (guanine-N2-)-methyltransferase activity	1
GO:0004812	MF	aminoacyl-tRNA ligase activity	1
GO:0004813	MF	alanine-tRNA ligase activity	1
GO:0004814	MF	arginine-tRNA ligase activity	1
GO:0004815	MF	aspartate-tRNA ligase activity	1
GO:0004816	MF	asparagine-tRNA ligase activity	1
GO:0004817	MF	cysteine-tRNA ligase activity	1
GO:0004818	MF	glutamate-tRNA ligase activity	1
GO:0004819	MF	glutamine-tRNA ligase activity	1
GO:0004820	MF	glycine-tRNA ligase activity	1
GO:0004821	MF	histidine-tRNA ligase activity	1
GO:0004822	MF	isoleucine-tRNA ligase activity	1
GO:0004823	MF	leucine-tRNA ligase activity	1
GO:0004824	MF	lysine-tRNA ligase activity	1
GO:0004825	MF	methionine-tRNA ligase activity	1
GO:0004826	MF	phenylalanine-tRNA ligase activity	1
GO:0004827	MF	proline-tRNA ligase activity	1
GO:0004828	MF	serine-tRNA ligase activity	1
GO:0004829	MF	threonine-tRNA ligase activity	1
GO:0004830	MF	tryptophan-tRNA ligase activity	1
GO:0004831	MF	tyrosine-tRNA ligase activity	1
GO:0004832	MF	valine-tRNA ligase activity	1
GO:0004835	MF	tubulin-tyrosine ligase activity	1
GO:0004837	MF	tyrosine decarboxylase activity	1
GO:0004838	MF	L-tyrosine:2-oxoglutarate aminotransferase activity	1
GO:0004839	MF	ubiquitin activating enzyme activity	1
GO:0004843	MF	ubiquitin-specific protease activity	1
GO:0004844	MF	uracil DNA N-glycosylase activity	1
GO:0004845	MF	uracil phosphoribosyltransferase activity	1
GO:0004849	MF	uridine kinase activity	1
GO:0004850	MF	uridine phosphorylase activity	1
GO:0004852	MF	uroporphyrinogen-III synthase activity	1
GO:0004853	MF	uroporphyrinogen decarboxylase activity	1
GO:0004854	MF	xanthine dehydrogenase activity	1
GO:0004855	MF	xanthine oxidase activity	1
GO:0004856	MF	xylulokinase activity	1
GO:0004857	MF	enzyme inhibitor activity	1
GO:0004860	MF	protein kinase inhibitor activity	1
GO:0004861	MF	cyclin-dependent protein serine/threonine kinase inhibitor activity	1
GO:0004864	MF	protein phosphatase inhibitor activity	1
GO:0004865	MF	protein serine/threonine phosphatase inhibitor activity	1
GO:0004866	MF	endopeptidase inhibitor activity	1
GO:0004867	MF	serine-type endopeptidase inhibitor activity	1
GO:0004869	MF	cysteine-type endopeptidase inhibitor activity	1
GO:0004872	MF	receptor activity	1
GO:0004879	MF	RNA polymerase II transcription factor activity, ligand-activated sequence-specific DNA binding	1
GO:0004884	MF	ecdysteroid hormone receptor activity	1
GO:0004887	MF	thyroid hormone receptor activity	1
GO:0004888	MF	transmembrane signaling receptor activity	1
GO:0004890	MF	GABA-A receptor activity	1
GO:0004896	MF	cytokine receptor activity	1
GO:0004930	MF	G-protein coupled receptor activity	1
GO:0004948	MF	calcitonin receptor activity	1
GO:0004951	MF	cholecystokinin receptor activity	1
GO:0004952	MF	dopamine neurotransmitter receptor activity	1
GO:0004965	MF	G-protein coupled GABA receptor activity	1
GO:0004970	MF	ionotropic glutamate receptor activity	1
GO:0004972	MF	NMDA glutamate receptor activity	1
GO:0004983	MF	neuropeptide Y receptor activity	1
GO:0004984	MF	olfactory receptor activity	1
GO:0004993	MF	serotonin receptor activity	1
GO:0005001	MF	transmembrane receptor protein tyrosine phosphatase activity	1
GO:0005003	MF	ephrin receptor activity	1
GO:0005006	MF	epidermal growth factor-activated receptor activity	1
GO:0005007	MF	fibroblast growth factor-activated receptor activity	1
GO:0005009	MF	insulin-activated receptor activity	1
GO:0005010	MF	insulin-like growth factor-activated receptor activity	1
GO:0005017	MF	platelet-derived growth factor-activated receptor activity	1
GO:0005021	MF	vascular endothelial growth factor-activated receptor activity	1
GO:0005024	MF	transforming growth factor beta-activated receptor activity	1
GO:0005025	MF	transforming growth factor beta receptor activity, type I	1
GO:0005026	MF	transforming growth factor beta receptor activity, type II	1
GO:0005030	MF	neurotrophin receptor activity	1
GO:0005031	MF	tumor necrosis factor-activated receptor activity	1
GO:0005035	MF	death receptor activity	1
GO:0005041	MF	low-density lipoprotein receptor activity	1
GO:0005042	MF	netrin receptor activity	1
GO:0005043	MF	netrin receptor activity involved in chemorepulsion	1
GO:0005044	MF	scavenger receptor activity	1
GO:0005046	MF	KDEL sequence binding	1
GO:0005047	MF	signal recognition particle binding	1
GO:0005048	MF	signal sequence binding	1
GO:0005049	MF	nuclear export signal receptor activity	1
GO:0005052	MF	peroxisome matrix targeting signal-1 binding	1
GO:0005053	MF	peroxisome matrix targeting signal-2 binding	1
GO:0005055	MF	laminin receptor activity	1
GO:0005057	MF	receptor signaling protein activity	1
GO:0005070	MF	SH3/SH2 adaptor activity	1
GO:0005072	MF	transforming growth factor beta receptor, cytoplasmic mediator activity	1
GO:0005078	MF	MAP-kinase scaffold activity	1
GO:0005080	MF	protein kinase C binding	1
GO:0005085	MF	guanyl-nucleotide exchange factor activity	1
GO:0005086	MF	ARF guanyl-nucleotide exchange factor activity	1
GO:0005088	MF	Ras guanyl-nucleotide exchange factor activity	1
GO:0005089	MF	Rho guanyl-nucleotide exchange factor activity	1
GO:0005092	MF	GDP-dissociation inhibitor activity	1
GO:0005093	MF	Rab GDP-dissociation inhibitor activity	1
GO:0005094	MF	Rho GDP-dissociation inhibitor activity	1
GO:0005096	MF	GTPase activator activity	1
GO:0005102	MF	receptor binding	1
GO:0005104	MF	fibroblast growth factor receptor binding	1
GO:0005109	MF	frizzled binding	1
GO:0005110	MF	frizzled-2 binding	1
GO:0005112	MF	Notch binding	1
GO:0005113	MF	patched binding	1
GO:0005118	MF	sevenless binding	1
GO:0005119	MF	smoothened binding	1
GO:0005121	MF	Toll binding	1
GO:0005122	MF	torso binding	1
GO:0005125	MF	cytokine activity	1
GO:0005126	MF	cytokine receptor binding	1
GO:0005154	MF	epidermal growth factor receptor binding	1
GO:0005158	MF	insulin receptor binding	1
GO:0005159	MF	insulin-like growth factor receptor binding	1
GO:0005160	MF	transforming growth factor beta receptor binding	1
GO:0005164	MF	tumor necrosis factor receptor binding	1
GO:0005172	MF	vascular endothelial growth factor receptor binding	1
GO:0005178	MF	integrin binding	1
GO:0005179	MF	hormone activity	1
GO:0005184	MF	neuropeptide hormone activity	1
GO:0005198	MF	structural molecule activity	1
GO:0005200	MF	structural constituent of cytoskeleton	1
GO:0005201	MF	extracellular matrix structural constituent	1
GO:0005214	MF	structural constituent of chitin-based cuticle	1
GO:0005215	MF	transporter activity	1
GO:0005216	MF	ion channel activity	1
GO:0005217	MF	intracellular ligand-gated ion channel activity	1
GO:0005218	MF	intracellular ligand-gated calcium channel activity	1
GO:0005220	MF	inositol 1,4,5-trisphosphate-sensitive calcium-release channel activity	1
GO:0005221	MF	intracellular cyclic nucleotide activated cation channel activity	1
GO:0005225	MF	volume-sensitive anion channel activity	1
GO:0005227	MF	calcium activated cation channel activity	1
GO:0005229	MF	intracellular calcium activated chloride channel activity	1
GO:0005230	MF	extracellular ligand-gated ion channel activity	1
GO:0005231	MF	excitatory extracellular ligand-gated ion channel activity	1
GO:0005234	MF	extracellular-glutamate-gated ion channel activity	1
GO:0005242	MF	inward rectifier potassium channel activity	1
GO:0005243	MF	gap junction channel activity	1
GO:0005244	MF	voltage-gated ion channel activity	1
GO:0005245	MF	voltage-gated calcium channel activity	1
GO:0005247	MF	voltage-gated chloride channel activity	1
GO:0005248	MF	voltage-gated sodium channel activity	1
GO:0005249	MF	voltage-gated potassium channel activity	1
GO:0005250	MF	A-type (transient outward) potassium channel activity	1
GO:0005251	MF	delayed rectifier potassium channel activity	1
GO:0005252	MF	open rectifier potassium channel activity	1
GO:0005253	MF	anion channel activity	1
GO:0005254	MF	chloride channel activity	1
GO:0005261	MF	cation channel activity	1
GO:0005262	MF	calcium channel activity	1
GO:0005267	MF	potassium channel activity	1
GO:0005272	MF	sodium channel activity	1
GO:0005275	MF	amine transmembrane transporter activity	1
GO:0005280	MF	hydrogen:amino acid symporter activity	1
GO:0005283	MF	sodium:amino acid symporter activity	1
GO:0005302	MF	L-tyrosine transmembrane transporter activity	1
GO:0005310	MF	dicarboxylic acid transmembrane transporter activity	1
GO:0005313	MF	L-glutamate transmembrane transporter activity	1
GO:0005314	MF	high-affinity glutamate transmembrane transporter activity	1
GO:0005315	MF	inorganic phosphate transmembrane transporter activity	1
GO:0005316	MF	high-affinity inorganic phosphate:sodium symporter activity	1
GO:0005319	MF	lipid transporter activity	1
GO:0005324	MF	long-chain fatty acid transporter activity	1
GO:0005326	MF	neurotransmitter transporter activity	1
GO:0005328	MF	neurotransmitter:sodium symporter activity	1
GO:0005332	MF	gamma-aminobutyric acid:sodium symporter activity	1
GO:0005337	MF	nucleoside transmembrane transporter activity	1
GO:0005338	MF	nucleotide-sugar transmembrane transporter activity	1
GO:0005342	MF	organic acid transmembrane transporter activity	1
GO:0005343	MF	organic acid:sodium symporter activity	1
GO:0005346	MF	purine ribonucleotide transmembrane transporter activity	1
GO:0005347	MF	ATP transmembrane transporter activity	1
GO:0005351	MF	sugar:proton symporter activity	1
GO:0005355	MF	glucose transmembrane transporter activity	1
GO:0005371	MF	tricarboxylate secondary active transmembrane transporter activity	1
GO:0005372	MF	water transmembrane transporter activity	1
GO:0005375	MF	copper ion transmembrane transporter activity	1
GO:0005381	MF	iron ion transmembrane transporter activity	1
GO:0005384	MF	manganese ion transmembrane transporter activity	1
GO:0005385	MF	zinc ion transmembrane transporter activity	1
GO:0005388	MF	calcium-transporting ATPase activity	1
GO:0005391	MF	sodium:potassium-exchanging ATPase activity	1
GO:0005395	MF	eye pigment precursor transporter activity	1
GO:0005402	MF	cation:sugar symporter activity	1
GO:0005415	MF	nucleoside:sodium symporter activity	1
GO:0005416	MF	cation:amino acid symporter activity	1
GO:0005427	MF	proton-dependent oligopeptide secondary active transmembrane transporter activity	1
GO:0005430	MF	synaptic vesicle amine transmembrane transporter activity	1
GO:0005432	MF	calcium:sodium antiporter activity	1
GO:0005436	MF	sodium:phosphate symporter activity	1
GO:0005451	MF	monovalent cation:proton antiporter activity	1
GO:0005452	MF	inorganic anion exchanger activity	1
GO:0005457	MF	GDP-fucose transmembrane transporter activity	1
GO:0005459	MF	UDP-galactose transmembrane transporter activity	1
GO:0005462	MF	UDP-N-acetylglucosamine transmembrane transporter activity	1
GO:0005463	MF	UDP-N-acetylgalactosamine transmembrane transporter activity	1
GO:0005464	MF	UDP-xylose transmembrane transporter activity	1
GO:0005471	MF	ATP:ADP antiporter activity	1
GO:0005476	MF	carnitine:acyl carnitine antiporter activity	1
GO:0005484	MF	SNAP receptor activity	1
GO:0005487	MF	nucleocytoplasmic transporter activity	1
GO:0005496	MF	steroid binding	1
GO:0005500	MF	juvenile hormone binding	1
GO:0005501	MF	retinoid binding	1
GO:0005504	MF	fatty acid binding	1
GO:0005506	MF	iron ion binding	1
GO:0005507	MF	copper ion binding	1
GO:0005509	MF	calcium ion binding	1
GO:0005513	BP	detection of calcium ion	1
GO:0005516	MF	calmodulin binding	1
GO:0005518	MF	collagen binding	1
GO:0005519	MF	cytoskeletal regulatory protein binding	1
GO:0005520	MF	insulin-like growth factor binding	1
GO:0005521	MF	lamin binding	1
GO:0005523	MF	tropomyosin binding	1
GO:0005524	MF	ATP binding	1
GO:0005525	MF	GTP binding	1
GO:0005527	MF	macrolide binding	1
GO:0005528	MF	FK506 binding	1
GO:0005534	MF	galactose binding	1
GO:0005536	MF	glucose binding	1
GO:0005537	MF	mannose binding	1
GO:0005539	MF	glycosaminoglycan binding	1
GO:0005543	MF	phospholipid binding	1
GO:0005544	MF	calcium-dependent phospholipid binding	1
GO:0005545	MF	1-phosphatidylinositol binding	1
GO:0005546	MF	phosphatidylinositol-4,5-bisphosphate binding	1
GO:0005547	MF	phosphatidylinositol-3,4,5-trisphosphate binding	1
GO:0005548	MF	phospholipid transporter activity	1
GO:0005549	MF	odorant binding	1
GO:0005576	CC	extracellular region	1
GO:0005577	CC	fibrinogen complex	1
GO:0005578	CC	proteinaceous extracellular matrix	1
GO:0005581	CC	collagen trimer	1
GO:0005587	CC	collagen type IV trimer	1
GO:0005604	CC	basement membrane	1
GO:0005605	CC	basal lamina	1
GO:0005614	CC	interstitial matrix	1
GO:0005615	CC	extracellular space	1
GO:0005616	CC	larval serum protein complex	1
GO:0005635	CC	nuclear envelope	1
GO:0005637	CC	nuclear inner membrane	1
GO:0005638	CC	lamin filament	1
GO:0005639	CC	integral component of nuclear inner membrane	1
GO:0005640	CC	nuclear outer membrane	1
GO:0005642	CC	annulate lamellae	1
GO:0005643	CC	nuclear pore	1
GO:0005652	CC	nuclear lamina	1
GO:0005655	CC	nucleolar ribonuclease P complex	1
GO:0005656	CC	nuclear pre-replicative complex	1
GO:0005657	CC	replication fork	1
GO:0005658	CC	alpha DNA polymerase:primase complex	1
GO:0005662	CC	DNA replication factor A complex	1
GO:0005663	CC	DNA replication factor C complex	1
GO:0005664	CC	nuclear origin of replication recognition complex	1
GO:0005665	CC	DNA-directed RNA polymerase II, core complex	1
GO:0005666	CC	DNA-directed RNA polymerase III complex	1
GO:0005669	CC	transcription factor TFIID complex	1
GO:0005671	CC	Ada2/Gcn5/Ada3 transcription activator complex	1
GO:0005672	CC	transcription factor TFIIA complex	1
GO:0005673	CC	transcription factor TFIIE complex	1
GO:0005674	CC	transcription factor TFIIF complex	1
GO:0005675	CC	holo TFIIH complex	1
GO:0005677	CC	chromatin silencing complex	1
GO:0005680	CC	anaphase-promoting complex	1
GO:0005681	CC	spliceosomal complex	1
GO:0005682	CC	U5 snRNP	1
GO:0005683	CC	U7 snRNP	1
GO:0005684	CC	U2-type spliceosomal complex	1
GO:0005685	CC	U1 snRNP	1
GO:0005686	CC	U2 snRNP	1
GO:0005687	CC	U4 snRNP	1
GO:0005688	CC	U6 snRNP	1
GO:0005689	CC	U12-type spliceosomal complex	1
GO:0005692	CC	U11 snRNP	1
GO:0005701	CC	polytene chromosome chromocenter	1
GO:0005703	CC	polytene chromosome puff	1
GO:0005704	CC	polytene chromosome band	1
GO:0005712	CC	chiasma	1
GO:0005719	CC	nuclear euchromatin	1
GO:0005720	CC	nuclear heterochromatin	1
GO:0005721	CC	pericentric heterochromatin	1
GO:0005722	CC	beta-heterochromatin	1
GO:0005723	CC	alpha-heterochromatin	1
GO:0005724	CC	nuclear telomeric heterochromatin	1
GO:0005725	CC	intercalary heterochromatin	1
GO:0005726	CC	perichromatin fibrils	1
GO:0005730	CC	nucleolus	1
GO:0005732	CC	small nucleolar ribonucleoprotein complex	1
GO:0005736	CC	DNA-directed RNA polymerase I complex	1
GO:0005739	CC	mitochondrion	1
GO:0005741	CC	mitochondrial outer membrane	1
GO:0005742	CC	mitochondrial outer membrane translocase complex	1
GO:0005743	CC	mitochondrial inner membrane	1
GO:0005744	CC	mitochondrial inner membrane presequence translocase complex	1
GO:0005746	CC	mitochondrial respiratory chain	1
GO:0005747	CC	mitochondrial respiratory chain complex I	1
GO:0005749	CC	mitochondrial respiratory chain complex II, succinate dehydrogenase complex (ubiquinone)	1
GO:0005750	CC	mitochondrial respiratory chain complex III	1
GO:0005751	CC	mitochondrial respiratory chain complex IV	1
GO:0005753	CC	mitochondrial proton-transporting ATP synthase complex	1
GO:0005756	CC	mitochondrial proton-transporting ATP synthase, central stalk	1
GO:0005758	CC	mitochondrial intermembrane space	1
GO:0005759	CC	mitochondrial matrix	1
GO:0005760	CC	gamma DNA polymerase complex	1
GO:0005761	CC	mitochondrial ribosome	1
GO:0005762	CC	mitochondrial large ribosomal subunit	1
GO:0005763	CC	mitochondrial small ribosomal subunit	1
GO:0005764	CC	lysosome	1
GO:0005765	CC	lysosomal membrane	1
GO:0005767	CC	secondary lysosome	1
GO:0005768	CC	endosome	1
GO:0005769	CC	early endosome	1
GO:0005770	CC	late endosome	1
GO:0005771	CC	multivesicular body	1
GO:0005773	CC	vacuole	1
GO:0005774	CC	vacuolar membrane	1
GO:0005775	CC	vacuolar lumen	1
GO:0005776	CC	autophagosome	1
GO:0005778	CC	peroxisomal membrane	1
GO:0005779	CC	integral component of peroxisomal membrane	1
GO:0005783	CC	endoplasmic reticulum	1
GO:0005784	CC	Sec61 translocon complex	1
GO:0005785	CC	signal recognition particle receptor complex	1
GO:0005786	CC	signal recognition particle, endoplasmic reticulum targeting	1
GO:0005787	CC	signal peptidase complex	1
GO:0005788	CC	endoplasmic reticulum lumen	1
GO:0005789	CC	endoplasmic reticulum membrane	1
GO:0005790	CC	smooth endoplasmic reticulum	1
GO:0005791	CC	rough endoplasmic reticulum	1
GO:0005793	CC	endoplasmic reticulum-Golgi intermediate compartment	1
GO:0005794	CC	Golgi apparatus	1
GO:0005795	CC	Golgi stack	1
GO:0005797	CC	Golgi medial cisterna	1
GO:0005798	CC	Golgi-associated vesicle	1
GO:0005801	CC	cis-Golgi network	1
GO:0005802	CC	trans-Golgi network	1
GO:0005811	CC	lipid particle	1
GO:0005813	CC	centrosome	1
GO:0005814	CC	centriole	1
GO:0005815	CC	microtubule organizing center	1
GO:0005818	CC	aster	1
GO:0005819	CC	spindle	1
GO:0005826	CC	actomyosin contractile ring	1
GO:0005827	CC	polar microtubule	1
GO:0005828	CC	kinetochore microtubule	1
GO:0005829	CC	cytosol	1
GO:0005832	CC	chaperonin-containing T-complex	1
GO:0005834	CC	heterotrimeric G-protein complex	1
GO:0005835	CC	fatty acid synthase complex	1
GO:0005838	CC	proteasome regulatory particle	1
GO:0005839	CC	proteasome core complex	1
GO:0005840	CC	ribosome	1
GO:0005844	CC	polysome	1
GO:0005845	CC	mRNA cap binding complex	1
GO:0005846	CC	nuclear cap binding complex	1
GO:0005847	CC	mRNA cleavage and polyadenylation specificity factor complex	1
GO:0005848	CC	mRNA cleavage stimulating factor complex	1
GO:0005849	CC	mRNA cleavage factor complex	1
GO:0005850	CC	eukaryotic translation initiation factor 2 complex	1
GO:0005851	CC	eukaryotic translation initiation factor 2B complex	1
GO:0005852	CC	eukaryotic translation initiation factor 3 complex	1
GO:0005853	CC	eukaryotic translation elongation factor 1 complex	1
GO:0005854	CC	nascent polypeptide-associated complex	1
GO:0005858	CC	axonemal dynein complex	1
GO:0005859	CC	muscle myosin complex	1
GO:0005862	CC	muscle thin filament tropomyosin	1
GO:0005863	CC	striated muscle myosin thick filament	1
GO:0005865	CC	striated muscle thin filament	1
GO:0005868	CC	cytoplasmic dynein complex	1
GO:0005869	CC	dynactin complex	1
GO:0005871	CC	kinesin complex	1
GO:0005872	CC	minus-end kinesin complex	1
GO:0005873	CC	plus-end kinesin complex	1
GO:0005874	CC	microtubule	1
GO:0005875	CC	microtubule associated complex	1
GO:0005876	CC	spindle microtubule	1
GO:0005880	CC	nuclear microtubule	1
GO:0005881	CC	cytoplasmic microtubule	1
GO:0005882	CC	intermediate filament	1
GO:0005884	CC	actin filament	1
GO:0005885	CC	Arp2/3 protein complex	1
GO:0005887	CC	integral component of plasma membrane	1
GO:0005890	CC	sodium:potassium-exchanging ATPase complex	1
GO:0005891	CC	voltage-gated calcium channel complex	1
GO:0005899	CC	insulin receptor complex	1
GO:0005902	CC	microvillus	1
GO:0005903	CC	brush border	1
GO:0005905	CC	coated pit	1
GO:0005912	CC	adherens junction	1
GO:0005913	CC	cell-cell adherens junction	1
GO:0005914	CC	spot adherens junction	1
GO:0005915	CC	zonula adherens	1
GO:0005916	CC	fascia adherens	1
GO:0005917	CC	nephrocyte diaphragm	1
GO:0005918	CC	septate junction	1
GO:0005919	CC	pleated septate junction	1
GO:0005920	CC	smooth septate junction	1
GO:0005921	CC	gap junction	1
GO:0005923	CC	bicellular tight junction	1
GO:0005924	CC	cell-substrate adherens junction	1
GO:0005925	CC	focal adhesion	1
GO:0005926	CC	connecting hemi-adherens junction	1
GO:0005927	CC	muscle tendon junction	1
GO:0005929	CC	cilium	1
GO:0005930	CC	axoneme	1
GO:0005938	CC	cell cortex	1
GO:0005940	CC	septin ring	1
GO:0005942	CC	phosphatidylinositol 3-kinase complex	1
GO:0005943	CC	phosphatidylinositol 3-kinase complex, class IA	1
GO:0005947	CC	mitochondrial alpha-ketoglutarate dehydrogenase complex	1
GO:0005952	CC	cAMP-dependent protein kinase complex	1
GO:0005954	CC	calcium- and calmodulin-dependent protein kinase complex	1
GO:0005955	CC	calcineurin complex	1
GO:0005956	CC	protein kinase CK2 complex	1
GO:0005960	CC	glycine cleavage complex	1
GO:0005964	CC	phosphorylase kinase complex	1
GO:0005965	CC	protein farnesyltransferase complex	1
GO:0005967	CC	mitochondrial pyruvate dehydrogenase complex	1
GO:0005968	CC	Rab-protein geranylgeranyltransferase complex	1
GO:0005971	CC	ribonucleoside-diphosphate reductase complex	1
GO:0005975	BP	carbohydrate metabolic process	1
GO:0005976	BP	polysaccharide metabolic process	1
GO:0005977	BP	glycogen metabolic process	1
GO:0005978	BP	glycogen biosynthetic process	1
GO:0005979	BP	regulation of glycogen biosynthetic process	1
GO:0005980	BP	glycogen catabolic process	1
GO:0005981	BP	regulation of glycogen catabolic process	1
GO:0005984	BP	disaccharide metabolic process	1
GO:0005991	BP	trehalose metabolic process	1
GO:0005992	BP	trehalose biosynthetic process	1
GO:0005997	BP	xylulose metabolic process	1
GO:0006000	BP	fructose metabolic process	1
GO:0006003	BP	fructose 2,6-bisphosphate metabolic process	1
GO:0006004	BP	fucose metabolic process	1
GO:0006006	BP	glucose metabolic process	1
GO:0006007	BP	glucose catabolic process	1
GO:0006011	BP	UDP-glucose metabolic process	1
GO:0006012	BP	galactose metabolic process	1
GO:0006013	BP	mannose metabolic process	1
GO:0006014	BP	D-ribose metabolic process	1
GO:0006020	BP	inositol metabolic process	1
GO:0006021	BP	inositol biosynthetic process	1
GO:0006022	BP	aminoglycan metabolic process	1
GO:0006023	BP	aminoglycan biosynthetic process	1
GO:0006024	BP	glycosaminoglycan biosynthetic process	1
GO:0006026	BP	aminoglycan catabolic process	1
GO:0006027	BP	glycosaminoglycan catabolic process	1
GO:0006029	BP	proteoglycan metabolic process	1
GO:0006030	BP	chitin metabolic process	1
GO:0006031	BP	chitin biosynthetic process	1
GO:0006032	BP	chitin catabolic process	1
GO:0006034	BP	cuticle chitin metabolic process	1
GO:0006035	BP	cuticle chitin biosynthetic process	1
GO:0006036	BP	cuticle chitin catabolic process	1
GO:0006040	BP	amino sugar metabolic process	1
GO:0006041	BP	glucosamine metabolic process	1
GO:0006043	BP	glucosamine catabolic process	1
GO:0006044	BP	N-acetylglucosamine metabolic process	1
GO:0006047	BP	UDP-N-acetylglucosamine metabolic process	1
GO:0006048	BP	UDP-N-acetylglucosamine biosynthetic process	1
GO:0006066	BP	alcohol metabolic process	1
GO:0006067	BP	ethanol metabolic process	1
GO:0006069	BP	ethanol oxidation	1
GO:0006071	BP	glycerol metabolic process	1
GO:0006072	BP	glycerol-3-phosphate metabolic process	1
GO:0006073	BP	cellular glucan metabolic process	1
GO:0006081	BP	cellular aldehyde metabolic process	1
GO:0006083	BP	acetate metabolic process	1
GO:0006084	BP	acetyl-CoA metabolic process	1
GO:0006085	BP	acetyl-CoA biosynthetic process	1
GO:0006086	BP	acetyl-CoA biosynthetic process from pyruvate	1
GO:0006090	BP	pyruvate metabolic process	1
GO:0006091	BP	generation of precursor metabolites and energy	1
GO:0006094	BP	gluconeogenesis	1
GO:0006096	BP	glycolytic process	1
GO:0006097	BP	glyoxylate cycle	1
GO:0006098	BP	pentose-phosphate shunt	1
GO:0006099	BP	tricarboxylic acid cycle	1
GO:0006101	BP	citrate metabolic process	1
GO:0006102	BP	isocitrate metabolic process	1
GO:0006103	BP	2-oxoglutarate metabolic process	1
GO:0006105	BP	succinate metabolic process	1
GO:0006106	BP	fumarate metabolic process	1
GO:0006108	BP	malate metabolic process	1
GO:0006109	BP	regulation of carbohydrate metabolic process	1
GO:0006112	BP	energy reserve metabolic process	1
GO:0006116	BP	NADH oxidation	1
GO:0006117	BP	acetaldehyde metabolic process	1
GO:0006119	BP	oxidative phosphorylation	1
GO:0006120	BP	mitochondrial electron transport, NADH to ubiquinone	1
GO:0006121	BP	mitochondrial electron transport, succinate to ubiquinone	1
GO:0006122	BP	mitochondrial electron transport, ubiquinol to cytochrome c	1
GO:0006123	BP	mitochondrial electron transport, cytochrome c to oxygen	1
GO:0006127	BP	glycerophosphate shuttle	1
GO:0006140	BP	regulation of nucleotide metabolic process	1
GO:0006144	BP	purine nucleobase metabolic process	1
GO:0006145	BP	purine nucleobase catabolic process	1
GO:0006147	BP	guanine catabolic process	1
GO:0006152	BP	purine nucleoside catabolic process	1
GO:0006154	BP	adenosine catabolic process	1
GO:0006163	BP	purine nucleotide metabolic process	1
GO:0006164	BP	purine nucleotide biosynthetic process	1
GO:0006165	BP	nucleoside diphosphate phosphorylation	1
GO:0006166	BP	purine ribonucleoside salvage	1
GO:0006168	BP	adenine salvage	1
GO:0006171	BP	cAMP biosynthetic process	1
GO:0006172	BP	ADP biosynthetic process	1
GO:0006177	BP	GMP biosynthetic process	1
GO:0006182	BP	cGMP biosynthetic process	1
GO:0006183	BP	GTP biosynthetic process	1
GO:0006188	BP	IMP biosynthetic process	1
GO:0006189	BP	'de novo' IMP biosynthetic process	1
GO:0006195	BP	purine nucleotide catabolic process	1
GO:0006198	BP	cAMP catabolic process	1
GO:0006206	BP	pyrimidine nucleobase metabolic process	1
GO:0006207	BP	'de novo' pyrimidine nucleobase biosynthetic process	1
GO:0006208	BP	pyrimidine nucleobase catabolic process	1
GO:0006213	BP	pyrimidine nucleoside metabolic process	1
GO:0006216	BP	cytidine catabolic process	1
GO:0006220	BP	pyrimidine nucleotide metabolic process	1
GO:0006221	BP	pyrimidine nucleotide biosynthetic process	1
GO:0006222	BP	UMP biosynthetic process	1
GO:0006227	BP	dUDP biosynthetic process	1
GO:0006228	BP	UTP biosynthetic process	1
GO:0006230	BP	TMP biosynthetic process	1
GO:0006231	BP	dTMP biosynthetic process	1
GO:0006233	BP	dTDP biosynthetic process	1
GO:0006235	BP	dTTP biosynthetic process	1
GO:0006241	BP	CTP biosynthetic process	1
GO:0006260	BP	DNA replication	1
GO:0006261	BP	DNA-dependent DNA replication	1
GO:0006264	BP	mitochondrial DNA replication	1
GO:0006265	BP	DNA topological change	1
GO:0006266	BP	DNA ligation	1
GO:0006267	BP	pre-replicative complex assembly involved in nuclear cell cycle DNA replication	1
GO:0006268	BP	DNA unwinding involved in DNA replication	1
GO:0006269	BP	DNA replication, synthesis of RNA primer	1
GO:0006270	BP	DNA replication initiation	1
GO:0006271	BP	DNA strand elongation involved in DNA replication	1
GO:0006272	BP	leading strand elongation	1
GO:0006273	BP	lagging strand elongation	1
GO:0006275	BP	regulation of DNA replication	1
GO:0006277	BP	DNA amplification	1
GO:0006282	BP	regulation of DNA repair	1
GO:0006284	BP	base-excision repair	1
GO:0006285	BP	base-excision repair, AP site formation	1
GO:0006289	BP	nucleotide-excision repair	1
GO:0006296	BP	nucleotide-excision repair, DNA incision, 5'-to lesion	1
GO:0006298	BP	mismatch repair	1
GO:0006301	BP	postreplication repair	1
GO:0006302	BP	double-strand break repair	1
GO:0006303	BP	double-strand break repair via nonhomologous end joining	1
GO:0006304	BP	DNA modification	1
GO:0006305	BP	DNA alkylation	1
GO:0006306	BP	DNA methylation	1
GO:0006307	BP	DNA dealkylation involved in DNA repair	1
GO:0006308	BP	DNA catabolic process	1
GO:0006309	BP	apoptotic DNA fragmentation	1
GO:0006310	BP	DNA recombination	1
GO:0006311	BP	meiotic gene conversion	1
GO:0006312	BP	mitotic recombination	1
GO:0006313	BP	transposition, DNA-mediated	1
GO:0006323	BP	DNA packaging	1
GO:0006333	BP	chromatin assembly or disassembly	1
GO:0006334	BP	nucleosome assembly	1
GO:0006335	BP	DNA replication-dependent nucleosome assembly	1
GO:0006336	BP	DNA replication-independent nucleosome assembly	1
GO:0006338	BP	chromatin remodeling	1
GO:0006343	BP	establishment of chromatin silencing	1
GO:0006348	BP	chromatin silencing at telomere	1
GO:0006349	BP	regulation of gene expression by genetic imprinting	1
GO:0006352	BP	DNA-templated transcription, initiation	1
GO:0006353	BP	DNA-templated transcription, termination	1
GO:0006354	BP	DNA-templated transcription, elongation	1
GO:0006356	BP	regulation of transcription from RNA polymerase I promoter	1
GO:0006359	BP	regulation of transcription from RNA polymerase III promoter	1
GO:0006360	BP	transcription from RNA polymerase I promoter	1
GO:0006364	BP	rRNA processing	1
[truncated: 7,441 more rows]

## Sheet: Sheet5
Supplementary Data 1: Cluster analysis and gene annotation of selected differentially expressed genes.
Sheet 5: GO enrichment analysis of genes in cluster #4
Category	Ontology	Term	Over-represented_P-value
GO:0043648	BP	dicarboxylic acid metabolic process	0.000108154
GO:1901607	BP	alpha-amino acid biosynthetic process	0.000190292
GO:0008652	BP	cellular amino acid biosynthetic process	0.000208401
GO:0016053	BP	organic acid biosynthetic process	0.000900976
GO:0046394	BP	carboxylic acid biosynthetic process	0.000900976
GO:0004333	MF	fumarate hydratase activity	0.000930597
GO:0004372	MF	glycine hydroxymethyltransferase activity	0.000939272
GO:0045213	BP	neurotransmitter receptor metabolic process	0.000939535
GO:0019752	BP	carboxylic acid metabolic process	0.00117414
GO:0008331	MF	high voltage-gated calcium channel activity	0.00140918
GO:0010524	BP	positive regulation of calcium ion transport into cytosol	0.00140918
GO:0032846	BP	positive regulation of homeostatic process	0.00140918
GO:0006082	BP	organic acid metabolic process	0.00142066
GO:0043436	BP	oxoacid metabolic process	0.00142066
GO:1901605	BP	alpha-amino acid metabolic process	0.00143911
GO:0006106	BP	fumarate metabolic process	0.0018941
GO:0006538	BP	glutamate catabolic process	0.00190304
GO:0004356	MF	glutamate-ammonia ligase activity	0.00190541
GO:0006542	BP	glutamine biosynthetic process	0.00190541
GO:0016211	MF	ammonia ligase activity	0.00190541
GO:0016880	MF	acid-ammonia (or amide) ligase activity	0.00190541
GO:0010522	BP	regulation of calcium ion transport into cytosol	0.00240696
GO:0006563	BP	L-serine metabolic process	0.00274532
GO:0006564	BP	L-serine biosynthetic process	0.00274532
GO:0008332	MF	low voltage-gated calcium channel activity	0.00289152
GO:0043649	BP	dicarboxylic acid catabolic process	0.00297199
GO:0008253	MF	5'-nucleotidase activity	0.00297655
GO:0044283	BP	small molecule biosynthetic process	0.00339109
GO:0060401	BP	cytosolic calcium ion transport	0.00387107
GO:0060402	BP	calcium ion transport into cytosol	0.00387107
GO:0016742	MF	hydroxymethyl-, formyl- and related transferase activity	0.00390899
GO:0005891	CC	voltage-gated calcium channel complex	0.00426692
GO:0034704	CC	calcium channel complex	0.00426692
GO:0016057	BP	regulation of membrane potential in photoreceptor cell	0.00452791
GO:0008252	MF	nucleotidase activity	0.00470361
GO:0016791	MF	phosphatase activity	0.00520746
GO:0006520	BP	cellular amino acid metabolic process	0.00523232
GO:0051928	BP	positive regulation of calcium ion transport	0.00533753
GO:0030534	BP	adult behavior	0.00535628
GO:0009070	BP	serine family amino acid biosynthetic process	0.00542141
GO:0006544	BP	glycine metabolic process	0.00553113
GO:0005245	MF	voltage-gated calcium channel activity	0.00555597
GO:0044710	BP	single-organism metabolic process	0.00572703
GO:0009065	BP	glutamine family amino acid catabolic process	0.00576472
GO:0050908	BP	detection of light stimulus involved in visual perception	0.00645014
GO:0043112	BP	receptor metabolic process	0.00673131
GO:0003993	MF	acid phosphatase activity	0.00676371
GO:0007204	BP	positive regulation of cytosolic calcium ion concentration	0.00697665
GO:0006536	BP	glutamate metabolic process	0.00703337
GO:0009084	BP	glutamine family amino acid biosynthetic process	0.0070676
GO:0050962	BP	detection of light stimulus involved in sensory perception	0.00741923
GO:0007416	BP	synapse assembly	0.00748253
GO:0045239	CC	tricarboxylic acid cycle enzyme complex	0.00756131
GO:0051480	BP	cytosolic calcium ion homeostasis	0.00790274
GO:0042578	MF	phosphoric ester hydrolase activity	0.00799301
GO:0002027	BP	regulation of heart rate	0.00838775
GO:2000021	BP	regulation of ion homeostasis	0.009044
GO:0006541	BP	glutamine metabolic process	0.0090701
GO:0043270	BP	positive regulation of ion transport	0.00913403
GO:0051924	BP	regulation of calcium ion transport	0.00935692
GO:0032844	BP	regulation of homeostatic process	0.0100448
GO:0043230	CC	extracellular organelle	0.0103757
GO:0065010	CC	extracellular membrane-bounded organelle	0.0103757
GO:0070062	CC	extracellular exosome	0.0103757
GO:1903561	CC	extracellular vesicle	0.0103757
GO:0097352	BP	autophagosome maturation	0.0111661
GO:0097576	BP	vacuole fusion	0.0111661
GO:0070588	BP	calcium ion transmembrane transport	0.0112245
GO:0044281	BP	small molecule metabolic process	0.0116153
GO:0003824	MF	catalytic activity	0.0119337
GO:0007601	BP	visual perception	0.012474
GO:0048786	CC	presynaptic active zone	0.0128926
GO:0046928	BP	regulation of neurotransmitter secretion	0.0128928
GO:0051588	BP	regulation of neurotransmitter transport	0.0128928
GO:0009069	BP	serine family amino acid metabolic process	0.0129847
GO:0042045	BP	epithelial fluid transport	0.0133249
GO:0070050	BP	neuron cellular homeostasis	0.0133486
GO:0050953	BP	sensory perception of light stimulus	0.013438
GO:0008152	BP	metabolic process	0.0136471
GO:0006874	BP	cellular calcium ion homeostasis	0.0139201
GO:0055074	BP	calcium ion homeostasis	0.0139201
GO:0050808	BP	synapse organization	0.0143339
GO:0072503	BP	cellular divalent inorganic cation homeostasis	0.0148633
GO:0042044	BP	fluid transport	0.016258
GO:0005262	MF	calcium channel activity	0.0163639
GO:0044712	BP	single-organism catabolic process	0.0165263
GO:0010959	BP	regulation of metal ion transport	0.0170193
GO:0072507	BP	divalent inorganic cation homeostasis	0.0177459
GO:0007632	BP	visual behavior	0.017831
GO:0009584	BP	detection of visible light	0.017854
GO:0008016	BP	regulation of heart contraction	0.0184083
GO:1903522	BP	regulation of blood circulation	0.0184083
GO:0009064	BP	glutamine family amino acid metabolic process	0.019013
GO:0022843	MF	voltage-gated cation channel activity	0.0192182
GO:1901606	BP	alpha-amino acid catabolic process	0.0199309
GO:0016836	MF	hydro-lyase activity	0.0204012
GO:0045433	BP	male courtship behavior, veined wing generated song production	0.0204476
GO:0034703	CC	cation channel complex	0.0205679
GO:0043269	BP	regulation of ion transport	0.0208083
GO:0042391	BP	regulation of membrane potential	0.0208332
GO:0009063	BP	cellular amino acid catabolic process	0.020857
GO:0008015	BP	blood circulation	0.0214044
GO:0060047	BP	heart contraction	0.0214044
GO:0016545	BP	male courtship behavior, veined wing vibration	0.021489
GO:0048065	BP	male courtship behavior, veined wing extension	0.021489
GO:0030170	MF	pyridoxal phosphate binding	0.0226885
GO:0050906	BP	detection of stimulus involved in sensory perception	0.0236022
GO:0005244	MF	voltage-gated ion channel activity	0.0237866
GO:0022832	MF	voltage-gated channel activity	0.0237866
GO:0045887	BP	positive regulation of synaptic growth at neuromuscular junction	0.0239463
GO:1904398	BP	positive regulation of neuromuscular junction development	0.0239463
GO:0007033	BP	vacuole organization	0.0243518
GO:0006875	BP	cellular metal ion homeostasis	0.0252695
GO:0034702	CC	ion channel complex	0.0255541
GO:1903651	BP	positive regulation of cytoplasmic transport	0.025764
GO:0015085	MF	calcium ion transmembrane transporter activity	0.0259475
GO:0016835	MF	carbon-oxygen lyase activity	0.026586
GO:0051965	BP	positive regulation of synapse assembly	0.0270586
GO:0006816	BP	calcium ion transport	0.0273716
GO:0006099	BP	tricarboxylic acid cycle	0.027469
GO:0007602	BP	phototransduction	0.0275931
GO:0006101	BP	citrate metabolic process	0.0285362
GO:0072350	BP	tricarboxylic acid metabolic process	0.0285362
GO:0009060	BP	aerobic respiration	0.0292689
GO:0003013	BP	circulatory system process	0.0294401
GO:0003015	BP	heart process	0.0294401
GO:0072509	MF	divalent inorganic cation transmembrane transporter activity	0.0297311
GO:0044057	BP	regulation of system process	0.0303644
GO:0070838	BP	divalent metal ion transport	0.0321388
GO:0072511	BP	divalent inorganic cation transport	0.0321388
GO:0055065	BP	metal ion homeostasis	0.0321996
GO:0009583	BP	detection of light stimulus	0.0325205
GO:0090174	BP	organelle membrane fusion	0.0328798
GO:0016788	MF	hydrolase activity, acting on ester bonds	0.0329754
GO:0016323	CC	basolateral plasma membrane	0.0332969
GO:0032388	BP	positive regulation of intracellular transport	0.034693
GO:0030003	BP	cellular cation homeostasis	0.0349453
GO:0044708	BP	single-organism behavior	0.0364805
GO:0016879	MF	ligase activity, forming carbon-nitrogen bonds	0.0365113
GO:0016236	BP	macroautophagy	0.0366662
GO:0044801	BP	single-organism membrane fusion	0.0366755
GO:0009581	BP	detection of external stimulus	0.0367381
GO:0009582	BP	detection of abiotic stimulus	0.0367381
GO:0006873	BP	cellular ion homeostasis	0.0375785
GO:0061025	BP	membrane fusion	0.0384166
GO:0044237	BP	cellular metabolic process	0.0389519
GO:0055114	BP	oxidation-reduction process	0.0394711
GO:0055082	BP	cellular chemical homeostasis	0.0404308
GO:1903649	BP	regulation of cytoplasmic transport	0.0411477
GO:0005623	CC	cell	0.0416873
GO:0044464	CC	cell part	0.0416873
GO:0048284	BP	organelle fusion	0.0421069
GO:0048149	BP	behavioral response to ethanol	0.0428626
GO:0055080	BP	cation homeostasis	0.043785
GO:0098771	BP	inorganic ion homeostasis	0.043785
GO:0008049	BP	male courtship behavior	0.0445197
GO:1903530	BP	regulation of secretion by cell	0.0451693
GO:0005261	MF	cation channel activity	0.0461104
GO:0016054	BP	organic acid catabolic process	0.047403
GO:0046395	BP	carboxylic acid catabolic process	0.047403
GO:0060179	BP	male mating behavior	0.0485926
GO:0016324	CC	apical plasma membrane	0.0491901
GO:0051046	BP	regulation of secretion	0.0492709
GO:1901565	BP	organonitrogen compound catabolic process	0.0493799
GO:0020037	MF	heme binding	0.0501713
GO:0050801	BP	ion homeostasis	0.0504083
GO:0046906	MF	tetrapyrrole binding	0.0511122
GO:0044711	BP	single-organism biosynthetic process	0.0527556
GO:0005506	MF	iron ion binding	0.0529029
GO:0007619	BP	courtship behavior	0.0529337
GO:0022836	MF	gated channel activity	0.055314
GO:0045471	BP	response to ethanol	0.0554208
GO:0051606	BP	detection of stimulus	0.0558372
GO:0098793	CC	presynapse	0.0561754
GO:0098662	BP	inorganic cation transmembrane transport	0.0567198
GO:0032386	BP	regulation of intracellular transport	0.0570469
GO:0050804	BP	modulation of synaptic transmission	0.057235
GO:0098655	BP	cation transmembrane transport	0.0575853
GO:0098660	BP	inorganic ion transmembrane transport	0.0585725
GO:0008344	BP	adult locomotory behavior	0.0598823
GO:0009055	MF	electron carrier activity	0.0609263
GO:0006887	BP	exocytosis	0.0610757
GO:0044282	BP	small molecule catabolic process	0.0619079
GO:0007610	BP	behavior	0.0641124
GO:0016829	MF	lyase activity	0.0642539
GO:0005739	CC	mitochondrion	0.0652439
GO:0007617	BP	mating behavior	0.0657482
GO:0044248	BP	cellular catabolic process	0.0663339
GO:1902495	CC	transmembrane transporter complex	0.0681361
GO:0016705	MF	oxidoreductase activity, acting on paired donors, with incorporation or reduction of molecular oxygen	0.0681564
GO:1990351	CC	transporter complex	0.0689365
GO:0007618	BP	mating	0.0695029
GO:0033057	BP	multicellular organismal reproductive behavior	0.0695877
GO:0044706	BP	multi-multicellular organism process	0.0714349
GO:0016192	BP	vesicle-mediated transport	0.0730539
GO:0051962	BP	positive regulation of nervous system development	0.0743204
GO:0048878	BP	chemical homeostasis	0.0761018
GO:0005216	MF	ion channel activity	0.0761548
GO:0044705	BP	multi-organism reproductive behavior	0.0764605
[truncated: 9,239 more rows]

## Sheet: Sheet6
Supplementary Data 1: Cluster analysis and gene annotation of selected differentially expressed genes.
[truncated: 9,440 more rows]

[truncated: 1 more sheets: Sheet7]
