# Supplementary material for: Male-killing symbiont damages host's dosage-compensated sex chromosome to induce embryonic apoptosis
Source: Nat Commun. 2016 Sep 21;7:12781. doi: 10.1038/ncomms12781 (PMC5036004; doi:10.1038/ncomms12781)
Supplement: Supplementary Data 2 — Summary of RNA-seq datasets and mapping results. The number of total reads obtained from each RNA-seq library. Mapped reads, aligned pairs to the D. melanogaster reference genome sequence (dm3, BDGP Release 5) and their percentages are also summarized with their accession numbers in the DNA Data Bank of Japan (DDBJ). [file ncomms12781-s3.xlsx]

## Sheet: Supplementary Data 2
Supplementary Data 2: Summary of RNA-seq datasets and mapping results.
									DDBJ accession numbers
Sample	Label	Replicate #	Total reads	Total pairs	Mapped reads	Percent mapped	Aligned pairs	Percent aligned	BioProject	DRA Submission	BioSample
Uninfected female	UF	1	60211836	30105918	52272665	86.8146	24818374	82.4369	PRJDB4469	DRA004268	SAMD00044983
	UF	2	37064898	18532449	32938116	88.8661	15570252	84.0162	PRJDB4469	DRA004268	SAMD00044983
	UF	3	24341036	12170518	21511396	88.375	10181551	83.6575	PRJDB4469	DRA004268	SAMD00044983
Uninfected male	UM	1	58207870	29103935	51440797	88.3743	24527084	84.2741	PRJDB4469	DRA004268	SAMD00044984
	UM	2	27355880	13677940	24194480	88.4434	11406589	83.3941	PRJDB4469	DRA004268	SAMD00044984
	UM	3	30378898	15189449	26695405	87.8748	12523487	82.4486	PRJDB4469	DRA004268	SAMD00044984
Infected female	IF	1	56065184	28032592	48893125	87.2076	23297018	83.1069	PRJDB4469	DRA004268	SAMD00044985
	IF	2	35949508	17974754	31154820	86.6627	14757555	82.1016	PRJDB4469	DRA004268	SAMD00044985
	IF	3	33310600	16655300	29681423	89.105	14118560	84.7692	PRJDB4469	DRA004268	SAMD00044985
Infected male	IM	1	55203540	27601770	47691821	86.3927	22750244	82.4231	PRJDB4469	DRA004268	SAMD00044986
	IM	2	45271962	22635981	40248774	88.9044	19097953	84.3699	PRJDB4469	DRA004268	SAMD00044986
	IM	3	40762884	20381442	34618538	84.9266	16354158	80.2404	PRJDB4469	DRA004268	SAMD00044986
