# Supplementary material for: Male-killing symbiont damages host's dosage-compensated sex chromosome to induce embryonic apoptosis
Source: Nat Commun. 2016 Sep 21;7:12781. doi: 10.1038/ncomms12781 (PMC5036004; doi:10.1038/ncomms12781)
Supplement: Supplementary Data 3 — Transcriptional changes in Spiroplasma-infected and uninfected embryos. Summary of edgeR differential expression analysis. In sheet 1, gene names and normalized read count (counts per million, CPM) are indicated. Results of significance tests are also shown (significance, yes/no). In sheet 2, gene names and their locus (chromosome) are indicated with log2-transformed fold-change (logFC), average of log2-transformed counts per million reads (logCPM), P-value, and false discovery rate (FDR). [file ncomms12781-s4.xlsx]

## Sheet: Sheet1
Supplementary Data 3: Transcriptional changes in Spiroplasma-infected and uninfected embryos.
Sheet 1: Differential expression analysis (CPM)
Gene_name	Significance	UF_replicate1	UF_replicate2	UF_replicate3	UM_replicate1	UM_replicate2	UM_replicate3	IF_replicate1	IF_replicate2	IF_replicate3	IM_replicate1	IM_replicate2	IM_replicate3
312	no	32.8524	29.6285	25.024	32.647	31.1802	26.3095	35.196	26.2205	26.3643	26.2339	24.4478	24.5201
2016-09-01	no	412.269	385.494	373.783	357.562	338.819	344.541	398.072	380.441	372.169	349.842	339.489	329.204
2016-09-02	no	292.072	295.38	276.84	285.252	290.1	273.651	282.943	262.831	263.085	278.26	246.105	266.549
2016-09-04	no	12.1231	12.6795	16.7483	11.8789	10.8068	15.672	18.479	20.8651	21.4123	12.9875	14.0601	15.2672
2016-09-05	no	199.018	155.97	149.06	184.202	149.966	140.561	189.431	153.915	149.398	172.85	161.062	150.029
128up	no	81.8	73.1657	76.2541	82.9926	74.1415	76.2489	79.2018	71.7065	70.9325	77.0188	67.6775	73.9569
140up	no	16.6745	16.3022	19.1128	16.2238	15.1472	18.3517	14.4824	15.2315	14.3678	12.858	13.588	13.6149
14-3-3epsilon	no	2057.83	1986.21	1999.55	1957.1	2109.36	2136.11	1993.2	1918.97	1903.95	1856.31	1938.2	1742.32
14-3-3zeta	no	790.816	1017.59	1001.94	765.669	1013.62	1097.45	784.412	929.055	981.268	716.901	878.496	794.095
18w	no	347.722	427.479	415.161	371.673	386.652	384.33	327.293	367.505	373.913	332.972	333.561	341.167
26-29-p	no	2.85493	1.35851	1.28075	2.94979	1.86018	1.62404	2.79334	2.78202	2.0924	3.8833	3.82981	3.70115
4EHP	no	55.154	62.6857	61.4762	56.5641	69.9782	70.4023	48.9908	66.0729	66.6779	61.2699	70.3007	71.3132
5-HT2	no	13.9436	11.4503	12.6105	14.6692	12.4012	12.5863	17.3187	17.6658	15.414	19.3302	16.421	15.3333
5-HT7	no	1.0344	1.22913	1.08372	1.35531	1.15154	1.21803	0.601641	1.46056	1.25544	1.25129	1.31158	1.6523
5PtaseI	no	16.0124	15.8493	16.0587	18.9743	19.2219	20.2194	14.9551	20.0305	20.3661	21.7465	24.0281	20.4224
a	no	12.4541	14.4908	11.4283	15.3469	13.3756	13.7232	11.8609	14.3274	14.8561	17.9063	14.7946	15.2011
A16	no	79.9381	79.5701	82.3624	81.159	77.6847	79.091	83.4133	75.3927	75.0475	81.4199	80.5834	93.3218
A2bp1	no	232.036	305.083	299.795	219.002	288.151	320.505	218.353	269.23	271.176	230.841	254.919	227.29
a6	yes	63.0567	65.338	66.1066	55.5676	63.689	57.9784	56.6832	64.056	62.7721	41.3356	43.0198	45.8017
Aac11	no	664.371	765.102	751.901	617.621	718.915	746.005	614.878	700.651	724.53	592.98	673.575	615.845
Aats-ala	yes	91.1095	100.012	96.8447	92.9581	99.7411	90.9465	89.8165	98.1357	94.9254	129.832	124.18	128.284
Aats-ala-m	no	8.85442	9.12145	8.66972	9.6466	9.65522	9.50066	8.85272	10.1544	8.6486	10.1829	11.7518	9.12069
Aats-arg	no	89.4959	99.2362	98.1255	80.282	87.7828	89.8097	85.9488	90.8329	94.6464	74.8614	77.593	73.362
Aats-asn	no	76.4211	71.419	69.7518	73.1866	68.5609	68.7783	68.6731	68.2985	66.6082	71.1076	61.2245	64.5718
Aats-asp	no	87.5098	104.735	90.5395	86.5403	96.6408	101.178	86.2496	91.6675	94.5069	95.7881	104.139	110.572
Aats-cys	no	39.1001	42.308	38.9152	41.4166	41.9869	48.2341	39.8373	41.7303	41.0111	51.4753	50.1023	47.5201
Aats-gln	no	45.0169	46.4482	39.7034	45.6818	40.7468	39.8703	42.8455	43.3995	41.2901	52.5109	49.4728	50.2299
Aats-glupro	no	127.106	155.065	160.39	137.285	154.661	164.841	129.525	166.782	169.345	154.426	174.44	194.112
Aats-gly	no	91.606	101.436	98.9136	98.4192	96.9951	99.3915	95.1023	91.1111	103.923	113.91	110.487	118.305
Aats-his	no	25.9426	21.2834	20.4921	23.7976	22.6765	23.305	27.6755	29.0025	26.2248	28.4776	29.222	26.4368
Aats-ile	no	92.8473	116.121	115.76	97.3031	113.914	115.551	94.9734	116.845	116.686	94.5368	116.363	108.986
Aats-leu	yes	34.7557	33.6394	34.1863	35.1981	33.3061	34.7545	35.0241	37.0704	35.7801	43.7087	48.7383	46.4626
Aats-lys	yes	52.2576	41.4023	47.979	71.4327	65.7264	69.7527	70.9507	71.2892	66.8872	80.8158	83.5739	88.4971
Aats-met	no	7.32352	5.75751	6.00969	12.1978	6.99782	9.17585	8.25108	7.3028	5.64949	12.4266	10.9123	8.39367
Aats-phe	no	31.0732	28.7875	28.1766	35.517	31.9774	27.9336	34.1646	29.9762	30.2004	31.8431	28.6974	32.5172
Aats-pro	no	11.9576	9.57429	10.4431	11.9985	9.56664	8.68864	10.3568	9.80661	7.32341	9.79455	8.23672	8.06322
Aats-ser	no	2.35842	1.94073	1.28075	2.39172	2.12592	2.03006	2.23467	2.15606	2.02266	2.24369	1.78375	1.78448
Aats-thr	no	128.182	115.215	113.002	129.432	123.835	123.509	123.981	121.296	112.99	131.515	121.137	122.336
Aats-trp	yes	76.628	71.8071	72.2148	85.2648	74.8501	77.3857	79.1588	73.8626	68.0031	103.296	97.7389	91.273
Aats-tyr	no	138.154	114.245	114.48	143.782	132.693	119.124	150.238	121.783	123.661	159.345	147.002	151.879
Aats-val	no	48.658	49.1006	50.0479	54.3319	49.6934	51.2386	49.1197	50.7023	48.6135	55.4881	55.3487	59.1523
aay	yes	114.611	111.657	111.918	109.939	114.534	110.597	138.421	127.486	119.546	151.492	159.593	145.402
ab	yes	219.126	343.122	331.223	232.076	310.119	327.895	186.208	261.997	307.514	156.756	183.988	189.618
ABCB7	no	49.9406	39.3322	41.0827	52.7772	46.1502	40.3575	50.323	39.1569	37.454	57.9475	48.9482	49.8994
abd-A	yes	199.762	256.63	247.284	195.961	225.17	236.786	160.638	201.627	222.911	135.916	157.442	151.615
Abd-B	no	116.556	159.528	149.75	114.842	152.889	141.779	98.5833	130.477	138.378	106.963	119.878	114.405
Abi	no	165.752	198.408	200.586	170.051	192.573	188.064	155.653	192.585	194.315	168.32	177.64	183.736
Abl	yes	48.0373	60.2274	63.5451	57.481	60.0573	68.4535	44.4355	62.3867	66.12	82.4123	93.9616	100.195
abo	no	14.0678	12.9382	13.3987	15.3469	14.0842	12.9924	13.8807	13.6319	14.5073	15.0586	11.9616	14.2759
abs	no	86.3927	88.8209	87.5839	87.3774	85.9226	79.9842	78.2134	85.6861	86.765	79.2194	79.744	78.8477
ac	yes	66.6564	67.2141	71.2296	48.7512	54.1224	54.6491	65.0632	62.3172	60.7495	35.3812	38.6654	35.4253
Ac13E	yes	20.3569	18.9545	18.9158	15.1077	15.1472	13.4796	21.9169	23.2298	24.7601	13.4621	14.1126	14.0776
Ac3	no	42.6171	42.308	43.4471	43.33	45.353	55.7859	35.6258	42.078	43.1035	40.9473	41.341	40.9109
Ac78C	no	2.27567	1.55259	2.36447	1.9931	1.86018	2.03006	2.49251	2.15606	2.37139	2.15739	2.78055	2.64368
ACC	no	18.6191	21.0246	20.1965	18.0575	19.0447	19.5697	21.0145	22.3257	23.5744	21.1424	22.8215	23.5948
AcCoAS	no	16.9641	14.1027	13.1031	15.1475	10.8953	13.7232	17.7054	16.9703	15.1351	19.0713	14.4798	16.7873
Ace	no	0.413758	1.09975	1.18223	0.239172	0.35432	0.649618	0.816513	0.417303	1.60418	0.776661	0.734485	0.727011
Acer	yes	211.844	184.952	184.133	207.681	181.146	178.888	206.277	194.115	176.459	300.568	289.334	289.483
Acf1	no	413.468	499.804	504.519	417.315	504.552	516.121	399.017	505.284	531.122	439.633	507.581	514.856
achi	no	27.5149	32.3456	28.4722	29.3783	30.8258	29.5576	27.8904	31.5064	29.2239	31.1096	33.0518	28.0891
acj6	yes	3.14456	2.65234	4.63042	7.89267	8.14936	8.44503	5.028	5.63359	4.39405	7.8529	8.86628	9.12069
Ack	no	99.0123	96.6485	94.3817	95.1505	93.1862	92.1645	94.1139	100.5	104.76	98.4633	96.6372	94.2471
Ack-like	no	127.562	152.542	155.464	129.751	145.98	152.092	120.629	141.466	150.514	128.408	132.574	144.279
Acn	no	479.049	532.149	522.154	476.072	523.774	518.233	424.716	502.224	524.356	462.113	493.574	498.465
Acon	no	134.14	130.159	134.282	153.947	145.36	140.967	130.041	135.137	134.821	156.583	155.134	159.414
Acox57D-d	no	2.81356	1.55259	2.56151	3.02951	3.27746	3.6541	3.00821	2.36472	1.88316	3.58127	2.15099	1.85057
Acox57D-p	yes	11.3783	9.76836	9.26084	16.742	15.5901	13.4796	12.2477	12.7277	9.6948	19.7185	15.0569	16.4569
Acph-1	no	1.40678	1.29382	1.28075	1.6742	0.97438	2.11126	1.89087	2.50382	2.0924	2.24369	2.15099	1.85057
Acsl	no	66.9047	84.4219	82.1653	70.2767	85.3911	92.8141	59.7344	74.2799	81.6735	56.7825	71.4549	66.3563
Act42A	no	729.166	774.159	775.053	734.417	771.178	746.979	700.397	738.834	753.126	682.037	662.925	679.689
Act57B	yes	62.7257	91.3439	107.189	74.8608	67.1437	118.23	76.1076	120.183	121.499	54.7977	50.627	54.9885
Act5C	no	3023.74	2996.88	3027.01	2915.11	2893.38	2940.25	3031.76	2919.03	2844.69	2503.61	2392.64	2297.62
Act87E	yes	150.401	148.013	147.582	154.027	155.989	155.34	145.984	152.107	164.881	117.319	117.465	125.971
Actbeta	no	1.24127	1.4879	0.689637	0.797239	1.3287	1.21803	0.859488	2.08651	1.95291	0.949252	1.46897	0.660919
Actn	yes	139.105	113.921	119.012	106.431	93.8062	88.754	133.393	130.824	124.289	102.519	95.5355	96.1638
Acyp2	no	21.8464	19.3426	18.0291	20.0904	19.2219	20.0569	22.1318	18.57	19.3199	19.0282	16.9456	13.4828
Ada	no	34.2178	25.4236	26.2062	35.7163	25.2453	28.6644	34.2936	26.4292	23.3652	27.6577	28.1727	24.8506
Ada1-1	no	3.51694	2.9111	3.15263	3.82675	2.74598	2.11126	3.18011	3.12977	2.0924	2.9772	2.72809	1.78448
Ada1-2	no	14.8953	11.7738	9.35936	11.6796	11.2497	8.85104	13.1072	10.363	10.462	12.9443	11.2796	12.4914
Ada2a	no	30.4526	28.3994	28.0781	32.2483	27.9913	29.3952	27.0309	23.7863	25.3181	27.6577	25.2348	26.5029
Ada2b	no	108.115	113.533	111.229	99.057	113.028	103.939	106.448	105.578	106.922	122.367	131.892	130.73
Adam	no	236.173	221.308	213.689	221.991	219.058	219.002	224.412	219.084	215.587	223.635	236.976	221.276
Adar	no	107.577	131.646	135.858	90.4069	109.839	128.381	105.459	124.982	130.217	95.6587	118.252	100.724
adat	no	12.8265	15.2671	14.1868	13.1146	14.5271	13.3984	11.9899	12.6582	12.1359	11.4773	12.9059	10.7069
ade2	no	13.5713	10.8681	12.4135	16.8218	15.4129	14.6976	13.5369	14.6056	13.9494	16.3099	15.7914	17.25
ade3	no	25.3634	24.1945	20.7876	27.9034	27.9913	24.7667	26.7301	28.2375	25.6668	28.9953	25.602	24.7845
ade5	no	36.5762	35.1273	40.196	31.8099	33.4832	32.0749	36.872	39.8524	36.1288	34.3457	33.5764	32.7155
Adf1	yes	274.073	293.892	264.821	252.247	265.209	241.983	249.982	250.521	239.092	188.297	193.117	191.27
Adgf-A	no	21.2258	27.8819	28.6692	26.3089	32.1545	36.8658	24.9251	38.3223	36.5473	18.2515	23.7134	21.4799
Adk1	no	5.54436	5.04591	4.23634	5.6604	5.58054	5.44055	5.11395	5.00763	5.99822	7.11939	8.28918	6.87356
Adk2	no	227.898	192.78	176.646	214.457	188.941	173.854	224.928	181.457	173.53	208.231	176.329	194.31
Adk3	no	7.6959	9.83305	8.5712	8.01226	8.94658	8.28263	8.7238	10.2935	11.0897	8.8453	8.76135	9.05459
adp	yes	22.0533	20.8305	25.3195	31.491	31.8002	31.9125	25.183	24.0645	24.4114	42.4574	38.4555	38.0029
Aef1	no	26.0254	30.0167	33.7922	25.8704	33.6604	35.323	23.8078	31.3672	32.1533	28.0029	36.0422	33.1121
aft	no	69.801	66.5672	63.9392	74.502	75.1159	72.9196	68.5012	70.1764	65.7015	71.6685	71.8746	66.9511
Afti	no	45.803	52.6586	54.4813	48.3127	56.3369	54.8927	41.5992	46.3206	50.2177	44.1402	49.5777	53.3362
ago	no	953.092	946.172	938.99	935.76	936.291	886.241	875.689	889.898	896.804	879.395	873.25	897.462
AGO1	no	354.922	534.607	529.543	369.68	542.198	590.097	330.731	481.706	514.522	388.934	496.144	454.712
AGO2	no	279.287	353.99	344.129	299.961	355.737	358.995	290.464	367.991	378.097	400.757	459.577	480.753
AGO3	no	4.88235	4.52838	6.69933	5.18206	6.11202	7.55181	6.05939	7.23325	7.53265	5.60922	9.23352	5.28735
agt	yes	1.90329	1.4879	2.36447	2.75048	1.94876	2.43607	3.00821	2.50382	1.95291	7.8529	9.07613	8.45977
Ahcy13	no	116.349	96.2604	96.0566	100.333	87.3399	81.2834	114.011	99.1094	92.9725	83.2753	74.2879	83.9367
Ahcy89E	yes	46.6719	34.2216	38.7182	49.4687	40.7468	42.3876	51.1395	50.0068	45.4749	57.2571	61.4869	62.1925
AIF	no	78.2003	81.7696	76.7467	79.6044	81.4936	85.3435	74.7325	77.2705	82.7197	74.8614	71.1401	76.0718
Ak6	no	40.9207	38.2325	40.393	39.862	43.4042	44.9048	41.6852	34.0797	33.618	31.541	36.0947	33.046
Akap200	no	1786.48	2147.94	2116.3	1735.47	2168.97	2134.81	1638.36	1856.58	1963.65	1816.13	1969.42	2056.52
akirin	no	2297.93	2606.41	2555.7	2199.15	2674.59	2831.52	2140.94	2164.48	2101.89	2063.85	2178.48	1871.53
Akt1	no	241.014	267.239	268.761	229.366	253.87	275.438	213.497	240.992	247.043	225.232	231.52	219.822
al	no	11.5439	14.7496	14.975	11.9586	15.5015	12.83	9.75519	14.6056	12.5544	12.3834	13.7454	15.0029
Alas	no	19.6949	19.7308	19.6054	20.0506	19.5762	16.5653	21.2293	19.7523	18.6921	22.0485	18.8867	23
alc	no	23.7083	24.7767	25.9106	24.1165	22.3222	24.9291	23.2062	28.2375	25.8063	23.343	21.9821	26.7011
Ald	yes	56.9745	57.187	55.9591	54.4913	56.1597	57.7348	66.1376	69.4809	76.024	78.4859	81.6852	77.5258
ald	no	47.0443	52.788	50.3435	50.3058	52.2622	48.6401	45.7677	49.659	47.9858	43.795	44.2789	45.8678
Aldh	no	7.07526	8.15108	7.88156	8.09198	7.88362	8.76984	8.25108	10.0153	8.85784	10.3986	9.75815	8.12931
Aldh-III	no	5.83399	6.66319	7.48749	6.61709	5.84628	6.57738	7.0478	8.48515	8.02088	5.9544	6.45297	7.07184
Alg10	no	6.99251	5.17529	6.69933	6.85626	6.2006	6.90219	7.90729	6.32909	5.09152	5.99755	5.50863	5.55172
Alg-2	yes	78.2003	64.1736	60.8851	62.4238	61.5631	64.8806	80.9208	71.7761	70.3048	55.747	57.4996	50.1638
Alh	no	229.884	267.692	269.944	230.881	252.807	253.27	211.047	251.077	246.694	184.673	189.654	205.678
alien	no	82.1724	84.8748	86.9928	74.8608	82.1137	86.4804	82.0381	85.2688	84.6029	61.4425	80.0588	72.3707
ALiX	no	59.788	57.9632	56.2547	66.0114	58.4628	61.1453	61.6683	63.43	60.8192	71.237	69.776	69.1982
Alk	no	107.329	63.6561	77.7319	113.168	87.8714	85.0187	87.7107	74.4885	66.8174	111.667	96.0601	93.1235
AlkB	no	27.0184	27.235	25.1225	23.4388	22.3222	22.6554	29.6094	26.6378	25.6668	21.9622	22.6116	18.6379
alph	no	256.406	278.625	269.057	254	284.342	272.758	242.848	268.673	275.849	268.077	301.978	290.606
alpha4GT1	no	31.3629	27.4937	28.2751	31.2916	32.7746	29.9636	30.8126	27.1942	27.3407	29.2111	25.602	29.9396
alpha-Adaptin	no	145.477	187.41	186.695	150.559	190.27	201.625	140.139	176.38	185.596	151.276	173.601	171.112
alpha-Cat	no	454.306	581.12	569.64	410.538	538.301	610.316	445.859	563.011	587.407	425.955	571.639	506.396
alphaCop	no	198.314	220.467	219.009	209.076	211.706	213.562	195.791	202.809	212.658	221.78	215.466	227.422
alpha-Est1	yes	2.06879	2.71703	1.97039	3.22882	2.83456	2.43607	2.57846	2.08651	2.37139	1.29443	1.41651	1.25575
alpha-Est10	no	0.78614	1.22913	1.37927	1.47489	1.15154	1.05563	0.945437	1.04326	1.11595	0.776661	1.46897	1.05747
alpha-Est5	no	3.7652	2.26419	2.56151	3.02951	3.01172	2.76088	3.26605	3.19932	2.92937	3.71071	3.04286	3.17241
alpha-Est6	no	1.07577	1.09975	0.788156	0.916825	0.97438	0.73082	0.730565	1.11281	1.11595	1.29443	0.786948	0.727011
alpha-Est7	no	2.52392	2.84641	3.44818	2.35186	3.01172	2.27366	3.91067	4.31213	4.18481	2.80461	2.30838	4.0977
alphagamma-element:CR32865	no	42.6171	36.2917	37.93	33.5239	36.2292	42.0627	56.5973	40.0611	39.4767	44.5717	36.8292	31.3937
alpha-Man-I	yes	91.2337	98.9127	99.5048	81.9562	82.5566	95.3314	88.7851	100.222	97.9942	69.5543	73.0288	74.4195
alpha-Man-Ib	no	78.9037	90.5029	81.9683	81.0792	89.643	88.4292	76.7952	82.6955	83.6961	88.2373	100.729	99.204
alpha-Man-II	no	74.6006	83.1281	87.4854	77.97	77.0646	79.1722	70.435	83.9474	79.6508	69.3817	75.0224	78.0546
alpha-Man-IIb	no	62.0223	70.1899	70.54	66.2506	66.6122	73.894	59.1757	71.3588	72.1879	80.2981	85.9872	90.0833
alphaPS4	no	1.3654	1.4232	1.57631	1.156	0.97438	1.46164	1.24626	2.29516	1.81342	1.20814	0.786948	0.991379
alphaPS5	no	6.53738	5.43405	6.30525	8.41088	8.4151	7.1458	6.91888	6.12044	6.13772	7.07624	8.70889	6.87356
alpha-Spec	no	715.553	905.934	915.739	725.807	863.921	860.5	662.665	848.933	917.728	864.078	898.38	1018.15
alphaTub67C	no	1.07577	1.09975	0.689637	1.156	0.8858	1.21803	2.10575	0.904156	1.74367	1.94165	2.04606	2.18103
alphaTub84B	no	6042.81	4316.19	4445.2	5958.49	4611.39	4230.07	6219.73	4829.17	4484.37	5842.56	4964.28	5025.1
alphaTub84D	no	395.925	352.955	352.7	388.176	351.84	323.916	384.793	325.427	337.574	360.241	326.898	339.713
alphaTub85E	yes	1.65503	1.4232	1.47779	2.23227	2.2145	2.67967	1.97682	2.78202	2.44114	4.22849	4.66922	4.29598
Alr	yes	16.6331	14.8143	13.4972	10.8823	9.56664	9.58186	15.2129	13.7014	12.6242	17.216	15.4766	17.6465
AlstR	yes	5.2961	4.14023	6.40377	4.66385	3.80894	6.73978	5.84452	4.93808	6.76544	3.14979	3.51503	2.24713
alt	no	453.272	576.786	567.867	436.688	581.528	580.352	412.425	532.965	567.669	482.824	557.579	536.733
Ama	no	1663.14	1518.24	1501.04	1613.53	1466.27	1393.19	1603.42	1440.81	1497.81	1482.86	1343.11	1487.4
amd	no	16.4262	12.8735	14.1868	16.3035	15.9444	13.236	20.9285	15.6488	13.2519	25.4572	21.4574	20.885
amn	no	1.07577	1.87604	1.57631	0.757377	0.62006	1.13683	1.54708	1.11281	1.81342	0.776661	0.682021	0.727011
amos	no	7.90278	4.33431	3.34967	5.89957	4.8719	3.16689	6.66103	3.54707	3.76633	8.9316	6.34805	6.47701
Amph	no	30.9905	33.6394	36.8463	35.8758	36.0521	39.3019	33.9498	40.4088	39.8952	38.7467	49.4728	43.0919
Amun	no	966.953	975.736	977.511	878.199	898.201	882.668	900.829	932.88	935.862	808.806	791.774	794.425
amx	no	13.6954	12.4207	9.85196	12.2775	12.0469	9.66306	14.3534	9.80661	10.183	9.27678	7.76455	7.73276
ana	no	43.6101	62.9445	56.5502	49.9869	62.5375	61.5513	38.3332	46.4597	53.1471	46.5133	49.6826	51.023
ana1	no	137.575	181.523	183.542	145.975	182.298	180.756	129.353	167.895	166.137	149.291	168.984	178.514
ana2	no	9.0613	7.50417	9.5564	10.6033	7.9722	7.87662	8.38001	10.5021	9.62506	10.226	10.3352	11.5661
ana3	no	72.7801	85.9098	90.2439	76.0965	83.6195	87.8608	64.6335	87.8422	87.1835	77.7524	89.2923	96.8908
Ance	no	371.844	405.678	370.237	439.598	437.231	400.814	380.409	381.276	372.029	473.288	446.042	471.962
Ance-2	no	3.9307	2.84641	2.16743	3.26868	3.72036	3.5729	4.72718	5.35538	4.60329	4.91885	5.82341	4.8908
angel	no	19.819	15.4612	15.2705	18.3365	15.5901	17.4585	19.8971	16.4835	14.6468	21.3582	19.8311	17.5805
Ank	no	342.592	500.903	491.711	338.827	458.579	522.78	317.409	458.894	485.926	302.294	378.942	353.856
Ank2	no	5.2961	7.11602	10.8372	6.21847	6.11202	13.1548	7.13375	17.6658	15.5535	8.37067	8.70889	8.1954
AnnIX	yes	36.0383	40.2379	35.8611	35.238	36.9379	33.9425	48.9908	50.9109	54.3327	51.6911	52.8829	57.2356
AnnX	no	1.15852	0.776293	1.08372	1.07627	0.70864	0.568416	0.816513	1.11281	0.697468	1.0787	0.891874	0.660919
Ant2	no	2.85493	2.65234	2.46299	2.71061	2.6574	1.29924	2.70739	2.57337	2.30164	1.76906	1.73129	1.18965
Antp	no	122.183	141.027	144.922	115.759	141.019	155.34	116.074	139.588	143.748	113.134	119.459	110.44
Anxb11	yes	107.329	118.449	121.869	72.4292	75.6473	81.2834	101.205	110.307	114.943	84.5266	92.5975	91.0747
aop	no	765.701	1007.63	970.024	747.492	967.56	960.46	694.681	886.768	932.445	833.573	981.796	1012.79
aos	yes	115.025	140.833	134.085	109.501	127.024	123.509	112.894	123.869	128.543	161.287	172.814	167.279
Aos1	no	206.879	147.366	143.346	192.852	146.511	135.77	194.201	142.857	138.238	161.589	140.024	138.198
ap	no	30.2871	36.5505	35.6641	27.1859	34.9891	37.0282	26.9449	33.2451	29.8516	34.3025	35.3077	36.4167
AP-1gamma	no	87.7167	98.7187	99.8003	78.7274	89.643	96.5494	83.6282	95.6319	96.4598	77.8386	78.9046	81.227
AP-1sigma	no	51.5129	61.5213	59.8014	45.8413	54.4767	61.1453	49.4635	52.1628	58.0293	40.9904	47.4792	42.3649
AP-2	no	9.97157	10.3506	10.246	10.3641	9.47806	8.03902	7.90729	8.1374	7.67215	6.77421	8.13179	6.74138
AP-2sigma	no	110.391	97.6836	93.7906	101.489	93.8062	93.4638	116.761	99.318	96.2506	92.0343	92.7549	85.8534
AP-47	no	23.9566	26.1999	27.684	25.99	24.891	25.4975	24.2376	25.3859	28.7357	30.0309	29.6417	33.3764
AP-50	no	136.83	126.536	122.361	137.324	121.709	113.602	128.365	122.617	116.128	138.03	122.239	127.425
Apc	no	12.661	20.9599	22.4625	15.0678	20.9049	26.7155	14.5683	23.9254	21.6913	17.3886	20.0934	21.7442
Apc10	no	24.3704	20.6365	21.7728	27.5845	26.6626	25.0103	24.3235	21.5606	19.4594	22.0917	20.2508	19.6293
Apc2	no	80.9725	85.3276	88.2735	81.5576	84.8597	84.2067	77.8266	81.8609	79.8601	79.4783	87.2463	86.8448
APC4	yes	43.4032	38.4265	36.9448	35.4772	31.2687	28.096	39.4505	33.732	33.4785	26.0181	22.2969	24.9827
ApepP	no	14.8125	6.66319	8.76824	10.8026	8.76942	7.227	15.2989	10.5717	9.8343	14.9723	10.2828	9.58333
Apf	no	23.667	17.3372	17.5365	18.2966	16.9188	15.9968	23.3781	15.8575	15.414	17.4749	15.5291	14.6724
aph-1	no	52.4645	40.5613	41.8708	46.6784	41.0125	36.135	48.7759	37.5572	34.3852	39.9549	32.9469	32.5172
Aph-4	no	1.61366	1.87604	1.87187	1.63434	1.94876	2.27366	1.28923	2.78202	1.74367	1.38073	1.25912	1.52011
aPKC	no	214.203	214.645	226.004	209.475	222.513	247.098	206.406	222.214	215.308	233.904	246.839	226.497
app	yes	86.6409	91.5379	90.9336	87.6963	97.7038	104.02	78.7721	103.7	95.8321	121.591	136.404	127.954
APP-BP1	no	23.998	15.6553	19.0143	24.555	18.8675	20.6254	25.0111	20.5174	19.4594	30.8938	26.5988	27.6925
Appl	no	1.69641	1.4232	1.77335	1.07627	1.86018	1.94885	2.14872	3.47752	3.69658	1.8985	2.46577	2.51149
Aprt	no	19.1984	14.3614	13.0046	21.7646	15.7672	14.86	20.069	14.3274	14.2981	22.0485	18.3097	16.9856
Aps	yes	100.088	93.0905	104.529	113.049	112.674	134.146	122.477	132.563	121.22	160.035	176.644	146.658
apt	no	341.806	400.244	407.28	338.548	401.71	406.904	309.029	370.704	388.211	288.875	330.571	330.724
AQP	no	2.06879	2.26419	2.66003	1.87351	1.86018	2.76088	1.24626	2.36472	2.16215	1.55332	1.15419	1.6523
ara	no	10.2612	17.1431	14.1868	12.2775	13.1984	13.7232	12.1188	13.2146	16.251	7.89605	9.86308	11.8305
aralar1	yes	2.68943	4.20492	3.5467	3.10923	2.39166	2.67967	4.29744	7.09415	6.62594	5.99755	5.92834	5.81609
Arc1	no	343.502	334.971	339.794	354.971	354.763	341.131	353.765	348.309	324.044	342.594	355.963	362.052
Arc42	no	67.7322	49.2299	52.3139	74.9804	58.9943	57.1664	68.3723	52.9974	49.9387	79.4351	64.0575	68.7356
aret	yes	5.66849	5.17529	6.69933	6.01916	4.96048	5.92776	7.56349	8.1374	9.06708	9.88085	13.5355	10.3103
Arf102F	no	121.479	122.525	121.475	115.44	118.166	123.265	132.146	120.114	109.921	104.116	115.524	91.5373
Arf51F	no	185.777	197.825	192.015	164.47	193.547	202.518	174.39	182.639	181.063	152.786	165.679	139.52
Arf72A	no	82.7102	66.9553	69.3578	77.6113	70.0668	59.3588	80.6629	64.7515	64.5158	69.468	62.0115	66.5546
Arf79F	no	872.285	1052.07	1063.03	872.658	1101.14	1130.58	838.903	935.871	997.1	830.034	1013.96	913.523
Arf84F	no	42.5757	37.0033	33.0041	41.7753	40.0382	36.8658	44.5215	33.8015	31.944	35.8558	37.0915	35.4253
ArfGAP3	no	192.77	208.37	199.995	191.856	188.055	190.257	181.309	185.7	187.549	184.586	184.775	190.477
arg	no	3.31006	5.23998	4.33486	3.10923	4.25184	3.8165	4.03959	3.47752	4.18481	2.80461	3.04286	3.10632
Argk	yes	23.005	34.6098	39.3093	24.555	25.4225	44.8236	28.9218	47.0161	48.4043	15.1017	15.4242	17.977
ari-1	yes	74.642	89.0797	93.298	66.5296	76.1788	82.2578	69.3607	84.9211	82.2315	54.7114	65.5265	58.8218
ari-2	no	103.026	132.423	125.12	99.0171	115.42	124.239	93.7701	122.2	128.334	87.3312	94.9059	100.063
arm	yes	2219.56	2299.77	2282.8	1687.88	1772.66	1767.45	2147.3	2164.97	2210.62	1510.95	1466.77	1565.19
armi	yes	6.95114	4.72245	6.99489	8.09198	7.9722	11.2059	7.60647	8.5547	10.3923	13.3758	16.4734	13.8132
Arp1	no	111.425	98.2011	92.3128	112.969	102.044	91.1901	116.847	101.822	92.4842	117.362	107.707	110.77
Arp10	no	45.0996	32.9278	34.5804	39.0647	28.4342	25.4975	43.3182	32.0628	29.2937	35.2949	23.8183	29.1465
Arp2	no	178.868	193.815	198.123	173.121	184.512	188.795	167.256	182.918	201.15	148.299	154.294	151.615
Arp3	no	107.66	113.792	111.918	103.522	114.18	109.379	105.502	102.587	107.061	98.5064	103.352	102.046
Arp5	no	60.3673	57.7692	57.5354	62.5833	64.3977	55.9483	58.4881	52.9279	60.4007	53.2444	50.9418	52.6753
Arp6	yes	108.28	89.4031	86.7957	93.1973	83.9739	81.527	104.127	89.2332	83.2079	69.468	67.5201	66.2241
Arp8	no	71.7457	57.5104	53.6932	57.3215	50.9335	42.7936	69.9193	56.8227	52.6588	49.8357	42.3378	42.1666
Arpc1	no	97.0263	85.9098	91.7217	94.8715	87.4285	81.6082	91.1917	82.0695	82.6499	90.8261	80.1637	94.6436
Arpc2	no	235.263	262.581	252.407	220.516	247.05	262.04	223.424	245.583	243.068	200.378	221.027	200.853
Arpc3A	no	86.4341	71.5484	71.1311	84.7864	76.356	79.9842	80.9638	70.8719	64.2368	75.4224	64.0575	62.7873
Arpc3B	no	7.6959	6.79257	7.98008	6.57723	5.49196	6.17137	9.97006	9.31976	8.36961	5.9544	6.76775	8.85632
Arpc4	no	124.127	94.0609	91.3276	111.215	96.4636	90.7029	122.434	85.4775	84.1146	94.7526	83.9936	84.9281
Arpc5	no	97.5228	74.3301	74.3823	84.906	79.6334	72.7572	93.7701	76.7141	77.7677	82.2397	74.6551	77.8563
arr	no	146.139	161.34	158.912	152.313	161.393	158.02	127.032	141.048	145.143	138.763	137.244	139.057
Ars2	no	372.3	451.221	428.067	380.682	441.571	449.129	369.451	450.548	472.046	402.44	489.849	479.233
Art1	no	149.16	143.356	141.08	142.746	143.5	134.714	143.105	138.962	147.235	122.367	124.18	121.675
Art3	no	93.137	97.813	89.4558	101.05	105.765	101.422	94.2428	96.9533	94.7859	85.4758	91.4958	87.9684
Art4	no	119.121	118.385	125.415	128.635	128.175	134.308	115.644	125.399	124.847	105.367	110.173	108.126
Art7	no	39.4725	31.6987	32.7085	45.5224	35.7863	34.1049	35.5828	35.4707	32.502	41.5513	30.0614	36.6149
Art8	no	59.5398	51.947	51.0331	58.4775	54.2996	47.5033	57.3708	47.2943	46.3119	48.0667	45.4331	43.158
aru	no	68.3528	73.5538	81.1801	72.3893	80.5192	76.4113	61.7542	67.6726	73.0249	60.5364	60.6474	68.2069
Asap1	no	239.897	249.061	246.594	246.347	248.733	244.419	216.204	229.586	235.744	240.074	231.782	243.152
Asator	no	90.4889	95.2253	97.8299	86.2613	93.009	102.964	81.6513	98.3443	89.9734	90.3084	105.871	86.5804
ase	yes	102.778	141.932	135.957	80.6009	111.079	111.166	107.651	148.351	161.603	65.1963	87.2987	88.5632
asf1	no	182.674	140.38	146.4	193.211	166.619	166.221	183.801	152.246	139.633	194.467	184.251	175.011
ash1	no	126.982	152.93	163.247	136.288	145.36	157.37	116.461	143.622	159.092	144.761	160.852	170.385
ash2	no	54.9885	50.4591	49.9494	55.6872	54.831	52.5378	53.3742	53.067	51.6824	50.6987	50.522	49.2385
asl	no	164.303	192.133	181.572	165.387	190.447	187.415	154.192	180.762	193.617	138.936	173.286	170.782
asp	no	246.558	296.091	295.165	247.344	308.524	296.957	227.764	285.644	293.006	237.744	265.464	290.606
asparagine-synthetase	no	4.13758	2.39357	2.85707	2.94979	2.92314	3.6541	4.59826	4.59033	2.99911	4.8757	5.5611	5.48563
Asph	no	116.68	111.075	107.485	113.049	110.459	122.128	118.781	112.95	120.313	122.885	120.718	112.422
ASPP	no	148.498	148.984	147.681	156.937	146.246	144.296	135.154	140.561	149.677	170.304	162.164	158.29
asrij	no	39.1829	25.6824	24.6299	35.8359	27.5484	24.1983	39.4505	26.151	24.5509	37.366	26.4414	31.7241
ast	no	37.7761	41.0142	39.9004	42.732	43.8471	40.1139	37.0439	39.5742	38.5002	34.7771	35.7799	40.7787
asun	no	30.2043	26.8468	26.7973	31.0126	33.6604	28.6644	29.1366	31.3672	26.6433	32.3609	32.5796	29.4109
Asx	no	136.126	175.378	170.931	131.186	171.845	175.965	119.082	163.374	165.16	143.078	170.243	168.534
Atac1	no	20.7293	19.8602	20.8861	21.6849	21.4364	21.5186	21.831	18.57	17.7854	23.343	20.6705	17.5144
Atac2	no	57.9675	57.5751	55.171	58.9559	60.5002	63.0129	55.1361	61.8999	62.1444	58.7242	63.0083	61.5977
Atac3	no	74.6006	73.3597	74.5793	73.1069	72.9014	71.6204	66.1806	67.6726	69.8863	71.1939	68.3595	72.2385
ATbp	yes	26.7702	26.9115	26.1077	21.4059	20.3734	20.7878	24.9251	24.8991	25.3878	15.9215	15.2668	15.3333
Ate1	yes	42.493	38.1678	41.0827	46.0406	42.1641	36.0538	41.6422	36.8617	39.6859	66.3613	61.8016	67.2816
Atet	no	41.7482	52.5939	54.5798	37.7891	45.6187	40.6011	50.366	60.7871	62.2839	47.9804	52.2533	59.4166
Atf-2	no	33.142	29.8873	28.7677	31.8497	29.8515	29.72	31.2424	30.7413	33.4785	31.6705	31.9501	31.4598
Atf6	no	84.2412	107.517	100.096	70.0773	91.8575	101.422	75.1192	106.621	107.619	57.5592	80.8458	63.25
Atg1	no	89.6614	96.5838	102.066	83.7101	101.69	101.665	81.0067	88.955	100.226	90.6104	102.093	101.187
Atg12	no	11.2956	9.57429	9.16232	12.2376	9.56664	8.03902	11.5171	7.7201	7.25367	9.19048	9.28598	9.71551
Atg13	no	75.8419	94.1256	88.6676	76.2161	91.1488	86.1556	74.4316	79.983	80.9063	69.3385	75.4945	76.7327
Atg18	no	90.0338	78.0822	77.0423	82.5143	75.4702	78.8474	84.9604	78.592	77.6979	100.189	92.3352	98.0143
Atg2	no	112.046	137.145	138.026	122.057	145.005	138.531	108.424	138.127	144.864	131.773	152.301	160.009
Atg4	no	74.0213	79.1819	77.929	73.6251	76.1788	71.7828	69.6615	78.8702	73.5131	74.1279	69.4088	75.6753
Atg5	yes	21.8051	21.0893	20.8861	18.775	20.5506	19.5697	19.9401	20.2392	22.319	14.4977	16.0013	14.8046
Atg6	no	44.479	39.2028	38.6197	42.4929	40.6582	33.6177	43.1463	42.5649	37.733	39.998	39.2949	41.704
Atg7	yes	6.41325	8.53923	9.16232	10.7627	10.1867	15.1848	9.41139	10.9194	10.6713	13.721	16.5784	13.9454
Atg8a	no	406.31	419.198	410.925	377.294	429.879	434.757	408.042	414.66	386.327	406.452	447.091	358.417
Atg9	no	51.5129	48.1302	52.5109	47.5952	43.7585	45.4732	51.7412	50.0068	54.0538	51.5616	47.5316	52.6092
atl	no	95.1644	108.164	111.721	91.0049	99.2982	102.477	92.223	105.647	110.409	94.1054	113.216	108.259
atms	no	172.289	145.684	138.026	170.809	138.716	135.608	167.084	144.804	135.1	159.215	137.926	145.006
ato	no	56.2297	50.9766	49.1613	55.6872	55.0968	42.55	51.1395	47.2248	47.7765	36.4168	37.5636	41.9684
Atox1	no	46.0513	39.9144	37.1419	44.0873	39.1524	43.8492	46.0256	41.7303	39.8254	46.125	47.3743	44.6781
ATP7	no	45.8444	57.6398	55.368	40.3005	47.5675	49.2085	45.0801	51.7455	54.7512	37.7543	41.341	44.7442
Atpalpha	no	418.144	554.209	559.788	457.496	584.185	580.271	390.637	520.794	562.857	472.339	523.74	543.54
ATPCL	no	210.148	205.912	216.645	231	214.009	225.174	198.112	214.354	212.239	255.651	240.701	253.132
ATPsyn-b	no	153.38	115.409	119.012	145.895	116.926	105.969	171.597	118.653	111.874	143.596	104.874	127.227
ATPsyn-beta	no	990.909	914.732	911.503	994.317	921.055	938.454	1032.67	879.118	893.805	994.255	928.861	888.408
ATPsyn-Cf6	no	105.715	78.4056	84.5298	106.073	87.3399	78.9286	118.309	83.9474	77.0005	103.123	84.9904	86.5804
ATPsyn-d	no	86.7651	77.8234	77.3379	84.3479	75.4702	75.3557	90.8049	77.1314	76.7912	81.8082	78.1177	86.3161
ATPsyn-gamma	no	112.501	91.6673	90.441	107.548	89.9087	86.1556	113.238	92.4325	89.9036	112.486	92.0204	105.813
AttB	no	1.48953	1.4232	0.689637	2.15255	1.68302	1.86765	1.63303	1.73876	1.67392	3.06349	1.9936	2.11494
att-ORFA	no	2.7308	3.49332	2.46299	3.26868	3.36604	2.67967	2.57846	2.99067	4.53354	3.45182	3.93474	2.97414
Atu	no	123.424	111.98	113.1	119.745	113.028	107.187	120.371	114.132	107.829	111.925	108.284	121.014
Atx-1	no	10.3853	3.94616	5.81265	6.77653	3.45462	3.6541	10.7866	4.59033	5.09152	6.29958	4.24952	4.16379
Atx2	no	104.267	116.185	124.332	105.076	121.443	120.179	93.4263	120.253	124.01	103.296	108.704	119.825
aub	yes	17.5433	17.0138	15.3691	22.2828	21.8793	22.087	22.1318	23.0907	23.7139	26.6222	32.055	29.5431
aur	no	113.411	100.724	96.5492	109.421	101.158	95.8998	103.654	99.5962	96.4598	108.991	100.834	96.5603
Aut1	no	106.294	97.1661	101.771	102.605	101.158	107.837	105.545	97.7184	96.5296	99.0674	97.7389	105.152
aux	no	106.791	119.032	120.884	107.348	109.485	114.658	92.8677	114.758	109.991	105.54	106.448	112.026
ave	no	34.7143	28.3347	26.6988	30.4944	30.2944	29.1516	34.5944	27.9593	26.713	27.6577	26.4939	25.8419
Aven	no	13.5299	11.7738	9.26084	10.6033	7.35214	6.00896	12.3766	10.1544	7.95113	8.8453	7.81701	7.60057
awd	no	184.867	118.708	113.199	177.505	129.504	109.542	209.93	126.86	110.758	186.183	129.059	137.405
Awh	yes	25.653	32.6043	29.2603	26.9068	27.3712	28.3396	23.7219	22.4648	26.713	16.0941	18.2572	19.8937
Axn	no	203.321	247.702	245.708	205.568	247.847	235.405	193.127	233.272	240.068	215.782	229.684	245.73
Axs	no	11.2956	7.50417	9.26084	9.56687	7.17498	7.55181	9.88411	11.4758	8.85784	6.90365	8.28918	5.41954
Axud1	no	83.2481	99.7537	100.687	83.5906	103.284	94.763	82.5108	97.6488	96.1111	100.06	110.173	103.83
az2	no	40.2173	42.2433	39.4078	39.3438	44.0243	38.0838	37.7315	37.6963	38.012	37.1934	42.9673	40.1839
B4	yes	27.639	33.3159	32.2159	30.335	33.0403	35.0794	32.6176	41.5216	35.7801	46.8154	53.9322	52.6753
B52	no	1235.85	1162.37	1131	1228.23	1166.78	1136.83	1150.08	1089.58	1098.86	1197.96	1073.03	1122.37
bab1	no	2.48255	3.68739	2.95559	3.06937	2.6574	5.19694	2.92226	3.12977	3.20835	4.31478	4.19705	3.63506
bab2	no	154.001	221.179	229.551	163.314	217.021	233.132	134.553	191.611	210.635	110.89	134.253	143.816
babo	no	91.7302	109.846	115.268	93.1176	106.03	119.611	85.9058	110.377	116.198	106.791	119.721	109.845
babos	no	102.488	106.288	103.249	96.7849	96.2865	100.285	105.33	101.335	105.876	97.4278	98.2635	94.8419
baf	no	533.913	449.409	420.876	491.299	462.565	437.193	507.313	378.285	400.347	393.637	377.473	371.635
bai	no	207.334	178.936	183.148	196.44	175.654	169.225	211.391	171.998	162.998	190.282	177.116	173.293
Baldspot	yes	33.804	38.2325	38.4226	37.2709	41.9869	43.6868	38.4621	43.9559	45.7539	47.9372	56.7127	48.181
ball	no	182.136	163.798	170.439	176.868	175.831	163.298	170.608	185.7	169.485	166.809	178.952	178.713
bam	no	1.61366	1.4232	1.67483	2.03296	2.39166	2.43607	2.0198	2.22561	1.32519	2.41628	3.25272	1.45402
Bap	no	162.855	170.073	176.646	141.43	145.98	140.967	159.693	168.66	169.833	145.279	139.762	154.192
bap	no	83.7033	73.3597	62.757	72.0704	72.547	54.8115	75.2052	58.9092	55.8672	68.9933	57.0799	61.4655
Bap170	no	212.258	256.565	251.52	227.731	253.25	221.601	195.448	237.863	245.718	215.696	215.152	240.31
Bap55	no	232.16	216.715	207.778	220.198	214.364	202.924	212.981	198.845	193.687	199.861	192.96	190.477
Bap60	yes	537.141	483.243	455.949	387.737	383.463	344.054	508	441.158	435.778	324.083	296.05	311.491
barr	no	289.796	351.726	335.065	285.77	336.693	321.561	266.656	295.172	325.299	263.115	287.236	294.506
baz	no	237.083	274.484	269.352	229.366	269.372	257.411	219.169	260.745	265.456	197.358	214.365	223.589
bbc	no	99.2606	133.652	135.267	98.0206	118.077	126.107	98.7122	123.73	138.378	102.649	122.134	127.227
bbg	no	84.8204	79.1172	84.9239	83.8696	78.3047	88.0232	79.3737	82.9737	86.1373	75.4224	71.6647	79.4425
BBS1	no	1.15852	0.323456	0.591117	1.23572	0.53148	0.893224	1.07436	1.04326	0.627721	1.51017	1.25912	0.991379
BBS4	yes	3.39282	2.32888	3.5467	5.46109	3.63178	4.54732	7.52052	8.06785	7.46291	11.0458	12.8535	10.773
BBS8	no	2.5653	2.07012	1.97039	4.14564	2.74598	1.70525	3.65282	3.19932	2.37139	4.962	5.03647	3.70115
bbx	no	1.82054	1.74666	1.67483	1.03641	1.59444	2.59847	1.80492	1.73876	1.67392	1.38073	1.73129	1.71839
bc10	no	58.3813	62.1035	60.294	55.4879	59.7915	62.1197	54.0618	62.4563	59.4243	52.5972	61.3819	56.112
bcd	no	2.15154	1.29382	1.97039	1.39517	1.15154	1.62404	1.41815	1.39101	1.88316	2.28683	1.88867	2.18103
bchs	no	29.9975	34.1569	38.4226	29.5776	34.9891	37.5154	29.8672	38.67	39.8254	34.734	37.5112	41.3735
BCL7-like	no	103.895	106.288	108.273	101.289	113.294	106.456	100.216	102.378	99.3194	80.4707	91.3909	81.0287
bcn92	yes	34.3419	33.7041	29.0633	25.9103	23.7394	23.305	36.6572	33.9406	34.1759	36.2442	39.9245	40.0517
bdg	yes	197.487	195.303	203.541	189.783	184.689	184.085	192.267	194.602	195.988	244.217	239.075	255.115
be	yes	99.3847	93.6081	102.953	76.9735	89.643	93.3826	119.856	149.603	131.612	208.231	236.661	233.371
BEAF-32	no	200.466	192.78	185.315	185.916	183.095	187.009	195.061	179.51	174.995	174.878	160.905	164.899
beag	no	89.4959	90.891	86.8943	87.9355	86.0998	81.6894	87.1091	79.4962	86.3465	78.0112	78.9046	81.227
beat-Ia	no	1.28265	1.61728	1.57631	1.75393	1.94876	3.16689	2.14872	3.33842	3.55709	1.38073	2.30838	2.18103
beat-IIa	no	1.73778	2.32888	2.95559	2.5113	2.92314	3.00448	1.46113	3.89482	3.34785	1.63962	1.94114	2.84195
beat-IIb	no	3.64107	3.23456	4.82746	3.18896	3.1003	3.8165	3.39498	4.17303	4.11506	2.80461	3.30518	2.51149
beat-IIIc	yes	12.9506	17.5313	19.6054	15.1475	17.0959	18.9201	15.9005	20.4478	19.3199	33.6121	38.0358	38.0029
beg	no	21.4327	16.4315	14.975	19.054	15.4129	16.8901	22.9483	17.3181	16.6695	20.1932	16.421	17.8448
bel	no	547.733	607.061	614.467	566	638.573	648.887	508.516	554.387	580.921	561.569	569.226	596.744
Bem46	no	41.3758	34.5451	38.8167	41.9747	37.9122	36.7846	44.7363	38.67	37.8028	43.8813	41.7607	40.5144
ben	no	82.9171	79.5701	81.3772	94.9114	108.599	114.495	90.2462	91.2502	90.0431	98.377	86.7216	85.7873
Best1	no	60.3259	48.6477	61.4762	58.5174	55.3625	63.0129	66.2665	66.3511	65.7015	70.8487	69.4088	73.2299
Bet1	no	34.4661	27.9466	30.9351	31.0126	31.5345	33.4553	35.6687	28.1679	32.3625	35.2086	31.4254	32.7816
Bet3	no	37.4865	35.9683	30.9351	38.3074	37.6465	37.2718	30.9416	33.5233	31.944	33.6121	33.1567	29.8736
Bet5	no	21.8051	19.7955	19.3098	21.087	19.7533	19.1637	21.0575	18.6395	20.0871	19.7617	19.4638	19.6293
beta3GalTII	no	18.6605	14.5555	14.3839	18.0575	17.0074	12.4239	17.4476	15.5793	12.9032	17.518	15.4242	16.3247
beta4GalNAcTA	no	8.39929	8.7333	7.78305	8.4906	10.4524	9.17585	9.97006	8.34605	9.13683	9.19048	10.8074	9.45115
beta4GalNAcTB	no	37.8175	27.0409	27.3884	37.1912	24.4481	27.2027	37.4307	29.2807	27.4802	37.2366	30.586	30.6667
beta4GalT7	no	12.8679	10.0918	6.60081	12.8754	10.1867	10.1503	13.6659	10.9194	9.48556	12.1245	11.0697	9.78161
betaCop	no	307.877	334.453	332.109	267.474	290.808	269.348	292.312	315.133	313.582	261.346	249.462	276.264
beta'Cop	no	191.611	201.966	200.29	191.816	192.219	189.526	187.025	196.48	198.639	192.396	192.068	202.109
betaggt-I	no	46.5478	39.9791	38.1271	42.9712	39.6838	35.323	44.5644	41.6607	35.5709	41.3356	36.2521	35.8218
betaggt-II	no	26.2323	21.7362	18.1276	25.4718	20.462	17.7833	24.4954	21.352	18.9711	24.2491	19.936	19.8276
betaInt-nu	yes	9.72332	9.05676	10.9357	10.6033	12.3126	11.6931	13.8807	13.2146	13.2519	15.7921	18.2047	15.069
beta-Spec	no	702.561	846.419	892.095	758.294	859.226	893.955	657.078	841.491	886.551	788.828	797.388	930.707
betaTub56D	no	3322.85	2671.29	2740.62	3156.67	2785.49	2464.57	3494.16	3050.55	2769.23	3352.11	3203.35	3058.07
betaTub60D	no	177.626	204.489	210.93	188.547	211.175	221.357	201.464	266.935	257.087	243.224	265.516	289.02
betaTub97EF	no	0.331006	1.09975	0.689637	0.358758	0.79722	0.324809	0.773539	1.32146	0.488228	0.906104	0.891874	1.25575
BG4	no	9.93019	12.4854	12.512	11.7593	11.7811	11.9367	8.68083	10.5717	9.34607	11.0458	10.7025	11.1695
Bgb	no	172.372	177.06	167.877	164.75	171.314	150.955	168.116	153.428	155.326	143.769	144.693	150.095
bgcn	no	6.53738	4.91653	5.32006	6.57723	4.69474	4.79093	4.46934	5.77269	7.25367	6.68791	5.08893	5.02299
bgm	yes	12.6196	10.9975	11.5268	11.0418	10.6296	13.4796	13.7518	14.2578	15.3443	21.4445	22.3493	21.7442
B-H1	yes	6.37187	7.95701	8.76824	5.10233	4.25184	7.1458	5.75857	7.581	6.06797	4.44422	3.46257	3.50287
B-H2	yes	7.65453	8.79799	9.45788	7.53391	8.68084	9.41946	6.91888	8.20695	6.5562	4.35793	4.66922	5.15517
BHD	no	45.3065	38.8147	37.8315	42.9712	37.9122	36.541	42.029	36.0271	35.8498	39.2645	35.8324	36.4167
bi	yes	21.6809	37.909	35.8611	19.4128	25.6882	29.72	20.7996	34.4275	34.5944	12.9875	17.8375	18.3736
BI-1	yes	62.1051	60.4215	58.3236	65.8121	58.9943	65.449	66.6533	60.3002	57.1924	94.1917	90.6564	89.0258
bib	no	647.862	634.038	628.259	613.675	631.221	567.928	538.297	544.51	564.74	580.079	561.566	610.161
bic	no	859.582	809.415	779.782	859.344	861.795	804.795	891.074	814.018	764.913	870.55	832.591	873.867
BicC	yes	0.248255	0.129382	0.0985196	0.159448	0.17716	0.406011	0.515693	1.18236	1.25544	0.690365	0.9968	1.05747
BicD	yes	4.88235	5.8222	7.19193	7.21502	8.32652	9.98787	6.27426	9.11111	8.23012	18.8556	22.9789	23.8592
bif	no	192.356	199.701	228.368	203.416	206.657	224.768	186.208	215.606	222.98	171.685	177.483	180.828
bigmax	no	41.0448	35.7095	33.2996	38.2276	33.5718	33.1305	39.7943	34.9839	35.9893	42.2417	40.9737	41.9684
Bili	no	2.93768	2.39357	2.56151	4.22537	3.5432	3.08568	3.5239	3.61662	4.18481	3.53812	3.35764	3.2385
bin	no	49.0303	55.9578	44.3338	48.6316	50.3135	41.0071	45.5099	45.9033	41.2204	39.696	36.9865	41.6379
Bin1	no	129.961	105.123	105.514	122.297	116.04	104.67	127.591	103.422	100.993	115.248	103.352	104.822
bin3	no	126.61	134.169	137.336	127.797	136.945	136.014	124.927	139.796	146.05	128.926	139.867	135.555
bip2	no	320.994	480.655	486.194	316.066	483.381	514.497	295.492	470.509	487.809	347.124	507.581	441.56
Bj1	no	793.174	734.115	699.292	752.634	740.972	679.581	776.461	730.906	714.905	710.299	703.846	717.296
Bka	no	42.6998	39.785	37.536	41.6956	37.8237	35.0794	44.5215	35.4012	32.0835	36.2873	30.6385	27.9569
bl	no	959.919	969.202	944.901	882.345	906.262	883.561	877.193	876.196	908.243	794.092	797.755	813.459
blanks	yes	21.0603	13.9086	21.9699	21.9241	25.4225	25.3351	36.2274	33.732	31.8743	34.0868	42.0755	41.3075
Blimp-1	no	6.86838	11.9032	11.8223	8.25143	10.3639	12.5051	7.13375	10.2239	13.1124	6.38588	6.5579	9.58333
Blm	no	41.5827	46.1248	49.4568	46.3595	51.1107	51.9694	40.1811	52.6497	55.3789	49.4905	61.3295	61.2672
blos1	no	31.6939	25.6824	26.3047	31.4511	26.7512	24.1983	30.0391	24.2731	24.1324	26.3202	26.0217	27.6925
blos2	no	15.5159	14.232	13.2016	15.2273	13.8185	12.9112	15.5997	13.3537	13.0426	14.7134	14.27	13.3506
blos3	no	23.7083	18.7604	19.6054	21.1268	21.1706	19.0013	22.4326	18.4309	20.0173	19.2871	16.1587	17.4483
blos4	no	15.4332	13.4558	11.7238	14.7091	14.4385	14.1292	14.0526	11.8931	9.76455	12.6855	12.119	9.8477
blot	no	143.781	136.822	137.632	142.626	142.082	139.993	124.583	131.381	130.287	154.987	150.779	151.483
blow	yes	9.55781	14.879	17.9306	12.3572	11.3382	17.9457	10.3139	16.4835	17.1577	3.92645	5.40371	4.95689
blp	no	11.2956	11.7091	11.8223	15.028	12.224	11.6931	11.9469	12.6582	9.76455	12.4266	14.27	12.7557
blue	no	104.019	109.393	115.76	106.312	113.737	104.67	96.8643	106.204	105.597	114.816	112.061	121.345
blw	no	309.326	311.876	319.203	313.156	298.249	290.866	301.723	306.091	301.097	315.367	287.446	326.031
BM-40-SPARC	no	7.82003	7.63355	5.41858	6.73667	6.11202	6.25257	6.83293	8.34605	6.90493	4.74626	4.45937	4.75862
Bmcp	no	23.8738	23.0947	22.6595	21.9241	18.0703	25.5787	20.6707	20.6565	22.1097	21.2287	18.8343	15.8621
bmm	no	98.102	111.398	105.317	92.4399	95.4893	92.0021	90.547	102.239	110.409	84.8286	86.8266	92.1982
bnb	yes	941.879	976.318	1023.52	1195.22	1271.12	1217.46	913.292	976.001	975.06	1330.55	1254.45	1403.07
bnl	no	75.1385	99.6243	99.6033	75.8573	99.6525	103.046	74.8614	99.3876	104.69	73.6965	87.8758	89.6207
BobA	no	349.17	266.204	256.742	300.838	282.216	258.304	311.908	222.492	217.68	342.464	336.289	319.621
boca	no	69.2631	52.5292	53.102	57.7201	55.2739	50.589	67.0401	49.0331	47.5673	53.1581	47.5841	48.0488
bocksbeutel	yes	89.2476	88.6915	85.6135	82.9926	85.4797	81.2022	82.1241	82.2782	79.7903	185.449	196.265	213.345
boi	no	116.142	120.455	114.677	97.622	102.133	109.055	107.694	120.322	126.8	105.928	111.589	117.445
bol	no	85.4411	106.223	105.022	89.4104	107.093	105.888	76.9242	100.292	103.434	88.1941	94.4337	81.4913
boly	yes	0.827516	0.517529	0.591117	0.438482	0.4429	0.568416	2.44954	2.92112	0.976455	2.58887	2.36084	2.4454
bon	no	185.364	229.459	220.388	183.245	210.643	213.481	172.499	224.717	216.913	184.802	200.882	204.687
bonsai	no	62.4775	58.1573	59.0132	63.2211	57.7542	58.628	66.5673	56.475	55.7974	60.9679	59.9654	59.2184
bor	yes	33.1006	34.4157	33.2011	35.5967	39.9496	36.8658	36.2274	39.922	40.1741	46.3407	46.9021	45.2069
bora	no	155.573	146.008	137.435	149.602	135.262	124.483	147.488	133.815	131.403	140.489	128.797	128.086
borr	no	406.352	347.262	341.37	379.366	338.287	327.651	376.155	345.387	338.69	359.378	320.445	343.546
botv	no	65.9944	63.9795	64.4318	60.1916	59.1715	60.5769	57.8865	63.0127	61.2377	58.4221	54.2994	58.0287
bou	no	97.2332	90.05	81.8698	94.433	85.6569	82.7451	86.2066	75.6709	83.2777	84.8286	71.7172	74.2873
bowl	yes	161.862	209.599	210.339	168.895	203.823	221.276	138.335	176.728	182.667	112.918	119.669	115.793
Br140	no	80.476	83.3869	87.4854	79.9233	88.0485	88.2668	72.5837	84.156	83.2777	79.6509	81.7901	87.7701
brat	no	454.886	565.077	564.813	486.794	573.733	591.883	434.17	517.525	541.165	492.101	538.902	542.416
Brca2	no	18.7846	25.8118	23.7432	21.9241	22.5879	25.7411	17.0179	21.9779	24.4114	19.5028	23.8183	24.9827
Brd	no	350.991	329.601	329.548	340.222	339.261	324.484	292.484	275.698	293.494	310.276	325.796	317.043
Brd8	no	107.577	108.487	110.145	105.395	108.245	100.285	101.763	103.491	106.224	98.2044	101.044	104.161
Bre1	no	210.272	263.034	263.638	216.45	267.246	260.497	192.01	237.237	242.928	207.109	243.062	244.408
Brf	no	93.0956	94.3843	85.1209	91.2839	93.1862	90.2157	88.914	93.0585	90.0431	102.39	101.201	106.474
brk	yes	98.1848	128.218	116.943	80.4016	95.4007	95.3314	78.5142	96.3274	97.1573	57.7318	62.0115	58.1609
brm	no	434.86	500.192	543.631	448.567	508.804	511.412	390.207	510.083	512.36	441.014	492.315	510.164
brn	yes	24.0393	17.4666	16.2557	14.8287	13.9956	13.0736	22.1748	18.7786	19.6686	9.53567	8.18426	8.79023
brp	no	2.81356	2.65234	2.75855	2.11268	3.80894	2.92328	2.44954	4.03393	3.69658	3.32238	4.51183	4.62643
bru	no	82.2551	93.3493	91.7217	81.9562	84.2396	79.903	73.7441	89.581	87.7415	86.986	89.8694	92.727
bru-2	no	34.5488	45.6072	46.4027	33.8827	41.7212	44.58	35.3679	48.9635	52.3798	39.7391	50.9418	48.3132
bru-3	no	7.94416	14.6202	18.1276	9.08853	15.3243	20.9502	10.056	21.0738	17.2275	9.14734	11.0697	12.0287
Bruce	no	258.144	348.556	340.976	310.046	351.751	398.216	241.387	305.744	332.343	370.51	376.476	413.471
brv3	no	1.24127	0.840985	0.492598	1.156	0.62006	0.893224	0.988411	0.973706	0.836961	1.51017	1.41651	0.660919
BRWD3	no	297.616	321.256	333.981	311.402	314.282	324.809	283.502	306.37	321.114	331.72	327.895	361.06
bs	no	10.8818	10.5447	9.65492	13.5929	11.7811	12.5051	12.8493	15.3011	11.9964	15.1449	12.7486	16.9195
bsf	no	70.9181	95.1606	88.4706	80.7205	89.643	97.9299	78.944	103.839	101.412	101.268	114.737	110.506
Bsg	no	514.053	583.643	562.842	472.205	574.264	615.513	515.951	606.341	614.469	603.12	716.28	614.457
Bsg25D	no	82.3379	82.4812	90.638	83.1122	86.0112	89.3224	76.7952	88.2595	85.3003	86.2956	88.4529	91.4712
bsk	no	243.042	250.161	249.944	228.449	237.394	240.846	241.731	236.958	242.719	263.202	282.881	254.123
bt	no	7.44765	8.86268	8.37416	6.01916	8.23794	8.85104	9.15355	10.0848	10.8108	7.89605	8.91874	8.79023
BTBD9	no	21.5982	22.1244	19.9995	23.0801	17.5388	20.7878	21.745	21.7693	18.6224	19.5028	16.8407	20.0259
BtbVII	no	198.604	225.578	228.861	198.114	220.033	216.485	188.099	214.215	220.888	199.947	214.837	227.555
btd	no	57.471	57.7045	53.9887	42.0942	47.7446	38.165	54.1477	60.5784	53.5655	40.9041	41.7607	46.4626
Bteb2	no	0.744765	1.09975	1.18223	0.956687	1.50586	0.73082	0.773539	0.625954	1.0462	0.431478	0.786948	0.660919
BthD	yes	103.646	85.5864	83.6431	74.1034	70.5983	65.6926	120.715	93.8235	94.0187	81.2473	80.3736	78.5833
Btk29A	no	298.278	357.677	349.35	297.689	343.69	370.769	279.634	333.425	346.363	403.475	428.414	397.609
btl	no	126.196	166.386	159.897	125.964	152.092	146.895	110.014	133.12	148.561	100.75	110.907	118.04
btn	no	5.66849	4.46369	4.63042	5.3415	4.51758	5.44055	7.73539	6.53774	5.99822	4.78941	4.82661	4.36207
btsz	no	210.934	234.635	223.048	217.527	237.129	238.735	200.776	237.445	236.442	198.782	204.711	204.422
btv	no	6.70288	6.5338	7.78305	6.65695	6.6435	9.01345	5.50072	6.60729	7.6024	6.8605	7.34485	6.67528
btz	no	92.1853	109.975	102.559	102.286	114.8	107.349	86.9372	104.882	102.388	108.948	110.015	119.362
Bub1	no	61.4017	64.8205	68.4711	63.1812	71.5727	66.0174	52.9015	61.0653	64.446	59.3714	63.0083	65.3649
Bub3	no	277.301	249.643	239.501	267.793	256.351	230.614	255.01	227.569	227.793	241.498	222.864	227.092
BubR1	no	221.361	269.891	264.722	227.173	272.295	271.784	217.622	274.098	281.08	238.176	280.783	274.083
Buffy	no	1.3654	1.16444	1.08372	0.996549	1.15154	0.73082	1.28923	1.11281	0.906708	0.9924	1.10173	0.727011
bun	no	202.038	245.697	253.195	209.993	259.185	267.236	189.732	242.105	237.418	231.1	267.772	250.621
bur	no	107.577	103.7	109.554	103.84	105.322	103.614	104.127	109.611	112.013	107.826	109.91	103.434
bves	no	39.7622	48.9712	47.2894	33.2847	36.495	44.986	40.1381	51.9542	50.8454	30.0309	36.8292	35.954
bw	no	2.81356	2.13481	4.13782	2.55117	2.83456	3.00448	2.83631	2.99067	4.04531	2.41628	1.73129	2.31322
bwa	no	68.2701	61.5213	68.7667	66.6492	59.7915	61.1453	68.845	65.3774	59.494	72.0568	64.6871	61.5977
Bx	yes	5.08922	6.59849	6.99489	4.34495	3.72036	5.76536	6.01641	7.92875	9.76455	3.23609	2.88548	2.90804
Bx42	yes	293.065	315.434	305.312	256.91	285.582	258.791	276.712	281.053	273.407	226.095	221.237	240.707
bxd	no	10.3026	8.86268	11.5268	10.962	9.92096	9.82547	9.41139	9.04156	9.55531	7.63716	8.02687	6.87356
by	no	0.703389	0.840985	2.06891	0.757377	0.79722	1.70525	1.54708	3.06022	1.81342	1.16499	1.04926	1.71839
byn	yes	19.2398	29.3051	26.8958	19.2932	25.1567	21.1126	18.7368	20.6565	22.1097	14.7997	15.3192	14.408
bys	yes	96.778	95.2253	93.7906	81.9562	82.3794	82.5015	96.6494	96.536	89.0666	69.0796	67.2053	67.8764
Bzd	yes	26.0254	24.9708	21.6743	14.9881	16.2987	13.3172	26.902	22.3952	22.4585	11.8225	10.0729	11.2356
c(2)M	no	3.39282	3.49332	3.34967	4.34495	5.22622	5.19694	4.08257	4.31213	3.62683	5.73866	5.19386	3.17241
c(3)G	no	19.5294	25.9411	24.6299	22.1234	29.94	34.6733	16.1584	24.8295	29.1542	22.9978	32.7895	27.3621
c11.1	yes	39.5139	38.4265	37.6345	25.99	27.637	25.8223	39.4075	41.7998	41.9178	35.2949	40.2917	40.25
c12.1	no	108.818	105.511	100.884	99.3759	103.461	97.7675	110.229	98.4834	96.3901	89.316	82.3672	83.8707
c12.2	no	36.6176	37.0033	35.5656	30.0161	30.9144	29.4764	34.9812	31.2281	39.1977	27.7872	28.0678	29.8736
C15	no	44.1066	34.8685	31.0337	42.0942	33.5718	34.2673	38.8489	34.7752	31.8743	39.7823	32.737	37.408
C1GalTA	no	144.402	153.124	145.415	141.43	154.661	145.433	143.534	136.249	129.938	172.548	154.347	162.256
C3G	yes	108.694	136.498	145.415	92.0812	106.119	118.474	100.259	125.956	138.308	79.7372	86.8266	89.3563
ca	no	46.4237	58.8689	55.9591	51.9003	57.1341	54.4055	43.662	49.4504	54.263	55.1429	55.7159	61.5977
Ca-alpha1D	yes	15.5987	16.2375	17.832	16.8218	15.6787	19.4885	22.0459	27.7506	30.4096	25.8455	29.9565	26.9655
Ca-alpha1T	yes	7.07526	5.49875	4.63042	11.1215	9.92096	8.52623	10.099	9.31976	10.462	14.5408	14.1651	14.2098
CaBP1	no	549.76	495.146	497.819	527.294	475.586	467.725	545.56	478.994	468.489	525.238	473.428	485.643
cac	yes	16.7572	13.6498	15.5661	9.88577	11.4268	10.6375	18.9947	28.307	23.7139	12.0382	17.7326	13.681
cact	no	243.704	235.476	246.496	242.799	250.859	242.47	230.472	250.173	243.835	280.331	293.794	308.98
cactin	yes	64.5876	69.8664	67.9785	57.8397	54.211	56.7604	64.2897	65.0992	67.0964	69.3817	80.2687	85.589
cad	no	21.8878	26.7174	25.1225	22.0835	27.1941	23.0614	21.4872	26.0814	23.0164	21.1856	23.1363	21.6782
Cad74A	yes	86.2686	76.2061	84.1357	94.154	83.8853	79.7406	78.5572	86.5208	83.7659	127.07	115.314	118.965
Cad86C	no	4.17896	7.24541	8.37416	4.74357	5.3148	10.0691	3.6958	8.69381	6.69569	2.71831	3.46257	3.70115
Cad87A	no	167.365	189.998	203.246	162.477	196.382	193.018	144.007	188.829	191.455	198.048	212.214	217.641
Cad88C	yes	1.1999	0.776293	1.28075	1.39517	0.79722	1.70525	1.07436	1.46056	1.0462	2.41628	2.78055	2.64368
Cad96Ca	yes	2.89631	3.94616	4.0393	3.10923	3.36604	3.16689	4.16852	4.59033	5.30076	5.22088	6.24312	5.75
Cad96Cb	no	1.11715	1.22913	2.16743	1.83365	1.50586	1.70525	2.40657	2.64292	2.72012	1.38073	2.09853	1.32184
Cad99C	yes	77.7038	103.441	100.391	76.535	89.643	92.5705	66.0087	80.1221	95.2044	61.313	60.8048	63.977
CadN	no	192.894	221.632	242.654	193.41	231.371	235.486	168.503	216.65	232.396	202.363	217.512	220.945
CadN2	no	0.620637	1.74666	1.67483	1.11614	2.39166	3.7353	2.0198	3.89482	6.62594	2.58887	3.82981	5.02299
Caf1	no	343.502	317.569	319.006	368.285	331.909	309.543	335.974	307.83	309.118	373.013	330.99	347.181
Caf1-105	no	89.3304	94.3197	93.1995	84.3081	98.4124	94.1946	83.7141	94.7277	90.4616	89.2728	92.7024	92.2643
Caf1-180	no	211.058	240.069	261.569	260.02	282.216	281.041	206.75	259.215	257.226	261.562	300.929	305.411
cag	no	10.2612	9.76836	9.16232	11.7593	10.6296	10.3127	10.7866	11.6149	10.8805	9.66511	11.9616	9.64942
cal1	no	90.3648	105.641	102.953	95.5491	106.65	109.461	82.7687	93.4758	99.3194	91.9911	98.7357	96.5603
CalpA	no	142.871	156.423	156.843	141.669	146.246	165.247	148.004	158.853	177.994	175.094	189.34	189.221
CalpB	no	35.5004	39.9791	40.2945	39.9417	39.4181	46.3665	35.6258	46.1119	45.8934	41.8102	46.9545	48.5115
CalpC	no	46.9615	43.7312	44.3338	44.7251	42.1641	43.6056	45.1231	46.251	41.0809	41.465	37.5636	37.5402
Cals	no	481.863	659.203	655.549	442.787	605.71	700.532	479.852	653.148	647.878	462.113	634.909	510.164
Calx	no	1.15852	1.61728	1.18223	0.996549	1.41728	2.19246	1.41815	2.36472	2.16215	2.24369	1.9936	3.04023
calypso	no	50.4785	54.4699	60.1955	51.3821	57.4884	58.3032	46.8421	49.2417	53.1471	47.1606	54.2469	48.4454
Cam	no	234.27	185.34	209.453	218.922	214.009	254.65	230.944	219.293	224.306	258.11	252.925	216.253
CaMKI	no	259.55	290.14	274.574	247.025	300.818	312.466	231.374	264.709	259.458	206.203	234.615	185.784
CaMKII	no	188.219	218.268	214.773	186.036	232.7	254.813	181.868	208.095	209.101	190.411	221.972	190.279
Camta	yes	89.4959	111.398	107.682	101.449	110.548	124.321	94.7585	115.384	118.36	438.166	526.206	549.422
CanA-14F	no	0.868892	1.03506	1.77335	1.07627	1.50586	1.54284	1.20328	1.94741	2.44114	0.906104	1.20665	1.25575
CanB2	no	1.57228	2.97579	2.26595	2.35186	2.03734	2.19246	2.27764	2.64292	2.85962	3.27923	3.04286	2.37931
Cand1	no	91.2337	99.5596	101.869	92.2007	101.158	103.37	89.1719	97.3011	102.528	113.867	119.039	126.698
CAP	no	7.36489	10.0271	11.7238	7.01571	9.92096	9.09465	7.52052	10.7803	11.9267	6.68791	9.44337	8.92241
Cap	no	209.61	240.069	239.205	188.906	211.175	205.685	199.186	236.611	237.488	160.51	178.48	190.543
Ca-P60A	no	412.682	493.011	492.795	447.77	527.583	503.129	387.715	489.496	513.476	464.961	505.902	512.212
capaR	no	4.22033	3.88147	4.23634	3.58758	3.89752	5.35935	5.93047	4.93808	5.30076	5.09144	7.23992	5.68391
CAP-D2	no	365.183	400.891	379.99	370.796	403.216	373.043	334.169	387.952	389.117	312.52	328.157	351.609
Cap-D3	no	51.5956	49.424	48.9642	56.883	51.5536	54.1619	48.9478	50.9805	54.542	55.1429	54.4568	52.0804
Cap-G	no	407.51	528.591	515.454	414.006	499.68	482.585	369.236	449.713	476.859	356.876	389.015	420.939
Cap-H2	no	100.874	122.719	118.618	108.983	136.059	137.719	81.8232	104.604	122.406	94.3211	111.117	104.69
Capr	no	595.522	672.852	668.258	646.083	722.104	714.255	569.883	643.759	662.594	623.098	691.57	699.715
Caps	no	134.471	170.202	180.488	122.496	156.698	184.491	130.685	167.964	179.458	125.258	162.688	134.365
caps	no	5.04785	5.75751	5.81265	6.65695	6.90924	9.58186	5.88749	8.90246	8.43936	6.68791	8.23672	8.72413
capt	yes	63.8843	58.0279	56.4517	72.19	60.9431	65.449	70.6929	68.2985	61.6562	105.453	97.1618	105.152
capu	no	9.51644	15.7199	16.9454	11.5998	14.7929	23.2238	9.36842	17.0399	19.7383	9.36307	10.0729	10.5747
car	no	45.0996	41.3376	38.2256	41.6956	41.1897	31.6689	44.6504	39.7133	35.5011	41.4219	33.7863	37.6063
Cas	no	180.895	171.302	186.005	175.433	164.759	181.162	183.844	199.192	201.987	194.251	211.322	206.669
cas	no	138.195	209.276	226.004	135.052	192.484	203.249	133.779	196.271	212.658	114.126	137.926	148.773
CASK	yes	72.5732	67.5375	66.1066	77.9302	68.6495	76.1677	69.3607	76.2273	79.2324	96.7805	100.467	100.328
casp	no	186.522	215.227	200.783	198.194	223.399	210.395	187.196	211.503	209.868	226.871	238.917	248.241
Cat	no	27.308	36.1623	34.6789	29.2188	30.0286	28.4208	26.6011	34.0797	32.6415	25.8024	25.602	28.6178
cathD	no	232.987	168.068	166.203	226.695	165.822	154.203	244.223	185.839	176.32	245.252	197.366	207.132
cato	no	8.27516	9.57429	9.35936	9.28784	9.21232	9.17585	8.7238	10.363	8.36961	7.42142	6.50543	8.12931
Catsup	no	89.8269	87.0743	78.7171	94.5925	83.0881	87.6172	95.4032	90.4156	84.0449	99.6714	98.5783	96.6925
caup	no	88.8752	104.023	114.086	86.939	104.613	98.9855	79.6315	90.4851	100.993	77.1051	85.4625	94.7097
cav	no	87.0547	81.9637	82.4609	78.2889	79.6334	81.2022	85.2182	80.4003	88.0902	83.6636	91.181	83.9367
caz	no	375.237	362.335	369.744	341.936	346.436	425.662	349.597	326.47	377.33	326.413	290.803	267.21
cbc	no	45.5134	36.7446	38.8167	38.985	37.9122	36.541	41.1265	33.9406	31.1768	43.2773	40.8688	43.2241
Cbl	no	127.148	140.121	139.504	122.017	131.453	130.654	115.558	124.495	131.054	121.332	118.042	125.178
CBP	no	300.719	325.849	333.587	306.618	349.182	394.399	302.626	344.97	349.013	297.159	336.551	316.779
Cbp20	no	52.961	38.2971	35.7626	50.1065	38.0894	38.2462	49.6784	38.1136	38.5002	44.7443	36.8292	37.2758
Cbp80	no	162.607	166.127	170.045	160.803	160.33	160.456	151.957	166.226	169.066	142.604	145.218	149.103
Cbs	yes	13.0334	11.3856	9.45788	26.5481	17.8932	21.0314	15.4708	15.3011	13.2519	44.0971	34.206	33.4425
cbs	no	3.64107	4.399	4.5319	3.6673	4.16326	6.33377	3.78175	5.56404	5.3705	4.44422	6.24312	5.88218
cbt	no	39.4725	86.2333	68.1755	41.8152	66.0807	57.9784	34.8522	68.229	58.0293	30.6349	37.6686	35.6896
cbx	no	36.9486	31.6987	31.5263	36.673	30.6487	31.5065	36.8291	32.341	33.5482	37.5817	39.9769	34.9626
CCHa1	no	6.57875	6.40442	8.0786	7.17515	6.55492	9.17585	5.62965	5.70314	7.67215	4.8757	5.5611	4.03161
Cchl	no	103.936	85.1335	84.5298	99.3759	94.1606	82.7451	96.9932	85.547	83.9054	90.5673	84.9904	92.727
CCKLR-17D3	yes	4.84097	7.37479	9.16232	4.02606	5.93486	6.57738	5.75857	5.14673	4.25455	3.32238	4.40691	2.57759
CCS	no	5.2961	5.36936	5.71413	6.05902	6.46634	4.87213	6.74698	5.77269	5.3705	5.9544	5.29878	4.56034
Cct1	yes	110.722	110.751	106.697	113.367	110.902	105.644	111.948	113.785	113.827	152.269	149.363	153.069
Cct2	no	1.77916	1.55259	1.87187	2.71061	2.6574	2.35486	2.36359	2.36472	2.99911	3.45182	2.78055	2.04885
Cct5	no	180.44	162.245	151.622	175.433	158.913	151.848	168.374	150.09	142.911	166.378	139.29	149.698
Cctgamma	no	174.689	165.674	162.656	170.649	171.579	160.537	170.78	169.077	162.789	170.132	155.343	167.279
CD98hc	no	300.057	268.662	252.407	284.614	249.884	240.602	309.63	310.543	321.742	312.131	314.15	315.523
Cda4	yes	0.579261	1.09975	1.57631	0.637792	0.35432	0.812022	0.730565	1.39101	1.39494	0.345182	0.15739	0.396552
Cda5	no	16.3434	18.631	19.0143	18.1771	20.0191	20.6254	12.9783	18.0136	16.1813	17.6475	19.2015	16.9856
CDase	no	33.3489	37.068	38.9152	35.0387	35.8749	32.3185	30.9845	32.341	35.2919	29.0385	28.54	27.8247
cdc14	no	16.5917	15.7846	18.9158	19.1736	16.3873	20.869	20.3699	20.6565	18.4829	21.1424	21.5099	17.977
cdc16	no	69.8837	73.295	72.9045	67.4863	75.9131	72.1076	63.5162	74.3494	73.3736	77.062	81.4229	78.7155
cdc2	no	332.868	341.634	330.336	301.795	327.126	318.475	311.521	300.945	316.023	268.983	289.492	254.52
cdc23	no	21.5982	21.2187	18.2261	22.0437	22.6765	18.1893	21.2293	21.0738	21.6215	16.6119	17.2604	16.9856
Cdc27	no	160.29	182.752	176.35	160.604	170.517	169.307	151.786	172.555	175.134	164.436	162.793	177.192
cdc2c	no	169.641	154.676	156.351	173.679	155.104	149.25	165.838	154.889	154.071	169.485	160.957	161.529
cdc2rk	no	30.825	26.8468	29.4573	33.5638	27.2826	32.1561	30.3399	24.6904	27.6895	33.9573	29.222	27.3621
Cdc37	no	134.927	144.585	140.292	137.962	148.46	135.851	127.978	126.512	140.121	133.068	134.516	152.805
Cdc42	no	256.613	254.624	262.259	241.285	236.952	249.291	255.526	250.66	240.905	222.902	215.414	214.402
CDC45L	yes	135.423	100.853	96.0566	101.887	74.4072	74.1376	142.417	124.078	119.128	109.25	92.5975	93.5862
Cdc6	no	110.349	100.012	106.106	111.853	103.461	99.0667	112.55	108.429	108.247	115.852	110.33	116.19
Cdep	no	188.384	199.701	209.945	197.038	206.391	216.566	181.137	211.155	219.284	207.412	212.004	220.681
CdGAPr	no	201.583	243.562	243.048	214.059	245.012	253.676	195.877	243.566	254.367	241.714	272.179	275.075
cdi	no	136.747	149.307	157.237	141.47	146.866	164.191	132.533	165.878	162.44	152.01	160.38	159.744
Cdk12	no	167.944	188.639	186.793	160.723	185.309	190.825	161.154	183.405	174.158	160.294	176.591	177.325
Cdk4	yes	70.7113	73.101	75.1704	66.9282	73.3443	67.073	59.4766	62.4563	67.8636	52.1226	54.2994	55.0546
Cdk5	no	39.4311	33.2512	30.8366	38.3074	31.4459	30.6944	38.4621	31.715	31.3163	38.8762	33.2617	33.773
Cdk5alpha	no	2.44117	2.58764	3.15263	2.19241	1.59444	2.59847	3.39498	3.12977	2.78987	3.58127	3.77735	4.36207
Cdk7	yes	27.6804	27.1703	24.5314	25.0333	22.145	22.899	27.9763	27.9593	26.5735	17.8632	17.785	17.4483
Cdk8	no	46.9615	40.5613	35.7626	46.2399	42.5184	38.4086	43.7479	44.095	40.0347	46.3839	48.2137	41.704
Cdk9	no	56.147	50.3297	52.905	58.4376	60.0573	53.4311	56.9411	52.6497	52.5193	59.8029	59.913	60.6724
cdm	no	69.9251	70.4486	71.4267	75.379	67.3208	66.9918	70.0053	70.7328	69.8863	76.6305	74.7076	81.0287
CdsA	no	28.9631	32.4749	33.3981	26.9866	34.0147	37.8402	25.14	32.4105	35.7801	26.7948	29.9565	29.7414
Ced-12	no	104.764	123.495	117.731	104.757	115.597	124.808	99.8295	117.401	123.94	102.692	116.311	110.77
ced-6	no	110.267	115.732	117.337	108.504	110.282	120.179	101.548	109.403	106.782	95.3998	104.612	98.2126
Cen	no	11.1301	14.232	15.8616	13.9916	14.6157	18.0269	13.0642	19.6828	20.5056	15.7058	24.4478	20.819
cenB1A	no	101.453	91.9908	93.1995	98.8178	94.7806	91.6773	90.2032	95.0059	93.8792	105.54	104.349	110.968
cenG1A	no	57.9261	61.3919	68.1755	61.6665	62.006	72.27	58.9179	68.6463	65.562	61.8308	61.3819	63.7126
Cenp-C	no	168.193	219.238	218.812	170.011	224.196	223.631	149.121	203.296	210.566	153.563	183.726	189.75
Cep135	no	135.092	155.841	155.07	139.876	145.803	152.904	124.97	141.535	144.864	138.116	151.986	155.052
Cep97	no	43.486	52.8526	59.7029	44.3664	53.6795	55.3799	43.3182	47.503	54.7512	45.0032	46.3775	48.1149
cer	no	39.9277	32.9278	34.2848	35.9954	33.3061	30.2072	39.7943	31.6455	32.2928	30.4624	27.8055	28.6178
Cerk	no	13.985	15.0083	16.0587	14.8685	15.4129	13.5608	15.7286	17.0399	15.4838	16.0078	14.0077	14.6724
cert	no	46.7133	46.7717	47.3879	44.0076	45.6187	44.4176	41.4273	42.4953	43.8707	39.4802	38.6129	38.5977
cerv	yes	46.6305	42.8255	41.5753	41.3369	38.7095	37.4342	52.4288	43.5386	43.4522	32.8786	32.7895	33.3103
Cf2	no	21.6809	23.8063	23.1521	22.243	23.9166	26.5531	19.1236	19.1264	23.6442	26.7948	27.5956	28.2873
Cfp1	no	63.1395	60.939	60.0969	56.4844	58.7286	53.3499	61.1526	57.3791	59.6335	49.7063	50.9942	51.8161
cg	no	591.715	703.451	666.78	557.151	653.455	617.38	520.979	615.452	661.548	499.436	541.892	536.666
CG10005	no	16.7158	17.4019	19.1128	19.3729	17.4503	20.1381	17.5765	19.0568	18.4132	22.5663	24.5528	24.2557
CG10006	no	8.06828	5.95158	7.29045	6.77653	6.46634	5.52175	9.15355	7.9983	9.13683	8.88845	7.50224	7.27011
CG10011	no	149.946	206.235	208.467	154.983	189.738	191.231	137.389	187.369	203.521	162.365	194.166	205.81
CG10013	yes	1.94466	1.09975	2.56151	1.55462	1.06296	1.70525	3.26605	3.96438	3.48734	3.9696	4.30198	3.70115
CG10019	yes	1.61366	1.4232	1.57631	1.156	1.24012	1.29924	2.75036	4.17303	3.34785	3.19294	3.09533	2.64368
CG10026	no	1.07577	0.776293	0.295559	1.19586	0.70864	1.13683	0.515693	1.18236	1.25544	1.63962	1.94114	1.45402
CG10035	no	779.851	433.948	375.754	745.738	473.903	382.706	729.018	420.432	360.172	614.943	382.824	382.276
CG10038	yes	6.53738	4.91653	6.89637	8.13184	7.26356	7.55181	9.97006	8.2765	7.53265	11.3479	11.7518	10.1121
CG10041	no	1.53091	2.58764	2.75855	1.47489	2.6574	2.27366	1.97682	2.43427	1.46468	1.8985	1.78375	2.31322
CG10050	no	18.495	15.6553	14.8765	18.9743	17.6274	14.3728	17.3187	17.5267	14.3678	18.2947	17.1555	15.4655
CG10051	no	1.07577	0.970367	0.886676	1.35531	0.4429	0.893224	1.24626	1.04326	0.697468	1.33758	1.20665	0.727011
CG10053	no	26.4805	20.3777	22.9551	25.113	22.9422	19.8945	24.9681	22.3257	20.4358	21.7465	19.8311	20.158
CG10055	no	51.3888	46.2542	43.5456	45.8413	44.0243	46.7725	42.9314	43.9559	43.3128	46.9017	40.7114	43.2241
CG10064	yes	7.6959	5.62813	7.38897	7.81295	6.90924	8.20142	9.92708	10.0848	10.5318	10.6575	10.8599	11.8965
CG10068	no	38.0244	36.4211	33.0041	39.0647	34.4576	35.9726	35.9266	32.1323	33.1297	33.0512	36.1996	30.9971
CG10075	no	11.6266	10.1565	9.26084	11.6796	9.03516	8.76984	11.3452	10.6412	7.88139	11.1321	9.49584	9.71551
CG10077	no	504.909	628.862	634.762	495.165	589.057	634.108	455.099	583.528	582.665	538.183	569.698	583.261
CG10082	no	238.614	271.444	283.933	247.184	277.344	290.298	226.561	254.068	283.311	258.671	285.452	282.94
CG10083	no	36.2866	34.2863	36.2552	36.3541	35.7863	36.2162	35.0241	35.4707	35.7801	34.6045	37.7735	35.1609
CG10089	yes	0.579261	0.646911	0.394078	1.55462	0.79722	1.62404	2.23467	2.50382	1.60418	4.14219	2.88548	2.37931
CG10092	no	24.7841	26.1352	24.7284	24.3557	23.2965	26.2283	23.6789	25.4555	23.0164	22.7389	25.6545	23.8592
CG10098	no	23.1705	18.7604	20.6891	22.6416	17.6274	15.672	23.507	23.8558	18.8316	26.1907	23.1363	21.546
CG10103	no	81.6759	84.3572	78.5201	83.7899	81.0507	81.121	77.0531	78.8702	81.6735	89.4023	87.5086	93.9827
CG10132	no	1.3654	1.4232	1.28075	1.03641	0.8858	1.13683	1.97682	1.32146	1.81342	1.42388	1.5739	2.04885
CG10133	no	10.675	7.05133	8.37416	10.6033	9.38948	7.4706	11.0014	9.11111	6.62594	10.4418	8.28918	7.20402
CG10137	yes	9.35093	7.56886	7.38897	12.6362	8.59226	10.3939	9.54032	9.80661	10.2528	13.3327	14.8995	13.9454
CG10139	no	77.7451	68.1844	61.6732	69.4396	67.1437	65.2866	67.3838	63.7778	60.5402	59.5871	58.4964	59.0201
CG10144	no	46.9615	53.4349	46.9938	47.5553	50.3135	46.4477	48.0454	50.285	49.6597	48.5844	48.0563	50.4281
CG10147	no	10.0129	9.76836	11.3297	9.68646	10.7182	10.7187	10.099	8.69381	11.0897	9.53567	10.5976	7.99712
CG10151	no	6.78563	7.76293	9.75344	8.53046	8.06078	10.7187	6.66103	8.2765	9.13683	9.70826	10.755	10.5747
CG10153	no	27.8873	23.4829	27.0929	27.1061	24.8024	24.2795	29.0507	23.8558	23.0862	27.2694	24.92	25.5115
CG10157	no	26.315	22.1244	21.1817	24.6347	21.5249	20.5442	29.3515	23.9254	25.9458	22.4369	22.0345	23.3965
CG10158	no	50.5612	48.389	48.0775	48.233	54.3881	57.6536	47.4437	50.9109	46.1026	55.6175	54.2994	48.2471
CG10165	no	23.5015	18.5664	16.1572	24.5948	19.4876	17.7021	23.0343	17.944	20.645	22.9978	18.0473	18.7701
CG10166	no	56.147	45.1544	48.0775	52.3388	48.099	47.4221	53.5461	45.1382	43.1733	55.0135	52.5156	52.0143
CG10171	no	41.2103	36.8739	38.9152	35.9555	33.5718	34.1861	35.6687	35.1925	33.2692	31.7568	30.4811	31.1293
CG10176	yes	31.3215	30.9224	28.5707	25.3522	27.4598	28.8268	29.3945	27.8897	25.3878	22.1348	22.2444	19.1006
CG10178	no	2.48255	2.45826	1.67483	1.71406	0.8858	2.03006	1.76195	3.06022	3.13861	1.76906	2.25592	1.85057
CG10184	no	1.69641	1.94073	2.16743	1.83365	1.59444	1.21803	2.44954	2.01696	2.58063	2.20054	1.78375	1.98276
CG10185	no	2.27567	1.74666	1.97039	2.87006	2.12592	2.43607	2.27764	1.80831	2.37139	2.07109	1.88867	2.37931
CG10188	no	93.6335	104.735	101.771	92.6392	102.753	102.396	86.0347	94.4495	93.6002	97.6435	101.359	107.465
CG10189	yes	36.9072	30.8577	32.4129	36.8723	35.2548	31.2629	39.0637	27.6115	26.7828	48.6707	44.3839	43.7529
CG10194	no	7.8614	6.59849	6.30525	7.85281	7.17498	7.227	8.46596	6.53774	6.69569	9.36307	7.76455	9.25287
CG10195	no	27.9287	21.3481	23.1521	28.2621	24.6252	21.4374	27.6755	21.6997	22.04	29.7288	28.2777	26.4368
CG10208	no	3.88933	3.42863	2.66003	4.18551	2.92314	2.92328	3.09416	3.96438	2.92937	3.06349	3.04286	4.82471
CG10209	no	19.5294	19.7308	19.0143	19.8114	18.779	17.9457	19.4674	18.57	19.3199	20.4952	21.9296	24.2557
CG1021	no	182.881	203.842	197.138	178.382	200.279	187.171	165.28	187.369	186.642	196.495	204.816	214.072
CG10214	no	70.2148	67.4082	60.6881	71.034	67.8523	63.4189	70.478	60.5089	59.6335	63.4704	64.9494	56.2442
CG10217	no	353.184	373.397	350.237	348.872	369.91	352.905	323.941	316.663	330.251	341.731	313.572	327.023
CG10219	no	28.3011	25.2942	25.221	24.7941	24.6252	22.899	28.3201	20.7956	22.5282	23.9902	20.0934	22.3391
CG10222	no	13.7368	11.6444	8.66972	13.1545	11.3382	11.8555	12.2047	9.11111	10.1133	10.5281	9.49584	8.65804
CG10237	yes	6.165	5.56344	4.82746	8.65005	6.2006	6.25257	6.96185	6.88549	6.69569	10.2692	8.34165	8.32758
CG1024	no	70.8768	73.101	70.8356	69.4396	71.927	67.3978	62.3988	65.5861	70.6535	66.4476	67.1529	67.2155
CG10249	no	91.7715	99.689	99.4062	101.887	100.007	103.695	102.451	115.036	125.195	100.664	103.3	104.624
CG10253	no	1.57228	1.16444	1.87187	2.39172	2.2145	2.59847	2.70739	2.08651	2.2319	1.94165	1.78375	1.78448
CG10254	no	74.9316	76.4649	87.3869	83.4311	86.8084	89.7285	71.6813	92.7107	96.2506	90.8261	98.6832	107.796
CG10262	no	5.83399	5.30467	5.22154	6.53736	6.2006	5.84656	5.3718	4.17303	4.67303	6.8605	6.92514	5.81609
CG10265	no	44.1894	50.0709	46.2057	42.2537	47.3017	44.0928	41.4273	44.7905	48.195	36.1147	45.1708	44.1494
CG10268	no	24.8255	18.8251	21.4773	25.4718	20.9935	20.7878	22.8624	23.0212	22.5282	24.9394	27.2284	25.3132
CG10274	no	59.7053	57.9632	62.1658	61.9056	62.1832	55.6235	55.1361	51.3282	55.2395	55.8764	55.2437	54.658
CG10277	no	91.8957	96.3898	99.8988	85.0256	90.9717	93.545	89.2578	98.553	98.4825	91.085	90.1317	93.7184
CG10283	yes	92.8059	106.999	113.987	92.7588	107.005	102.477	85.519	99.2485	102.319	124.266	139.709	141.305
CG10286	no	126.196	128.735	126.302	129.233	131.01	129.355	115.644	120.6	119.058	112.529	109.018	110.902
CG10289	no	141.629	173.243	177.237	137.205	171.934	176.209	122.821	161.774	170.391	144.243	173.548	163.644
CG10298	no	2.60668	3.81678	3.5467	3.58758	3.27746	2.84208	3.48093	3.26887	3.34785	2.45943	2.5707	2.31322
CG10300	no	0.827516	0.323456	0.689637	0.637792	0.70864	0.893224	0.38677	0.834605	0.697468	1.51017	1.31158	1.18965
CG10306	no	243.331	214.58	205.413	238.215	210.289	190.988	255.569	200.375	188.595	231.919	203.767	216.385
CG10307	no	4.50996	4.20492	4.33486	4.26523	3.80894	4.54732	4.38339	3.19932	3.76633	4.01275	3.46257	2.97414
CG10320	no	82.9585	49.7475	53.3976	77.8903	54.1224	48.3965	88.6562	53.2061	49.59	70.4172	51.6762	57.3678
CG10321	no	124.624	136.434	136.942	132.142	134.376	126.919	122.305	129.364	126.172	122.497	120.56	132.779
CG10324	no	34.3833	40.3026	37.0434	36.2744	36.4064	37.0282	33.9068	37.0704	38.1515	30.8075	36.8816	38.6638
CG10326	no	79.8553	64.8205	69.9489	79.7239	67.6751	70.4023	78.5142	73.2366	69.7468	74.1711	84.3083	69.3965
CG10333	no	85.0273	99.1068	95.761	87.218	90.9717	94.8442	79.8464	104.813	102.667	94.882	116.993	116.586
CG10336	no	69.9665	53.3055	55.4665	64.8953	52.7937	55.1363	70.521	60.7871	59.0058	66.3613	61.0147	63.6465
CG10337	yes	2.85493	2.26419	2.66003	2.98965	3.45462	2.76088	3.5239	3.26887	3.76633	4.962	4.5643	4.95689
CG10338	no	38.5209	35.1273	35.7626	36.394	33.9261	36.7846	33.9068	32.6192	30.8978	35.9421	33.8388	30.3362
CG10340	no	41.5827	35.192	35.6641	43.1307	39.6838	36.4598	44.2206	37.4877	37.2448	40.3001	36.6193	39.5891
CG10341	no	91.275	103.7	102.066	93.9148	105.144	101.097	95.5321	101.405	100.784	90.0063	92.8598	100.592
CG10343	no	29.3768	23.5476	27.2899	28.8202	28.0799	26.9591	27.6325	24.4818	22.598	23.7313	25.3922	24.3218
CG10347	yes	39.0588	39.0734	38.4226	34.361	32.4203	34.8358	39.1497	36.6531	35.3616	29.2542	28.3826	26.1063
CG10348	no	1.90329	1.35851	1.37927	1.07627	0.62006	1.38044	0.68759	1.53011	2.99911	0.647217	1.67882	1.91667
CG10353	yes	103.895	105.77	116.155	90.4468	93.4519	91.9209	97.5089	107.177	114.594	79.2625	83.1017	84.9942
CG10365	no	2.64805	1.03506	1.97039	1.95324	1.50586	1.62404	3.73877	3.47752	2.02266	2.84776	2.62316	3.10632
CG10366	no	41.6241	36.4211	38.9152	40.6592	39.3295	35.1606	40.0092	37.7659	39.3372	41.1199	38.9801	40.9109
CG10375	no	61.7327	58.7395	60.1955	64.8156	71.927	68.8595	59.5625	52.3715	55.6579	57.9475	58.1292	54.7902
CG10376	no	95.454	97.7483	93.298	92.5595	98.501	101.016	86.4215	84.0169	82.3012	88.0215	90.9187	88.4971
CG10383	no	9.30956	10.0918	11.7238	10.7229	9.7438	9.98787	9.28247	13.0755	11.02	13.1169	13.6929	14.5402
CG10395	no	45.6375	53.1114	53.2991	38.6262	51.6422	55.1363	42.3298	45.2078	49.7295	33.267	41.341	34.1695
CG10396	no	2.85493	2.26419	2.46299	2.11268	3.1003	2.35486	2.40657	3.06022	2.51088	1.42388	2.04606	1.6523
CG10399	no	2.85493	2.1995	1.67483	3.58758	3.1003	2.51727	2.87928	2.85157	1.67392	3.14979	2.5707	2.64368
CG10405	yes	8.44067	5.8222	4.82746	10.2445	7.0864	7.95782	10.6576	11.4758	8.09063	13.9799	13.2207	13.1523
CG10407	yes	4.55134	3.42863	3.34967	6.85626	7.0864	6.65858	5.41477	4.79898	5.44025	8.75901	8.9712	8.72413
CG1041	yes	39.969	43.149	41.1812	49.1897	47.7446	47.6657	44.8223	44.6514	42.4758	55.2292	55.7159	55.5172
CG10413	no	25.9426	33.3159	37.93	28.8999	31.7116	39.5455	28.492	39.296	40.3834	36.4599	44.0691	44.1494
CG10417	no	553.112	692.777	689.144	519.999	657.441	687.783	530.304	625.467	639.02	511.949	654.426	577.115
CG10418	no	49.2372	29.6285	31.3292	40.42	33.3061	29.72	46.1975	32.6192	32.781	33.8279	24.0281	24.454
CG10420	no	12.9093	12.7442	12.0194	14.6692	14.7043	14.7788	13.5799	12.38	12.4847	16.9139	16.5259	14.0776
CG10424	no	10.0957	6.66319	7.48749	11.3607	9.7438	8.93224	10.4858	10.363	8.99734	11.4773	9.968	10.1782
CG10425	no	7.57177	6.5338	5.5171	6.65695	6.55492	6.90219	7.64944	8.06785	6.90493	8.19808	9.12859	9.8477
CG10426	no	8.10966	7.56886	9.75344	9.68646	7.70646	7.4706	8.5519	8.20695	7.25367	9.44937	5.82341	8.26149
CG10428	no	37.6106	38.5559	41.5753	37.829	35.6092	39.4643	32.4886	38.3223	39.4767	30.2466	35.2028	33.3103
CG10431	no	8.56479	9.18614	7.98008	8.84936	9.38948	11.7743	8.38001	9.38931	9.41582	7.42142	11.0173	7.99712
CG10435	no	53.9127	52.0764	51.6243	48.2728	51.0221	46.7725	51.4833	54.6666	52.1008	54.3231	57.762	56.2442
CG10440	no	6.20637	8.15108	8.17712	8.13184	5.66912	7.79541	9.45437	10.2239	9.8343	9.40622	9.44337	6.74138
CG10444	yes	12.2886	12.4854	12.709	17.8183	15.4129	18.5141	14.2675	16.6921	14.8561	26.5791	28.3826	24.9827
CG10445	yes	13.0334	11.7738	12.0194	14.8287	13.1098	12.6675	10.9155	12.5191	11.299	39.5234	47.8989	40.6465
CG10459	no	2.11017	2.1995	2.66003	1.156	1.68302	2.19246	1.93385	1.87786	2.37139	1.42388	1.67882	1.45402
CG10462	no	37.5279	49.1653	53.2991	44.2468	52.9709	61.4701	38.2902	53.4843	54.6815	55.3586	68.0447	59.8793
CG10463	no	38.7691	33.7688	36.0582	37.0716	33.5718	34.6733	38.8059	36.2358	32.3625	34.4751	36.1471	35.4253
CG10465	no	144.36	161.857	170.833	127.359	160.95	170.037	137.819	160.94	156.93	113.392	142.7	125.773
CG10466	no	29.832	27.8172	24.2358	27.2656	29.4971	27.1215	24.8822	23.9949	26.7828	22.782	26.0742	24.9167
CG10467	no	25.7358	20.8952	22.3639	25.4319	26.574	21.8434	25.0541	20.4478	22.1097	25.6729	25.7594	25.4454
CG10469	no	8.10966	7.43948	7.88156	8.1717	7.44072	9.01345	6.74698	7.8592	7.18392	8.15494	9.5483	8.72413
CG10470	no	40.7552	35.3214	36.0582	40.8585	37.3808	37.8402	41.5992	38.3223	35.9196	36.7188	36.5668	35.0287
CG10472	no	2.48255	2.71703	2.75855	2.8302	3.01172	2.27366	2.87928	2.92112	3.83607	4.962	3.41011	2.77586
CG10479	no	215.485	227.583	212.605	215.015	204	203.574	224.068	222.075	207.985	199.904	202.508	198.738
CG10492	no	50.2302	61.5859	64.4318	56.9628	63.4233	62.9317	43.9198	54.8057	58.4478	49.1454	54.142	57.1695
CG10494	no	22.0533	19.0839	18.4232	20.7282	20.6391	17.2961	19.2096	17.5267	15.414	17.7337	14.3224	15.9282
CG10495	no	23.1705	19.6014	19.9995	22.522	18.0703	17.9457	21.4442	20.0305	17.8552	21.9191	22.087	21.6121
CG10496	no	72.7387	79.6995	75.663	75.6979	78.8362	82.2578	66.0087	77.1314	76.7215	70.9781	80.0064	76.5345
CG10512	yes	65.3738	69.9958	70.2444	59.8727	62.1832	62.6069	87.324	92.6412	97.2968	77.1914	76.0192	80.2356
CG10516	no	111.922	95.6782	91.1306	99.0969	91.326	85.5871	114.828	95.771	99.0404	101.57	96.952	94.7097
CG10543	no	176.633	228.36	227.482	186.514	214.984	219.733	163.475	200.583	214.89	179.365	202.56	212.948
CG10550	yes	5.25473	2.97579	3.25115	5.6604	3.1003	3.16689	9.0676	5.91179	6.4167	8.97474	8.86628	7.73276
CG10555	no	126.362	150.407	137.927	115.042	141.462	130.167	115.042	138.892	143.888	103.253	108.599	112.819
CG10561	no	4.63409	3.94616	3.34967	4.42468	3.36604	3.08568	4.08257	4.93808	4.25455	4.44422	3.35764	4.22988
CG10565	no	350.122	342.992	349.252	356.565	359.458	340.075	345.127	338.919	348.525	335.129	329.469	362.712
CG10566	no	7.07526	7.11602	6.50229	8.01226	7.88362	7.87662	7.47754	9.52841	7.18392	7.63716	8.39411	9.18678
CG10576	no	256.24	274.096	272.998	249.895	251.036	257.736	250.111	251.286	255.761	226.008	244.426	232.379
CG10581	no	8.15103	5.8222	5.91117	8.09198	6.73208	5.11574	7.99324	6.53774	5.44025	7.55087	8.44657	7.07184
CG10584	no	13.2403	12.4854	11.0342	14.1111	11.0725	11.1247	13.5369	11.8236	11.6477	12.5992	11.5944	11.9626
CG10585	no	45.5548	38.6853	38.7182	44.4062	37.4693	37.8402	42.5446	39.5742	34.9431	43.8382	35.7274	39.8534
CG10590	no	131.41	126.083	124.233	129.472	126.492	127.406	120.457	124.634	117.872	129.875	123.761	123.46
CG10600	no	98.2676	120.196	114.381	102.884	120.203	118.312	97.4659	124.217	126.242	110.156	121.347	115.661
CG10602	no	22.3016	17.5313	19.2113	23.7577	22.7651	21.5186	26.2144	22.4648	21.3425	27.6146	24.7102	23.727
CG10616	no	49.2372	49.8769	50.3435	52.3786	46.9474	51.7258	50.28	46.7379	47.2883	53.5033	54.0895	56.7069
CG10621	yes	119.245	141.091	120.686	109.341	115.331	108.08	142.503	157.671	162.58	143.984	153.665	152.805
CG10623	no	106.625	115.538	101.771	99.2164	106.739	99.3103	131.201	127.277	132.24	121.461	121.295	126.037
CG10625	yes	0.372382	0.129382	0.492598	0.39862	0.4429	0.73082	1.07436	1.18236	1.46468	1.25129	1.83621	1.78448
CG10628	no	34.3833	26.2646	24.7284	32.0889	28.6999	25.6599	29.7383	27.1247	26.0853	28.0892	26.5988	25.3132
CG10631	no	7.15802	9.70367	8.66972	8.53046	9.38948	10.3939	9.54032	9.18066	11.0897	10.5281	13.6929	14.1437
CG10635	no	55.6918	38.3618	42.2649	51.9401	38.7095	45.2296	56.5113	37.6268	37.8028	49.922	39.872	41.9684
CG10638	yes	33.3075	28.0113	30.0485	42.6922	36.0521	42.0627	37.9894	37.3486	35.3616	63.4273	73.9206	74.8161
CG10639	no	25.5703	30.4695	27.881	25.711	25.3339	26.7967	25.8706	28.6548	29.5726	29.0816	32.0025	33.9713
CG10641	no	73.2766	61.3272	52.708	75.5783	67.498	64.3934	65.45	61.3435	58.4478	59.7597	59.6506	55.5172
CG10646	no	17.5433	15.6553	12.1179	18.2568	13.7299	16.6465	16.2013	15.0924	13.6704	15.4469	13.3781	13.2845
CG10654	no	4.88235	4.399	5.12302	5.30164	5.84628	4.54732	5.80154	4.59033	6.20746	3.84016	4.984	3.10632
CG10657	no	0.579261	0.646911	0.985196	0.837101	0.8858	0.162404	0.68759	1.25191	1.39494	0.906104	1.20665	1.05747
CG10663	no	8.15103	5.36936	5.5171	7.57377	6.02344	5.35935	6.8759	6.81594	5.57974	7.03309	6.87268	8.12931
CG10669	no	16.2193	19.472	17.9306	19.2932	17.716	15.5908	14.7402	15.6488	17.0182	19.2008	18.8867	18.3075
CG10671	no	15.3091	16.3669	16.5513	17.898	16.3873	16.5653	16.8889	15.7184	16.5997	17.4317	16.8931	15.6638
CG10672	no	0.579261	0.517529	1.08372	0.916825	1.86018	0.487213	0.988411	1.18236	0.418481	1.20814	0.944337	0.991379
CG10673	no	16.1779	12.8088	14.6794	16.3035	16.1216	15.672	17.7914	13.0059	12.4149	15.5332	12.9059	13.8793
CG10674	no	27.3494	21.5421	23.0536	24.2361	21.8793	20.7878	25.5268	20.1001	21.0635	22.782	20.6705	24.9827
CG10681	no	9.01993	8.15108	9.5564	10.5236	11.604	11.6931	9.88411	9.18066	8.85784	11.2616	10.7025	10.8391
CG10688	no	10.2612	10.0271	9.45788	9.04867	6.90924	6.98339	9.54032	9.38931	8.71835	11.0458	11.332	8.92241
CG10702	no	10.5508	10.4153	9.75344	11.3607	10.8953	9.82547	8.8957	9.66751	10.8805	7.89605	8.9712	9.31896
CG10703	no	51.5956	54.7287	55.0724	55.0095	55.4511	52.2942	57.3278	55.5708	56.1462	55.3586	56.1356	61.5977
CG10721	no	20.1086	15.073	12.4135	21.1667	14.5271	13.9668	19.4674	16.6921	13.6704	21.4013	17.6801	17.8448
CG10730	no	8.10966	8.86268	8.27564	8.76963	8.23794	9.66306	7.17672	7.78965	9.34607	9.23363	7.18746	7.79885
CG10732	no	58.8778	68.9607	72.1163	69.3598	71.4841	70.5647	58.5741	69.9677	71.6997	69.3385	78.9571	76.4023
CG10737	no	13.9436	11.8385	15.5661	16.6224	17.0074	19.4885	13.8378	18.57	17.3669	17.8632	21.7722	21.4138
CG10738	yes	0.868892	0.646911	0.886676	0.438482	0.17716	0.324809	0.558667	1.25191	0.767215	1.55332	1.04926	1.71839
CG1074	no	77.2073	64.7558	66.7963	73.1866	66.9665	63.5001	67.2979	60.4393	61.4469	68.7345	62.8509	62.1264
CG10741	no	66.3668	54.5346	54.8754	56.8432	55.0082	50.4266	56.8981	54.5275	52.6588	61.5719	53.2501	58.3592
CG10747	no	17.7502	15.5259	16.7483	20.4492	17.0074	17.3773	17.5336	16.2748	18.0644	20.8404	20.3557	20.0919
CG10754	no	102.24	91.0851	91.0321	98.778	86.7198	80.1466	101.119	79.8439	86.6953	93.9328	80.2687	94.6436
CG10761	no	1.0344	0.129382	0.394078	1.9931	1.24012	1.62404	1.33221	0.765055	0.557974	1.81221	1.36404	1.25575
CG10764	yes	1.15852	1.74666	1.67483	1.11614	0.8858	1.13683	1.11733	1.18236	0.976455	3.92645	4.40691	3.2385
CG10777	no	107.453	153.447	170.833	121.699	177.426	210.963	104.256	170.885	175.692	108.301	148.681	133.175
CG10778	no	32.1904	28.27	22.6595	26.4683	21.4364	17.7833	36.7431	24.134	24.4811	23.3861	18.572	22.4713
CG10795	no	20.0673	19.7308	23.2506	20.0506	20.0191	18.0269	19.5104	17.5267	19.9476	17.8632	17.3653	20.2902
CG10802	no	28.7148	23.677	27.3884	22.0835	20.1962	20.5442	27.5036	24.0645	26.0156	22.178	22.769	22.6034
CG10803	yes	75.8832	88.6268	84.9239	70.755	81.1393	85.1811	61.7542	81.1654	81.813	58.4653	66.8381	53.5345
CG10809	no	89.9924	91.0204	97.3373	89.2111	92.4775	84.1255	84.5306	85.3384	87.1835	79.2625	80.1637	85.3247
CG10859	yes	14.4815	10.7387	10.6401	21.1667	17.9817	19.2449	20.4988	19.6828	17.6459	24.8531	26.4414	24.3879
CG10864	no	2.02741	2.65234	2.16743	2.43158	2.39166	1.86765	2.36359	2.22561	2.16215	2.11424	2.20345	3.3046
CG10866	no	8.64754	9.05676	9.45788	9.88577	8.68084	8.93224	7.95026	9.25021	7.39316	8.9316	8.23672	7.13793
CG10874	no	36.8658	33.0572	33.1026	32.3281	28.257	30.2884	35.4109	32.4801	30.0609	29.5994	31.4254	31.5919
CG10877	no	3.02043	2.00542	3.34967	3.30854	2.03734	1.94885	2.87928	2.50382	2.65038	3.36553	2.41331	2.64368
CG10880	no	27.8459	25.0355	28.3736	27.8237	26.6626	31.5877	31.2424	30.8108	28.6659	31.8862	35.7799	34.2356
CG10889	no	11.0887	12.4854	9.85196	10.9222	12.6669	8.28263	11.4312	10.8499	10.741	11.7794	9.39091	11.8965
CG10898	no	18.7432	19.7955	20.098	21.9639	20.3734	19.7321	21.1004	22.3257	20.7148	21.4013	20.3033	17.5805
CG1090	no	3.35144	2.32888	2.56151	3.26868	3.1003	3.32929	2.40657	2.99067	3.90582	1.85536	2.78055	2.84195
CG10903	no	43.6515	38.6853	36.4522	43.4097	39.7724	41.2507	42.8884	39.4351	35.1524	38.0995	38.7178	36.5488
CG10904	no	42.5343	43.7959	40.393	42.4131	43.5814	39.8703	38.3761	37.7659	35.6406	34.6908	36.8292	34.3017
CG10907	no	57.7606	55.8931	56.3532	55.727	57.0455	61.7949	53.675	57.1009	56.2857	54.6251	55.9258	53.5345
CG1091	yes	29.501	27.2997	29.4573	39.1445	37.5579	37.0282	34.2936	38.5309	33.618	85.4758	95.5879	94.6436
CG10914	no	20.6465	17.6607	16.5513	19.931	17.3617	16.8089	19.5533	18.1527	16.0418	19.7185	17.6276	18.6379
CG10915	no	88.3374	88.7562	99.3077	94.6323	89.4658	88.1856	83.6282	90.0678	90.5313	89.7906	88.4005	91.6695
CG10916	yes	8.27516	9.18614	7.88156	10.0452	8.76942	7.227	10.2709	9.18066	8.50911	42.5437	42.8624	45.6034
CG10918	no	1.3654	0.905676	0.689637	0.797239	0.8858	0.487213	1.71898	0.765055	1.46468	0.560922	0.786948	0.859195
CG10924	no	33.2662	42.8255	35.1715	33.4841	36.9379	33.5365	31.1135	32.2714	34.3852	32.0588	32.1075	35.6896
CG10927	no	1.69641	1.94073	1.77335	2.31199	1.94876	2.03006	2.49251	1.18236	2.16215	1.55332	2.46577	1.85057
CG10933	no	98.7227	85.1982	87.1898	98.1003	90.9717	90.8653	94.4147	82.2086	80.3483	98.2044	96.952	94.3132
CG10936	no	148.043	186.569	176.843	162.876	190.536	199.757	160.509	200.653	206.869	184.716	198.049	207.396
CG10948	no	58.7537	61.6506	64.4318	56.8033	65.1063	76.0053	54.7923	66.5598	67.5149	63.1252	73.7632	72.5028
CG10949	no	42.0792	35.8389	36.7478	39.9417	34.2805	31.9937	39.3216	32.4801	31.3861	34.8203	33.7338	31.8563
CG10958	yes	24.7841	22.1244	19.6054	18.5757	18.4246	17.7021	23.7219	22.6039	24.2719	14.3682	14.4798	13.681
CG10959	no	13.3644	13.197	10.049	13.2342	10.3639	10.9623	12.5055	11.8236	13.3914	10.9164	9.18106	9.18678
CG10960	no	99.4675	100.077	102.263	88.1348	100.45	108.73	108.295	115.523	117.175	119.821	132.207	132.25
CG10973	no	30.825	37.2621	32.807	27.9034	35.1663	38.165	29.9102	33.732	32.9902	28.0892	33.9961	30.7327
CG10979	no	18.2054	23.5476	26.2062	17.3798	21.9678	25.4163	17.1898	23.0212	22.9467	21.9622	24.2905	24.0575
CG10984	no	98.7227	102.406	106.5	99.0969	103.373	108.649	96.5205	105.091	99.0404	98.377	114.16	115.397
CG10993	yes	2.11017	1.74666	2.75855	1.07627	0.62006	1.46164	3.22308	2.78202	2.72012	1.63962	1.41651	1.58621
CG11000	yes	0.910268	1.35851	1.77335	1.156	1.86018	2.51727	1.63303	2.01696	3.06886	2.67516	3.46257	3.17241
CG11007	no	66.6151	50.8472	55.2695	64.2575	48.8962	46.4477	67.6417	50.9805	49.7992	62.3486	52.2009	57.1695
CG11023	no	1.11715	0.646911	0.985196	0.757377	0.4429	0.568416	0.773539	1.04326	1.0462	0.906104	0.577095	0.925287
CG11029	no	1.07577	1.16444	1.28075	1.27558	1.41728	0.73082	0.859488	0.556404	0.627721	1.42388	1.04926	0.594827
CG1103	no	118.5	118.902	125.12	130.548	122.595	121.722	121.274	120.253	117.175	125.819	130.791	126.434
CG11030	no	130.582	135.916	127.583	129.99	128.707	129.355	125.786	131.45	133.495	143.51	152.038	146.79
CG11034	no	5.33748	5.36936	6.60081	5.54081	5.04906	5.44055	4.72718	7.23325	6.76544	6.55847	6.29558	5.81609
CG11035	no	4.88235	3.68739	3.94078	4.8233	4.51758	4.22252	3.78175	4.31213	5.16126	4.05589	3.72489	3.76724
CG1104	no	82.2551	84.2925	85.6135	87.9355	87.5171	89.566	79.3307	79.6353	83.1382	86.7271	85.9872	88.4971
CG11043	no	2.35842	2.52295	3.44818	2.35186	2.92314	1.94885	1.71898	1.87786	2.51088	1.68276	1.78375	1.78448
CG1105	no	18.4536	19.278	16.5513	21.5255	21.5249	22.3306	18.8658	19.1264	16.9485	21.0993	21.4574	18.3075
CG11050	no	267.577	236.575	237.826	257.907	244.215	231.426	259.737	242.314	229.816	260.57	264.519	243.549
CG11052	no	2.35842	3.04048	2.26595	3.06937	2.83456	4.87213	3.39498	3.89482	3.06886	3.10664	3.51503	2.84195
CG11055	no	1.73778	2.1995	2.75855	3.18896	1.94876	3.24809	2.83631	2.57337	2.92937	3.36553	2.9904	3.76724
CG11069	yes	10.7991	13.2617	14.3839	13.4733	11.0725	15.672	11.9039	13.0059	12.6242	6.64476	7.03007	4.8908
CG11070	no	84.6549	85.1982	85.3179	88.9321	89.8201	88.1044	78.1704	87.4945	87.6717	93.9328	98.4209	104.095
CG11076	no	278.376	277.331	269.747	269.387	280.976	272.758	256.471	255.876	256.389	220.485	232.569	222.135
CG1109	no	159.214	153.706	155.168	161.082	152.712	144.296	157.243	154.472	154.21	167.068	159.278	172.302
CG11092	no	164.676	148.143	153.001	169.214	165.113	154.122	155.181	156.975	153.582	158.698	150.517	153.796
CG11095	no	5.91674	3.6227	5.81265	4.46454	3.80894	3.16689	5.028	4.45123	5.02177	3.66756	3.77735	3.56896
CG11103	no	24.66	18.437	20.7876	17.1008	13.5527	13.3172	25.226	17.8049	16.4602	14.886	12.1715	13.4167
CG11107	no	322.814	305.601	290.928	319.573	308.436	288.024	310.06	291.625	288.263	311.916	291.695	310.037
CG11109	no	38.7691	32.4749	34.0878	38.1479	35.3434	31.8313	38.8059	31.6455	28.7357	34.9066	33.6289	33.3764
CG11110	no	4.13758	3.04048	3.15263	4.66385	3.1003	3.41049	4.64123	2.99067	2.0924	3.14979	2.88548	3.3046
CG11120	no	305.891	345.386	336.641	291.271	342.893	331.224	272.329	319.515	330.67	278.692	322.281	311.425
CG11122	yes	84.117	109.91	106.5	77.0133	86.4541	87.2112	81.1786	93.6844	93.8792	68.1304	67.9398	82.1523
CG11123	no	67.815	72.6481	66.9933	75.0601	68.0295	68.2911	69.6615	71.1501	64.7948	66.6634	68.9366	67.4799
CG11125	no	45.803	46.8364	45.2205	46.9175	45.5301	42.6312	42.7165	42.8431	41.3598	41.4219	42.3903	39.2586
CG11127	no	57.4296	48.8418	43.8412	58.1188	43.5814	42.8748	59.6485	47.3639	45.2657	53.115	41.8132	42.9598
CG11134	no	27.5563	16.1081	16.5513	22.0038	16.5645	13.8044	28.2342	20.8651	17.9947	18.683	15.7914	15.9942
CG11137	no	80.7242	69.6723	72.1163	80.6806	72.6356	74.3	86.6364	69.62	68.3519	73.1787	69.8285	66.8189
CG11138	no	116.804	141.285	149.553	110.657	140.222	141.129	112.636	135.623	132.31	134.017	140.234	139.19
CG11141	no	33.9282	31.7633	29.9499	35.1184	32.3317	26.4719	32.5316	29.4894	25.2483	32.5766	27.6481	30.204
CG11148	no	308.333	468.817	452.599	325.154	452.91	473.49	295.879	430.1	450.006	329.994	424.375	406.994
CG1115	no	63.7601	51.1707	51.6243	58.7964	51.2878	44.4176	60.8947	51.8151	50.7757	60.5364	53.0403	55.3189
CG11151	no	15.0194	11.2563	14.6794	13.0747	14.0842	14.6164	13.5799	14.3274	13.3216	9.70826	8.23672	9.91379
CG11155	no	2.27567	2.52295	3.94078	3.70716	3.72036	3.08568	3.43795	4.31213	4.46379	4.57367	5.08893	3.17241
CG11158	no	11.5439	8.15108	7.48749	12.716	10.0095	11.6931	12.7634	11.6149	11.299	13.1601	13.1683	13.0862
CG1116	no	53.8713	47.742	46.4027	50.3457	46.5045	44.2552	51.6122	46.3901	42.406	51.087	43.2821	46.9253
CG11163	no	14.4402	19.278	18.8172	15.4664	20.1962	20.7066	15.4278	21.9084	22.8072	14.9291	20.1459	19.3649
CG11164	no	55.4436	39.3322	36.8463	56.4844	48.9848	43.4432	58.3592	51.7455	46.4514	59.846	52.9878	58.0287
CG11168	no	10.9646	13.9733	11.9209	14.7091	15.7672	17.2961	11.5601	14.1883	12.1359	14.7566	15.4766	16.1925
CG11170	no	6.57875	5.04591	5.0245	7.13529	5.04906	4.79093	6.61806	4.72943	4.25455	4.78941	4.24952	2.97414
CG11178	no	11.5025	10.2212	11.9209	11.7593	11.6926	13.5608	11.4742	15.0924	13.3914	9.36307	11.9091	9.64942
CG11180	no	93.4266	113.662	109.652	89.3705	118.786	110.516	83.3703	102.309	108.735	88.453	107.235	100.79
CG11188	no	68.8907	70.1899	71.0326	69.9578	71.5727	71.458	63.5162	70.4546	71.7694	78.7448	82.8918	76.6005
CG11190	no	110.556	94.0609	97.0418	101.01	92.2118	93.3013	101.892	92.4325	92.9725	89.0139	76.8586	82.6149
CG11200	no	29.9561	29.111	26.0092	27.9831	28.6113	30.532	29.6094	26.0119	27.7592	26.3633	25.2348	23.8592
CG11208	no	91.6474	74.5889	77.4364	92.2007	76.4446	70.2399	85.9918	72.6107	74.5593	83.189	68.412	73.362
CG11210	no	44.9341	45.866	43.9397	43.6489	43.1385	44.9048	37.4737	42.7735	47.7068	51.4753	47.4792	53.2701
CG11211	no	1.44815	0.970367	1.28075	0.996549	0.70864	0.812022	0.945437	0.625954	0.488228	0.431478	0.472169	0.793103
CG11236	no	0.372382	0.840985	0.197039	0.358758	0.62006	1.05563	0.773539	0.765055	1.0462	1.0787	1.15419	0.925287
CG1124	no	2.44117	1.87604	1.47779	2.43158	1.50586	2.03006	2.49251	1.73876	1.67392	1.59647	1.62636	1.85057
CG11241	no	10.5922	7.82763	8.47268	10.3641	7.79504	8.44503	10.2279	9.04156	8.43936	13.419	10.3877	11.5661
CG11247	no	76.4625	91.2792	88.175	73.4257	91.9461	91.4337	73.83	88.7464	90.2523	76.6305	84.9379	77.8563
CG11248	no	33.6385	40.1732	40.7871	32.5274	37.8237	38.8147	32.6605	38.7396	39.8254	33.871	40.8164	40.8448
CG11249	no	1.3654	1.4232	0.295559	0.797239	0.35432	0.406011	0.644616	1.04326	1.32519	0.690365	0.367242	0.727011
CG11253	no	3.7652	4.59307	4.0393	4.22537	4.429	4.22252	4.16852	2.78202	3.55709	3.9696	3.82981	4.36207
CG11255	no	107.701	95.29	99.8003	103.88	94.2491	101.016	105.846	90.9024	95.9716	101.311	94.3813	95.8333
CG11257	no	12.0404	12.2913	10.6401	12.3173	11.4268	10.7999	11.775	9.80661	10.6713	12.3403	11.9091	12.8879
CG11261	yes	4.9651	5.36936	5.0245	5.85971	7.79504	7.63301	7.09077	9.31976	8.6486	9.23363	13.7978	11.1034
CG11266	no	376.851	370.163	353.587	359.675	358.838	342.592	331.461	328.348	329.763	324.256	296.207	313.804
CG11267	no	96.6539	78.5997	82.4609	102.206	88.0485	83.1511	107.307	85.3384	84.6029	105.496	96.847	99.1379
CG11275	yes	9.10268	6.79257	7.58601	9.80604	7.35214	6.33377	13.2791	11.8236	10.8108	13.8073	13.3781	13.8793
CG11279	no	26.315	23.677	24.8269	23.1997	30.2058	24.3607	25.7846	21.0042	23.9929	19.9343	22.6116	21.6782
CG11284	yes	56.0642	47.8714	52.4124	45.1238	35.0777	42.2252	53.8899	48.4767	46.3119	39.9549	36.7242	34.7644
CG1129	no	92.6404	95.4194	92.2143	82.3548	92.389	88.5916	83.972	86.4512	89.6944	84.4834	87.2463	84.7299
CG11306	no	107.163	101.953	105.514	113.288	100.627	102.477	103.826	100.639	101.063	105.367	109.858	95.5028
CG11307	yes	5.54436	3.49332	5.12302	7.89267	6.73208	8.12022	6.78995	8.48515	7.18392	11.3479	11.1747	11.2356
CG11309	no	4.84097	4.46369	4.0393	6.17861	4.25184	5.76536	6.14534	4.79898	5.57974	7.03309	6.5579	6.5431
CG11327	yes	4.42721	4.20492	4.33486	4.74357	6.6435	6.98339	8.50893	8.90246	8.99734	9.23363	12.3288	11.2356
CG11329	no	35.2108	26.0705	26.5018	33.0057	25.3339	23.4674	31.887	27.3333	26.3643	28.8227	28.2777	24.7845
CG11334	yes	6.95114	7.89232	8.17712	9.3277	8.23794	9.09465	8.80975	9.80661	9.8343	12.0382	13.1683	14.6063
CG11337	no	43.3619	38.8147	40.393	44.2468	40.8354	39.9515	38.548	38.7396	38.9885	38.229	35.5176	35.6235
CG11342	no	9.76469	10.0271	6.99489	9.36756	10.1867	9.41946	8.03621	8.97201	9.62506	8.67271	10.8074	9.05459
CG11357	no	117.383	98.9127	110.145	118.948	119.052	122.209	113.409	118.723	114.454	128.106	126.069	119.626
CG11360	no	105.095	134.04	142.558	98.1003	127.378	152.985	86.9802	128.39	118.779	93.415	118.095	84.9942
CG11367	no	21.1844	19.8602	18.5217	21.8045	19.5762	18.2705	20.3269	20.3087	21.6913	22.3937	22.2444	22.2069
CG11369	yes	1.07577	1.55259	1.67483	0.478344	0.53148	0.974427	0.988411	1.73876	1.53443	0.258887	0.524632	0.660919
CG11377	no	59.1674	48.7771	53.8902	68.8018	61.2974	70.5647	60.465	55.2926	59.773	68.1735	66.2085	61.9942
CG11378	yes	8.02691	6.01627	7.29045	5.38137	5.13764	5.27814	8.85272	9.18066	9.6948	7.24883	6.82021	7.86494
CG11382	yes	7.6959	5.95158	5.91117	10.6033	9.7438	7.55181	7.52052	7.4419	7.04443	13.8936	10.4926	12.3592
CG11388	no	19.8604	16.9491	19.9995	21.087	16.7416	18.1893	19.0806	19.6828	16.809	26.7516	21.8771	22.6034
CG11395	no	0.620637	0.58222	0.591117	0.717515	0.17716	0.812022	1.24626	1.04326	1.32519	1.55332	0.944337	1.32184
CG11396	no	15.9297	12.2913	13.3001	14.8287	14.35	16.2404	16.5451	14.0492	13.9494	18.683	15.8439	16.5891
CG11398	yes	20.7707	18.3723	18.1276	16.742	16.1216	14.3728	18.1782	16.8312	17.5762	11.8225	12.801	9.97988
CG11399	no	72.6145	74.0713	80.1949	78.7673	72.8128	70.3211	63.8599	70.8719	69.956	65.8867	63.3231	62.1925
CG1140	no	76.4211	56.2813	55.565	75.2594	64.1319	56.7604	71.8962	57.7269	56.9831	74.8614	60.595	64.6379
CG11403	yes	52.5059	51.4294	42.856	41.6956	38.3551	36.2974	56.1246	54.1102	52.8681	34.4751	33.0518	33.2442
CG11407	no	13.4471	16.8844	15.4676	11.1215	11.7811	12.1803	14.3105	18.5004	17.5064	14.4114	16.0537	17.4483
CG11409	no	4.05483	3.88147	5.91117	3.62744	5.40338	5.68416	3.30903	5.70314	5.16126	5.69551	6.08573	5.75
CG11412	yes	139.892	137.857	126.499	104.478	110.902	106.05	130.212	139.31	132.24	91.3871	101.097	91.273
CG11414	no	64.6704	70.1899	72.0178	71.4327	71.7498	69.7527	59.3047	68.0203	70.4443	75.3792	75.9142	83.0776
CG11417	yes	112.666	118.385	115.662	100.851	101.69	95.8186	111.647	115.036	109.712	72.402	76.229	77.5258
CG11418	no	27.1839	25.3589	24.8269	25.3921	24.2709	23.3862	27.0309	27.6115	27.271	23.2567	21.1951	23.2644
CG1142	yes	190.039	157.458	158.321	182.927	157.141	157.532	175.378	142.3	146.887	123.618	121.924	118.569
CG11436	yes	43.6515	44.184	44.9249	35.1981	36.0521	35.0794	40.31	37.3486	40.2439	26.0613	26.3365	24.9827
CG11444	yes	133.313	128.929	122.952	91.3636	99.7411	94.357	137.604	128.112	121.08	87.6763	84.5182	89.5546
CG11447	no	28.5493	22.2537	22.6595	25.99	22.5879	23.4674	26.3433	21.2824	17.3669	23.1272	19.6737	21.8103
CG11448	no	44.9341	47.8067	49.6539	38.3074	38.7095	42.2252	47.4008	56.475	56.5646	44.5285	47.007	48.5776
CG11454	no	43.4032	38.4912	37.3389	44.9643	38.6209	35.1606	46.6702	37.905	38.6397	42.2849	40.7114	39.4569
CG11455	no	102.364	73.295	71.4267	99.4955	72.6356	74.4624	106.791	74.4885	67.5846	86.3819	69.0415	68.6695
CG11456	no	24.66	25.2295	23.0536	23.9969	23.4737	24.0359	22.8194	24.2731	27.2012	22.9978	23.9757	23.5948
CG1146	no	7.40627	7.3101	8.47268	8.33115	8.06078	9.50066	7.3916	9.38931	7.67215	8.54327	7.18746	7.66666
CG11474	no	2.3998	1.09975	2.26595	2.55117	1.7716	2.03006	2.62144	2.22561	1.95291	2.84776	3.35764	3.56896
CG11486	no	314.291	395.974	399.004	309.09	407.734	416.892	292.656	375.086	386.118	305.443	363.78	345.198
CG11498	no	21.5982	17.8547	17.635	21.5653	21.7907	20.9502	20.9715	17.8049	17.1577	25.1552	20.3557	21.546
CG11504	no	101.702	103.312	97.1403	105.275	90.7059	89.8909	96.6494	89.3723	92.0658	96.8237	95.5355	101.253
CG11505	no	114.57	160.499	161.277	128.874	165.733	178.401	113.753	163.861	169.206	152.484	194.219	185.057
CG11523	no	26.6874	18.0488	19.2113	23.0801	20.9049	20.3006	25.6557	20.3783	20.7845	24.4648	20.1983	20.7529
CG11526	no	107.66	118.708	118.125	109.501	111.699	114.739	100.388	111.35	114.175	117.535	118.829	132.184
CG11534	no	17.9985	18.8251	17.2409	18.8547	17.4503	13.7232	16.8889	16.6921	15.6233	16.5256	14.0077	16.7213
CG11537	no	112.873	105.058	108.47	106.631	97.5266	104.507	120.156	121.713	113.897	132.162	122.239	121.08
CG11539	no	6.24775	4.85183	5.61562	8.09198	6.2006	7.95782	7.13375	5.98134	4.95202	6.25643	6.29558	6.87356
CG11555	no	47.0857	54.0171	48.3731	47.9938	56.1597	55.7047	48.1313	44.86	48.4043	41.2925	49.0531	46.9253
CG11560	no	34.4661	32.3456	31.3292	34.7198	29.8515	29.8012	33.3911	31.5759	31.8743	33.3964	31.4779	31.9885
CG11562	no	8.97855	7.95701	8.47268	9.36756	9.21232	8.60744	11.2163	8.76336	7.53265	11.1753	10.5976	9.58333
CG11563	no	92.8473	78.7291	74.4808	93.7952	84.5939	81.6082	87.7537	76.9228	81.813	77.2346	77.5406	66.4224
CG11576	yes	20.6052	18.631	20.098	21.4059	20.3734	15.672	20.6277	23.5776	21.203	27.14	29.5892	29.8736
CG11577	no	24.4117	24.4532	24.1373	24.0766	29.94	29.0704	29.2656	25.8032	24.9693	30.7644	29.6942	24.2557
CG11583	no	120.073	124.724	121.179	117.354	127.998	120.017	114.914	123.73	122.754	106.92	111.904	115.727
CG11586	no	63.0981	63.462	57.1413	60.7496	58.7286	52.5378	61.1526	55.1535	53.2865	52.2951	51.2041	52.4109
CG11590	no	9.55781	7.95701	9.26084	8.45074	6.55492	6.41498	11.0014	7.51145	8.6486	8.75901	6.76775	5.88218
CG11592	no	1.61366	0.970367	1.47779	1.11614	0.8858	2.43607	1.20328	2.08651	2.51088	0.906104	1.20665	0.660919
CG11593	no	117.797	116.897	119.8	115.002	114.711	111.166	107.135	113.993	111.107	124.007	122.921	121.014
CG11594	no	9.47506	7.37479	6.30525	8.37101	7.5293	6.82099	10.056	6.60729	9.76455	9.36307	8.18426	10.1121
CG11596	no	98.8054	95.4841	90.0469	79.4848	77.3304	74.3	96.0478	94.38	97.2968	85.519	89.8694	85.0603
CG11597	no	31.4042	23.7416	24.0388	28.581	24.5367	22.8178	28.0623	20.726	20.924	19.2871	18.9392	16.5891
CG11598	no	1.15852	0.970367	0.886676	0.837101	0.97438	1.38044	0.816513	0.765055	0.697468	0.733513	1.41651	0.925287
CG11601	no	5.95812	4.85183	3.25115	5.42123	5.04906	4.54732	5.58667	4.03393	4.60329	5.91125	5.35124	4.42816
CG1161	no	93.5921	80.6051	77.0423	89.809	81.0507	69.7527	92.9966	79.0093	76.5122	84.2677	75.2847	80.8965
CG11617	yes	0.868892	0.905676	0.689637	1.19586	1.50586	1.78645	0.859488	1.11281	0.836961	1.8985	1.83621	2.31322
CG11626	no	0.662013	0.776293	0.689637	0.956687	0.26574	0.649618	0.816513	0.625954	1.25544	1.33758	1.15419	1.25575
CG11638	yes	3.26869	3.29925	4.33486	2.11268	2.56882	3.00448	3.30903	5.00763	4.81253	6.12699	7.39731	5.41954
CG11652	no	87.5098	130.029	115.662	90.1678	104.524	108.161	106.061	130.616	107.689	112.012	105.608	98.8735
CG11655	yes	1.40678	1.68197	1.47779	2.59103	3.45462	1.70525	1.93385	1.46056	1.46468	3.53812	3.67242	3.56896
CG11656	no	6.37187	3.68739	4.82746	5.58068	5.40338	6.41498	5.1999	4.65988	5.02177	5.26403	5.5611	4.22988
CG11658	no	3.35144	4.52838	5.61562	4.70371	4.96048	6.33377	4.64123	9.73706	7.25367	5.00515	6.61036	4.82471
CG11660	no	32.9765	36.227	35.7626	31.7301	37.4693	36.2162	32.1019	37.2095	35.3616	35.4244	41.4459	40.1178
CG11665	no	219.168	225.707	215.167	200.745	210.909	219.246	204.945	206.634	204.986	200.249	210.115	198.937
CG11674	no	4.30308	2.13481	2.66003	3.50785	3.1003	3.08568	4.77016	4.03393	2.85962	5.39348	3.93474	3.89942
CG11679	no	17.4192	13.2617	12.512	14.0314	9.83238	10.9623	17.5765	16.6226	13.8796	11.1321	11.3845	10.5086
CG11693	no	1.44815	1.22913	1.37927	1.87351	1.24012	0.73082	1.59005	1.53011	1.1857	2.20054	1.62636	1.98276
CG11694	no	1.48953	0.517529	0.394078	1.35531	0.4429	0.324809	1.16031	0.486853	0.906708	1.20814	1.52143	0.727011
CG11695	no	23.667	24.6473	20.3935	22.0437	19.0447	17.9457	23.421	20.1696	18.9014	17.4317	17.2079	15.796
CG11696	yes	84.5722	78.4703	75.5645	70.6354	70.244	61.3077	79.3737	73.7235	72.3972	61.011	56.9226	63.1839
CG11697	no	2.31705	1.61728	2.06891	2.47144	2.2145	1.94885	2.06277	2.08651	1.46468	1.46703	1.73129	0.991379
CG11698	no	2.06879	0.452838	0.197039	1.9931	0.53148	0.812022	1.28923	1.11281	1.1857	1.29443	1.5739	1.45402
CG11699	no	38.4795	32.2809	25.6151	29.1391	26.4854	26.0659	35.196	31.4368	29.5029	24.4217	21.9296	23.4626
CG11700	yes	0.289631	0.517529	0.295559	1.83365	0.79722	2.03006	1.07436	0.486853	0.697468	1.59647	2.25592	1.98276
CG11710	yes	41.4172	35.2567	36.7478	34.7596	31.003	28.5832	42.5017	34.3579	40.5229	46.2976	46.5873	44.8764
CG1172	no	66.2013	73.8773	69.3578	65.6925	76.0902	77.3857	61.7112	68.0899	66.3989	66.2319	68.2021	65.5632
CG11722	no	5.70986	5.1106	3.15263	4.74357	5.3148	4.95334	4.98503	5.56404	4.18481	5.00515	4.93154	5.22126
CG11723	no	72.9456	61.3919	54.7769	67.287	63.069	54.9739	69.0169	59.8134	59.1453	70.7624	71.4549	63.7126
CG11737	no	16.3021	17.596	15.4676	17.4994	16.7416	16.4028	15.6427	14.9533	15.414	15.9215	17.8899	16.9195
CG11739	no	3.88933	5.04591	5.5171	4.8233	5.58054	5.52175	4.81313	4.86853	4.67303	4.48737	3.9872	4.49425
CG11752	yes	32.9765	24.712	23.8417	21.3262	17.3617	16.6465	32.6176	25.1773	23.5744	19.7617	14.27	18.0431
CG11753	no	13.3644	9.96243	9.45788	14.5496	10.3639	9.17585	13.5799	10.0848	10.462	12.9443	9.39091	8.65804
CG11755	no	22.4671	17.5313	21.7728	19.4526	18.9561	18.8389	21.5302	20.5869	17.4367	17.7769	19.4114	16.7213
CG11756	no	15.8883	10.48	9.85196	11.9586	11.3382	9.98787	13.5799	10.8499	8.92759	7.98234	7.50224	7.46839
CG11760	no	1.07577	0.776293	1.47779	0.996549	1.50586	1.13683	0.816513	1.25191	0.697468	0.733513	0.419705	0.991379
CG11762	no	1.0344	0.129382	0.886676	1.03641	0.26574	0.406011	1.37518	0.834605	0.627721	0.906104	0.944337	1.05747
CG11771	no	41.3344	40.1732	43.2501	43.4495	45.353	40.6011	41.943	41.0348	41.4296	40.7747	40.8164	40.1839
CG11777	no	52.2576	48.1302	48.5701	46.6784	45.7959	43.6056	49.3776	45.3469	43.1733	42.8889	40.1343	39.7212
CG11779	no	26.2323	28.9169	25.8121	29.8965	27.7255	28.3396	29.9102	28.0288	30.0609	36.4168	33.9437	34.8304
CG11781	no	33.2248	22.2537	23.2506	30.2951	23.7394	23.711	34.6803	21.5606	21.6913	27.744	19.7786	24.8506
CG11788	no	20.2741	16.3022	14.4824	21.2464	16.4759	16.1592	23.507	18.2918	18.6921	23.343	21.4574	24.3879
CG11790	yes	16.9641	13.3911	13.7927	19.4925	17.1845	17.9457	18.6079	19.4741	18.0644	21.5739	23.6609	22.7356
CG11791	no	219.292	246.861	242.654	205.927	233.763	233.375	219.857	256.572	261.062	212.848	251.718	234.362
CG11796	no	9.80607	10.9328	11.2312	9.28784	10.1867	11.1247	10.3568	12.1713	9.90404	10.9164	12.5912	10.9713
CG11802	no	14.1919	9.31552	9.95048	15.4664	11.5154	10.7187	14.3534	13.2841	10.3225	12.2971	9.44337	10.9052
CG11807	no	39.5553	44.9603	44.4323	37.7094	38.6209	42.144	36.1415	41.6607	40.9414	35.9853	37.6161	39.4569
CG11808	no	27.5563	23.0947	22.2654	25.5515	23.4737	23.5486	26.9449	22.6734	19.0409	23.4293	23.7658	23.2644
CG11811	yes	64.3394	70.4486	68.4711	76.2958	83.4424	79.2534	67.6847	68.0203	68.4216	95.7881	96.3749	96.2959
CG11825	yes	29.832	41.0142	37.8315	21.0073	27.4598	26.8779	38.8918	44.86	36.2683	27.3126	29.3269	19.1006
CG11835	no	1.28265	1.09975	1.37927	1.47489	1.68302	1.29924	1.46113	2.08651	1.53443	1.81221	3.67242	2.24713
CG11836	no	9.64056	9.83305	8.37416	9.68646	9.21232	10.7187	8.42298	10.0848	8.57885	10.5712	11.1747	10.3103
CG11837	no	58.7537	46.0601	44.7279	50.9436	48.8962	45.392	50.8817	44.095	44.2195	45.3052	46.1676	39.3247
CG11839	no	26.8529	32.2809	29.4573	26.9866	30.5601	31.1817	28.8358	26.9856	28.108	21.013	26.0217	21.8764
CG11843	no	8.68892	7.82763	8.0786	11.9586	9.65522	10.6375	8.85272	9.80661	8.29987	11.9951	10.4926	9.8477
CG11851	no	19.8604	19.7308	19.5069	21.3262	20.2848	20.7878	21.2723	20.3783	24.3416	21.2719	23.0313	21.3477
CG11857	no	195.708	194.073	196.448	194.407	191.421	206.01	185.735	174.085	185.875	187.995	184.461	190.94
CG11858	no	34.5488	21.0893	19.1128	29.2188	25.2453	18.9201	36.3993	20.726	21.203	27.6146	25.4971	23.1983
CG11859	no	100.709	98.2011	94.5788	98.5388	95.755	94.763	100.259	91.737	95.8321	98.2044	93.2271	87.5718
CG11866	no	233.773	225.449	221.57	218.045	206.923	199.351	223.037	215.398	204.498	232.524	213.053	226.563
CG11873	no	341.268	462.024	473.682	358	472.84	465.776	312.037	443.732	454.331	384.49	434.5	461.256
CG11875	no	37.9002	26.3293	25.6151	37.829	25.8654	22.087	32.7465	24.5513	24.2021	35.5538	24.1331	29.477
CG11876	no	105.591	86.5567	92.1158	99.5752	83.531	80.715	102.365	87.0076	81.534	100.793	84.046	96.8908
CG11877	no	79.2347	75.5592	71.5252	72.1103	71.3069	64.7994	72.4119	70.1764	71.9787	78.7016	74.7076	72.8994
CG11880	no	13.1161	12.8088	14.1868	14.9881	15.8558	15.0224	13.1931	16.4835	15.3443	17.7769	18.6769	15.7299
CG11882	no	21.8464	21.9303	19.3098	21.5255	20.7277	20.3818	20.6277	19.8219	19.1804	22.3074	21.2476	22.2069
CG11883	no	1.1999	0.840985	1.08372	0.757377	1.3287	1.21803	0.988411	1.25191	0.976455	1.20814	1.25912	0.660919
CG11885	no	21.9292	16.4962	16.4528	21.3262	22.3222	18.8389	24.4954	16.7617	18.2039	19.0282	16.3161	16.8534
CG11897	yes	32.9765	32.2162	33.8907	38.7458	36.4064	34.6733	32.1878	37.5572	38.9187	138.504	185.038	190.014
CG11899	no	0.951644	0.711602	0.985196	1.71406	0.53148	0.893224	1.33221	1.80831	0.976455	1.72591	1.41651	0.991379
CG11902	no	31.1974	36.7446	40.393	34.1218	42.0755	41.6567	29.6523	43.3299	44.5682	35.7695	41.2361	42.1006
CG11905	yes	3.55832	4.72245	5.41858	4.14564	2.6574	6.65858	3.5239	6.12044	4.60329	1.94165	1.04926	1.18965
CG11906	no	57.8848	55.2462	50.7376	53.9731	53.3252	51.8882	54.2337	51.05	46.8001	51.0439	44.3839	49.7672
CG11920	yes	83.4136	91.0851	80.589	76.9735	86.1884	87.6172	80.9638	80.609	80.2786	61.4856	72.032	63.4482
CG11926	no	38.314	32.4103	37.1419	39.7025	36.2292	32.3185	42.1149	32.9669	32.5717	43.795	41.5508	43.0919
CG11927	no	50.8095	50.9766	52.2154	52.5381	56.957	56.7604	48.733	46.3206	50.0084	48.5844	51.3615	49.3707
CG11951	no	6.70288	5.62813	6.30525	6.01916	6.55492	6.73978	5.62965	6.60729	8.43936	5.04829	4.40691	3.89942
CG11961	yes	52.5473	45.0897	45.9101	69.599	59.9687	62.5257	60.0352	63.4996	55.3789	68.2167	70.3531	67.3477
CG11964	no	134.678	135.657	126.598	138.082	129.415	125.782	138.592	129.016	129.171	131.126	129.322	133.175
CG11966	no	0.993019	1.03506	0.985196	0.837101	1.41728	0.893224	1.676	1.66921	1.46468	1.76906	2.09853	2.18103
CG11970	no	135.63	154.224	166.4	137.803	157.052	151.361	129.998	150.438	155.675	129.055	149.31	153.928
CG11975	no	52.9197	48.0008	47.5849	49.0302	45.973	45.8793	49.2916	45.2773	39.6162	46.7722	44.4888	42.6293
CG11980	no	87.5512	82.8046	86.8943	82.6339	81.5822	86.8864	91.3636	77.5487	80.8365	82.2397	76.2815	78.5172
CG11982	no	42.1206	36.2917	42.4619	42.453	38.6209	34.5109	43.3182	38.6005	37.5238	38.229	38.4031	41.2414
CG11983	no	5.46161	6.40442	5.71413	4.78344	5.13764	6.65858	4.46934	4.17303	4.67303	4.14219	5.24632	6.14655
CG11984	no	8.06828	6.98664	7.78305	11.4802	7.88362	9.25705	8.59488	10.5717	8.36961	11.9519	12.2764	10.1782
CG11985	no	81.8	69.4783	72.4119	67.008	72.547	68.6971	79.3307	62.5954	68.7703	64.1608	62.4837	59.4166
CG11986	no	39.1829	39.2675	39.9004	41.9747	37.2922	39.7891	39.8802	36.7226	36.1986	35.8127	36.8292	37.1437
CG11999	no	62.974	52.3998	50.1465	61.7063	52.9709	44.8236	59.9063	49.8677	45.6144	55.2723	45.2757	48.6437
CG12001	no	3.06181	3.23456	3.44818	4.46454	3.1003	4.54732	3.65282	3.12977	4.25455	4.44422	4.984	4.03161
CG12003	no	11.8335	10.48	10.1475	12.5964	9.65522	10.8811	12.8923	11.6845	10.8108	10.5281	8.49904	8.45977
CG12004	no	122.059	123.366	121.376	119.387	122.24	121.803	120.285	121.157	116.128	145.753	153.35	144.014
CG12006	no	256.654	221.244	220.881	260.299	220.741	225.011	233.093	224.37	215.587	228.252	226.169	216.98
CG12007	no	43.486	41.5317	40.2945	41.3767	39.2409	37.0282	39.2786	37.7659	38.849	40.2138	38.2981	37.6724
CG12010	no	29.9561	27.3643	31.4277	35.796	28.4342	29.6388	30.6407	26.4292	26.2945	30.8075	30.1663	26.8994
CG12011	no	775.59	1126.08	1006.77	844.436	1036.47	1065.62	633.228	727.011	822.245	846.862	856.042	975.252
CG12012	no	13.1575	11.0622	11.1327	11.1215	11.9583	11.6119	13.6659	12.7277	12.7637	14.0662	12.9059	11.6983
CG12014	no	1.48953	0.776293	1.37927	1.27558	0.79722	1.29924	1.93385	1.66921	1.88316	2.41628	1.9936	1.78448
CG12018	no	36.1211	32.2162	33.3981	40.3005	32.7746	29.0704	40.0521	35.8185	35.9893	44.658	35.7274	41.4396
CG12024	no	21.0189	24.3886	25.024	19.0939	22.145	19.4073	20.112	21.2129	22.8769	20.5384	19.5688	20.885
CG12025	no	108.943	106.223	115.958	112.211	121	131.06	103.826	104.326	103.574	120.339	123.184	115.595
CG12034	no	9.01993	8.0217	7.78305	9.52701	7.44072	8.85104	8.50893	7.92875	8.99734	11.6068	11.3845	11.8965
CG12038	yes	2.23429	0.711602	0.197039	1.59448	1.41728	1.38044	3.22308	3.40797	2.51088	3.66756	3.35764	3.2385
CG12042	no	24.6186	22.7713	26.6988	24.2361	22.4993	22.1682	24.0227	25.525	22.4585	27.1831	26.9136	27.296
CG12050	no	150.815	178.612	171.917	151.515	174.68	178.076	148.519	170.816	173.251	160.424	168.669	171.575
CG12054	yes	156.773	157.911	159.306	152.352	156.344	171.093	145.769	147.308	140.61	123.532	118.409	111.299
CG12056	yes	26.7702	19.472	19.7039	18.8148	17.6274	14.9412	24.2805	18.9873	20.4358	15.188	11.4894	13.0201
CG12065	yes	7.65453	10.5447	9.85196	6.21847	6.73208	8.20142	8.29406	8.34605	10.6713	4.44422	4.51183	5.94827
CG12071	no	1.15852	0.388147	0.985196	0.39862	0.53148	0.812022	0.773539	0.904156	0.906708	1.46703	1.41651	1.45402
CG12075	no	2.06879	1.22913	1.47779	2.90992	2.74598	4.22252	2.23467	2.92112	2.78987	2.9772	2.46577	2.04885
CG12077	no	8.10966	7.43948	7.88156	8.41088	8.23794	7.55181	9.92708	7.7201	6.76544	8.15494	7.34485	8.79023
CG12079	no	111.26	77.4353	71.8208	106.431	81.7594	69.4279	105.803	72.4716	71.1417	98.2044	67.73	78.9799
CG12081	yes	57.8434	55.4403	54.0872	45.3231	38.9752	42.956	56.4254	52.5801	52.1706	37.7112	34.9405	35.2931
CG12082	no	115.066	125.695	120.095	123.811	118.254	115.551	114.613	120.6	117.035	121.72	113.216	123.394
CG12084	no	67.4839	79.8288	79.2097	76.7343	82.6452	81.7706	65.9227	74.2103	77.0702	84.0951	95.5355	97.75
CG12090	no	121.438	127.959	132.016	130.747	133.136	126.594	102.58	119.209	123.522	124.395	120.455	126.963
CG12091	no	132.858	140.703	131.425	136.049	138.185	130.005	137.733	135.902	133.356	144.459	136.772	145.534
CG12093	no	29.9147	24.3239	25.9106	31.77	28.6999	27.7712	28.8358	24.2036	25.3878	34.5614	31.8452	31.7902
CG12096	no	71.4147	67.4728	65.7125	71.2732	67.3208	67.479	78.0845	76.5055	72.4669	65.2826	66.0511	66.7528
CG12099	no	143.202	153.706	144.233	145.536	152.358	160.212	132.232	155.237	157.488	150.241	156.97	160.207
CG12104	no	45.7203	51.1707	48.8657	42.0942	45.8844	42.2252	42.8025	45.1382	47.2186	38.1427	39.3474	43.4224
CG12106	yes	9.59919	10.1565	10.246	6.93598	6.82066	8.03902	10.142	9.04156	9.13683	5.26403	5.5611	6.01437
CG12107	no	70.5044	47.3539	51.6243	67.4465	48.3647	49.8582	69.9623	54.9448	45.6841	66.2319	50.522	53.8649
CG12112	no	15.0608	13.1323	15.4676	15.5063	16.5645	16.4028	14.3964	14.9533	15.7628	14.4114	15.2668	10.5747
CG12118	no	8.10966	7.43948	8.0786	7.41433	6.37776	5.60295	8.29406	6.88549	7.6024	5.65236	6.34805	6.27873
CG12121	no	142.581	146.073	157.631	125.206	132.161	127.731	131.888	147.656	162.58	119.131	121.505	121.741
CG12125	no	39.1001	42.5021	38.7182	38.108	40.7468	34.5109	42.2438	44.3732	41.1506	36.8482	36.5144	36.5488
CG12128	no	70.8354	75.818	70.2444	75.1	78.7476	70.3211	69.5326	71.637	70.0955	64.1608	70.9827	67.5459
CG12129	no	24.9496	23.2888	21.4773	26.1893	21.3478	25.0915	24.7962	22.3952	21.8307	18.4241	21.4574	17.5805
CG12133	no	1.3654	0.970367	1.18223	1.35531	1.24012	1.46164	1.71898	0.834605	0.906708	2.24369	2.09853	1.38793
CG12134	no	94.9989	82.1577	76.0571	82.1954	76.976	69.3467	91.7503	72.7498	71.6997	80.8158	74.9699	73.8247
CG12155	yes	95.3299	94.3197	92.5099	70.755	78.1276	72.9196	85.3042	83.9474	83.2777	57.9475	57.1849	57.8304
CG12159	no	17.502	13.7145	12.9061	16.2238	15.5015	14.048	16.1584	14.2578	13.1124	15.2312	13.6404	15.796
CG12162	no	60.6569	54.1465	53.7917	57.4411	51.9965	48.1529	59.4766	50.4936	54.7512	55.4449	47.6366	53.4684
CG12163	no	496.468	502.521	490.233	511.549	486.659	483.153	479.508	483.793	496.737	507.332	494.728	522.391
CG12170	no	19.2811	15.5259	14.2853	18.0176	15.2358	15.0224	21.4872	14.1883	14.0889	19.2871	16.421	16.6552
CG12171	yes	7.8614	5.69282	5.22154	8.33115	6.37776	7.87662	9.11057	8.1374	8.02088	26.1476	27.7006	28.0891
CG12173	no	14.3574	9.63898	9.85196	17.1805	11.7811	12.4239	17.7484	12.6582	11.9267	17.7769	16.2636	16.3908
CG12177	yes	21.3085	12.6148	13.6942	24.3557	14.97	13.236	26.1284	18.8482	16.4602	32.9649	29.8516	29.1465
CG12179	no	85.3583	112.821	93.6921	84.1486	112.408	109.461	78.0845	94.2408	104.899	70.072	84.6231	84.7299
CG1218	no	42.3275	38.8147	39.9004	42.8118	37.8237	40.2763	48.1313	43.6081	42.1968	41.5945	43.1772	44.4799
CG12182	no	32.3973	38.5559	36.2552	36.4338	41.7212	37.1906	31.4143	35.8185	38.291	30.8075	37.826	37.4741
CG12184	no	3.7652	3.23456	2.26595	4.66385	4.69474	3.4917	3.73877	2.43427	3.2781	3.53812	3.25272	3.04023
CG12194	yes	7.90278	8.28046	7.09341	10.5236	8.32652	9.98787	8.59488	9.45886	6.83519	67.7852	58.444	57.7643
CG12200	no	1.07577	1.03506	1.08372	0.996549	1.15154	0.73082	1.11733	0.765055	0.836961	1.29443	0.891874	0.727011
CG12203	no	34.4661	29.8873	30.2455	31.5308	29.5857	25.9847	34.2936	27.7506	29.4331	28.7364	24.3954	28.8161
CG12204	no	19.3225	16.4315	17.832	18.6953	19.3104	17.4585	19.8971	20.6565	19.1804	17.6043	17.2079	20.6207
CG12207	no	91.6888	109.457	106.303	99.057	106.739	110.516	100.474	114.897	118.918	110.372	126.017	120.023
CG12213	no	81.4276	97.1014	95.8595	86.3012	90.6174	101.99	74.7754	86.2425	91.8565	82.4555	89.1874	90.612
CG12214	no	0.662013	0.517529	1.28075	1.27558	0.70864	0.324809	0.644616	1.18236	1.53443	1.20814	1.88867	1.32184
CG12219	no	37.8175	37.068	36.2552	36.7926	35.1663	32.5621	37.4737	33.3842	33.06	32.404	26.5464	30.1379
CG12229	no	1.77916	2.1995	1.77335	1.63434	1.06296	1.86765	1.33221	2.22561	2.30164	1.55332	2.04606	3.2385
CG12236	yes	57.8848	69.1548	64.0377	54.9697	58.1085	59.846	51.8271	63.9169	66.5384	39.3508	44.3839	43.7529
CG12237	no	39.3898	30.0814	29.1618	33.1253	26.7512	22.3306	42.3728	32.6192	32.3625	39.3939	31.6878	34.0373
CG12239	no	0.868892	0.646911	1.08372	1.31545	0.79722	1.05563	1.03139	1.04326	1.0462	1.68276	1.20665	1.52011
CG12241	no	54.7402	54.0818	53.2006	55.9263	54.211	53.9995	53.5461	50.285	50.0084	56.2647	54.8765	55.2529
CG12253	no	25.1151	21.6068	21.6743	25.0732	23.3851	24.1171	26.5582	23.6472	23.0164	24.1628	25.9693	23
CG12259	no	55.816	49.8769	49.3583	50.9037	48.5419	50.5078	48.9049	45.486	48.6135	47.0743	46.2725	44.0172
CG12262	no	34.6729	24.5179	29.7529	30.6539	27.3712	24.6043	41.3843	27.4029	27.0618	41.5082	31.373	31.0632
CG12263	no	74.6006	82.9987	77.1408	79.8435	77.8618	78.1977	71.8962	75.184	74.6291	72.3157	78.5374	74.8161
CG12264	yes	34.0523	28.5935	28.6692	33.0057	29.2314	28.3396	34.3365	31.6455	32.1533	75.2929	77.1209	80.6982
CG12267	no	36.0797	33.8335	34.5804	33.9624	41.0125	36.541	36.4853	36.514	34.5247	34.4751	39.3999	35.6896
CG12268	no	1.15852	1.61728	1.67483	1.19586	1.15154	1.38044	1.59005	1.80831	2.37139	1.25129	1.83621	1.98276
CG12269	no	4.55134	3.6227	3.5467	3.62744	3.1003	3.97891	3.39498	4.38168	3.2781	3.19294	3.04286	3.63506
CG1227	no	18.495	16.5609	15.3691	19.1736	18.1589	17.9457	19.7252	17.8049	17.088	18.7261	21.6673	18.1753
CG12272	no	33.2248	32.2809	37.733	39.1445	38.178	37.0282	34.9382	36.9313	37.8725	37.2366	42.0755	38.796
CG12279	no	1.57228	1.61728	2.56151	1.59448	1.3287	2.03006	2.23467	1.73876	1.46468	1.94165	1.73129	2.11494
CG12288	no	93.5093	103.376	95.3669	89.7293	108.333	108.73	88.957	99.1094	98.2035	85.3464	98.0012	98.1465
CG12290	no	9.97157	16.1728	12.4135	9.44729	10.9839	10.3127	13.0212	19.335	20.0173	11.8656	16.9981	15.2011
CG12299	no	80.0208	87.333	89.3572	96.3065	107.802	95.7374	84.3587	89.7201	85.7188	90.8261	94.6436	101.187
CG12301	no	71.2905	86.7508	84.5298	74.5419	91.8575	96.1434	65.7938	83.1823	86.9742	68.6482	84.9904	79.1781
CG12304	no	66.0772	49.6828	52.3139	66.1709	52.3508	52.2942	60.8947	50.4241	47.8463	60.4501	54.142	55.3189
CG12309	yes	1.94466	2.9111	2.46299	1.23572	2.39166	2.59847	1.63303	1.39101	2.2319	0.733513	0.891874	0.991379
CG12316	no	77.0831	87.1389	92.9039	83.8696	95.2235	98.7419	71.4234	86.5903	94.4371	93.9328	117.15	111.563
CG12320	no	18.5777	13.9086	14.7779	20.4093	13.1098	14.048	18.6939	15.5793	16.4602	22.0917	21.0902	22.0086
CG12321	no	20.5224	17.1431	19.0143	21.1268	17.1845	16.5653	20.9715	17.944	16.53	20.7541	17.1555	19.6293
CG12325	no	95.6195	121.361	121.278	110.178	123.215	118.474	89.1289	112.394	112.571	95.2704	105.713	102.442
CG1233	no	59.3329	63.7854	59.1117	62.1448	63.8662	58.222	60.2501	60.022	62.1444	65.1963	65.6314	68.6695
CG12333	no	13.323	11.4503	11.0342	14.9084	10.6296	11.5307	13.0212	13.4928	10.6713	12.556	12.0665	13.0201
CG12338	no	7.24077	6.5338	7.19193	10.6431	9.12374	8.20142	10.056	7.02459	7.04443	11.0027	9.23352	9.51724
CG1234	no	113.866	138.568	123.051	117.194	131.896	135.851	116.203	128.321	133.565	115.938	130.109	129.54
CG12341	no	20.4397	19.6014	21.6743	18.6155	21.5249	19.2449	18.522	20.5869	21.1333	20.5384	19.7262	24.1236
CG12343	no	85.3583	84.4219	83.5446	79.9233	79.5449	86.0744	81.3935	76.2968	74.4198	73.1787	73.2386	66.3563
CG1236	yes	74.4351	71.4837	66.8948	77.2525	72.0156	66.4234	72.197	62.7345	64.8645	96.6079	93.1746	101.782
CG12360	no	133.602	150.536	146.4	141.271	153.421	146.002	130.384	151.759	141.167	146.055	154.661	153.994
CG12374	no	1.73778	1.29382	1.57631	2.39172	2.2145	1.54284	2.87928	2.01696	1.11595	2.84776	2.46577	1.6523
CG12375	no	10.6336	8.7333	9.45788	10.7229	10.4524	11.7743	13.5369	10.2935	10.3225	13.721	14.2175	12.6896
CG12379	no	6.24775	5.30467	5.22154	4.66385	6.02344	4.14131	6.40318	6.18999	5.16126	3.66756	4.66922	3.37069
CG12384	no	55.3195	53.8877	53.9887	50.6247	51.6422	52.2942	57.8006	55.9881	48.474	48.455	47.3218	52.3448
CG1239	no	13.654	11.3856	9.35936	14.3503	9.12374	12.5051	13.1502	11.5454	8.99734	11.4773	10.3352	8.06322
CG12391	no	174.358	212.64	205.61	162.956	198.596	192.206	169.362	200.792	215.239	163.919	193.904	198.606
CG12393	no	65.0428	53.4349	49.7524	63.2609	54.831	48.2341	63.5162	54.5971	49.7295	58.4221	50.8368	50.7586
CG1240	no	670.412	619.159	620.476	638.429	654.518	613.564	624.762	544.371	557.277	548.02	537.748	539.178
CG12400	no	45.472	35.3214	35.467	40.8585	37.3808	34.1861	51.1395	36.3053	33.1297	43.1047	35.5176	34.0373
CG12402	no	24.2048	30.6636	33.2996	20.6086	28.6999	32.6433	21.5302	25.2468	28.3172	13.9799	20.6705	20.5546
CG12404	no	49.8992	41.2729	40.7871	51.6213	41.8098	38.8147	47.4867	40.2697	39.7557	51.8205	43.7018	45.1408
CG12413	no	21.0603	21.4128	18.5217	21.0471	19.5762	20.0569	20.112	23.4385	21.482	19.7617	21.0902	21.8764
CG12420	no	12.1645	6.01627	6.10821	9.88577	7.26356	6.82099	10.6147	6.95504	6.27721	11.8656	8.07933	8.12931
CG12428	no	27.0184	28.7875	28.4722	31.3714	30.5601	31.5877	29.3085	28.3766	26.9223	28.6501	28.3826	30.4684
CG12477	no	1.44815	0.711602	1.67483	1.27558	1.06296	2.35486	1.97682	1.59966	0.906708	2.15739	1.94114	1.98276
CG12493	yes	7.19939	4.52838	6.20673	5.46109	5.84628	8.44503	12.0758	10.989	10.2528	12.2971	15.6865	14.8707
CG12496	yes	32.811	35.9036	32.9055	24.4354	23.4737	27.0403	32.7035	33.5233	32.781	21.315	18.5195	20.6868
CG12499	no	95.4954	130.805	126.598	102.166	138.096	139.587	88.8281	130.824	131.333	107.481	124.023	123.856
CG12502	yes	0.744765	0.388147	0.394078	0.996549	0.62006	1.05563	1.11733	0.973706	0.697468	1.72591	1.83621	2.18103
CG12523	no	1.0344	1.22913	0.886676	1.71406	1.86018	2.03006	1.33221	1.18236	1.53443	0.819808	1.15419	1.6523
CG12531	yes	3.31006	2.84641	2.16743	2.79034	1.59444	2.11126	3.18011	4.24258	3.34785	4.40108	5.35124	4.56034
CG12535	yes	4.22033	3.88147	4.63042	1.83365	1.7716	2.11126	4.98503	5.14673	5.64949	2.24369	2.83301	2.11494
CG12547	no	138.071	167.291	169.651	130.508	166.442	175.64	126.044	152.594	147.235	110.502	132.47	124.583
CG12560	no	4.09621	5.62813	5.71413	3.6673	3.72036	4.87213	4.98503	8.20695	6.97468	5.65236	6.87268	4.8908
CG12567	no	84.6135	94.1256	87.7809	90.3272	96.3751	112.546	97.9386	106.412	96.948	82.1534	93.1222	73.4942
CG12576	no	74.5178	67.7316	71.7222	73.3062	70.5983	71.5392	74.2597	74.9754	71.2115	66.4908	65.8413	63.25
CG12581	no	265.757	270.344	270.732	269.945	271.763	257.086	264.894	269.856	258.621	266.395	258.434	258.552
CG12582	yes	59.7053	64.5617	69.5548	82.8332	80.8736	86.6428	72.7556	86.173	79.5811	96.6511	106.815	103.632
CG12592	no	14.8125	21.8009	20.8861	19.6918	24.1823	27.4463	17.5765	19.8914	20.7845	21.0561	27.3333	32.0546
CG12605	no	0.703389	0.905676	1.18223	0.876963	1.3287	1.46164	1.41815	1.94741	1.88316	0.9924	1.9936	0.925287
CG12608	no	90.2406	90.891	91.9188	92.1609	90.1745	86.1556	91.4925	85.3384	87.4625	79.5646	74.865	73.7586
CG12643	no	44.8928	45.2191	48.6687	45.0839	53.6795	55.3799	58.4881	60.7175	49.3807	53.9348	60.3327	49.9655
CG1265	no	36.99	27.1703	25.8121	38.4668	25.8654	28.4208	40.4819	27.1942	29.9911	38.4878	31.4779	28.6839
CG12659	yes	36.4107	31.3105	32.807	29.6174	27.5484	24.9291	33.0903	30.0458	28.4567	21.3582	19.3589	20.6868
CG12702	no	159.876	132.876	131.425	145.656	128.087	118.555	151.528	136.11	130.705	134.707	128.325	137.471
CG12708	no	32.3973	30.3401	29.6544	22.7213	22.4993	21.3562	32.5316	29.3503	29.9911	28.8659	26.8087	29.6092
CG1271	no	30.1216	26.1999	25.418	29.3783	27.3712	21.5186	30.5978	22.6039	22.6677	28.1324	25.9168	24.1236
CG12713	no	15.3091	14.8143	13.5957	15.586	13.8185	16.2404	16.76	15.7184	14.7863	18.0789	19.4114	17.3161
CG12717	no	28.1356	38.1678	34.7774	30.614	42.4298	42.144	25.3549	36.2358	33.7574	26.6653	34.4158	29.9396
CG12721	no	2.06879	1.61728	0.985196	2.23227	1.24012	1.05563	2.70739	1.46056	1.39494	2.07109	1.20665	1.71839
CG12728	yes	26.0668	29.6932	28.4722	32.4476	35.1663	36.4598	25.183	27.542	25.9458	33.871	43.492	38.7299
CG1273	no	55.4436	64.6264	65.614	56.4844	68.5609	68.6971	60.0782	80.1221	75.745	76.5442	87.8758	81.2931
CG12730	no	23.7083	17.6607	16.6498	20.4492	17.4503	18.7577	22.1748	16.9703	17.6459	13.6347	13.5355	11.7644
CG12736	no	23.3773	21.9303	22.6595	24.1165	21.6135	23.305	26.3003	19.0568	19.1106	22.0054	21.7722	23.2644
CG12744	no	49.2372	56.4107	55.0724	45.4825	49.6934	48.3965	44.1347	47.6421	49.7295	44.2697	43.5969	42.1666
CG12746	no	14.5229	13.5851	13.4972	13.872	14.0842	13.7232	12.2477	13.7014	12.2057	13.4621	12.0665	13.4167
CG1275	no	3.06181	2.1995	2.06891	2.71061	2.12592	1.94885	2.49251	1.87786	1.67392	3.32238	2.83301	3.10632
CG12768	no	16.3434	17.9194	17.5365	15.1874	15.8558	15.4284	14.3105	18.8482	20.645	15.4469	16.9456	18.7701
CG12769	no	0.993019	0.905676	0.886676	1.35531	0.97438	1.13683	1.07436	1.39101	1.1857	0.819808	1.20665	1.05747
CG12772	yes	30.1216	27.9466	29.3588	23.399	23.9166	23.9547	27.1168	25.8728	29.0844	18.2515	17.9424	17.3822
CG12773	yes	79.9794	90.05	86.1061	69.5591	75.5588	76.0865	78.944	86.5903	85.4398	56.4805	60.2802	59.2184
CG12795	no	29.0872	27.1703	27.2899	26.9866	28.6113	26.5531	28.3201	26.7074	22.8769	24.8963	23.451	25.0488
CG12811	no	2.52392	3.36394	2.56151	1.71406	1.41728	2.51727	3.48093	4.24258	3.34785	2.80461	3.30518	2.97414
CG12818	no	22.7981	22.9007	22.2654	21.7646	24.7138	27.7712	24.6673	20.7956	23.4349	23.947	27.7006	25.0488
CG12821	no	9.93019	7.69824	7.78305	10.6033	6.6435	8.68864	8.20811	7.8592	9.13683	8.24123	7.39731	5.61781
CG12822	no	2.11017	2.39357	1.28075	1.79379	2.03734	1.94885	2.10575	1.53011	1.67392	2.02795	1.78375	1.78448
CG12825	no	4.22033	3.94616	3.25115	3.22882	2.92314	2.35486	2.96523	3.61662	3.62683	4.78941	4.66922	3.83333
CG12848	no	39.2656	30.2108	30.8366	39.1046	35.0777	33.3741	42.6306	30.2544	28.8054	38.7467	33.3666	35.7557
CG12859	no	34.0937	22.2537	22.9551	28.2223	23.4737	20.1381	36.0555	22.117	21.9005	29.7288	20.3557	24.5862
CG12863	no	14.6884	15.1377	14.6794	15.7455	14.5271	13.9668	13.7948	12.2409	13.3216	13.7642	12.119	11.7644
CG12877	no	65.953	64.6264	65.2199	70.2368	72.547	61.6325	64.6335	66.7684	65.7015	77.4935	84.3608	83.8046
CG12880	yes	5.00647	6.72788	5.5171	6.13874	8.06078	7.71421	6.40318	7.1637	8.7881	7.76661	11.8567	10.773
CG12883	no	5.87537	6.21035	5.61562	5.58068	5.84628	6.90219	8.63785	5.56404	6.13772	5.52292	7.5547	5.41954
CG12885	no	1.82054	2.1995	3.44818	2.15255	1.86018	3.89771	1.63303	3.82527	4.04531	1.81221	1.83621	2.4454
CG12895	no	17.0055	12.0972	13.1031	17.9379	16.653	15.4284	17.2757	13.2841	14.0191	20.7541	18.6769	17.3161
CG12896	no	3.64107	3.94616	4.72894	2.59103	2.48024	2.84208	3.91067	5.49448	3.69658	2.8909	2.51823	2.37931
CG12909	no	102.157	107.064	94.8743	105.196	103.284	96.0622	105.717	104.604	100.226	92.2069	90.9712	91.4712
CG1291	no	54.4506	44.184	41.9693	55.2088	42.5184	39.5455	52.7726	42.2867	42.406	49.4905	41.9181	43.6868
CG12910	yes	7.48902	7.37479	8.96528	7.93253	6.82066	6.73978	8.33703	8.2765	8.85784	5.39348	5.14139	5.75
CG12911	no	11.999	10.2859	9.75344	12.8754	11.4268	11.7743	12.5055	13.0755	13.0426	10.0534	11.4894	11.5
CG12913	no	1.24127	1.35851	0.886676	1.03641	0.70864	1.21803	1.28923	2.36472	1.46468	1.25129	1.62636	1.25575
CG12926	yes	14.3574	13.7792	12.512	11.56	11.5154	11.6931	15.9865	12.7277	13.9494	16.4393	16.8407	19.4971
CG12929	no	9.88882	6.40442	7.88156	10.0851	8.06078	7.55181	9.92708	6.46819	7.18392	9.88085	6.5579	7.13793
CG12935	no	14.3574	14.1674	13.8913	13.9517	11.9583	13.8856	13.1502	13.771	13.5309	11.3479	9.39091	8.59195
CG12942	no	39.638	36.7446	40.393	38.5465	38.178	36.947	36.0985	37.2095	38.6397	35.9421	36.1996	37.6063
CG12945	no	29.1286	24.4532	26.6003	30.8532	29.0542	28.9892	26.1714	29.8371	28.5264	35.7695	34.9405	32.6494
CG12947	no	3.18594	3.10517	2.56151	3.86661	2.74598	2.76088	3.30903	3.82527	2.92937	3.45182	3.41011	3.3046
CG12948	no	84.8618	74.0066	69.8504	87.8558	72.3699	69.0219	86.0777	68.9245	64.446	82.1103	66.0511	66.0258
CG12950	yes	11.0887	11.9032	12.4135	17.7784	18.9561	18.6765	11.732	18.3613	15.2745	24.3785	32.055	26.569
CG12963	no	1.57228	0.58222	0.886676	1.39517	1.06296	1.21803	1.41815	2.15606	1.88316	2.15739	2.20345	2.04885
CG12970	no	0.993019	0.711602	1.08372	1.75393	0.70864	1.13683	1.11733	1.18236	1.39494	0.862956	0.944337	0.660919
CG12974	no	11.1715	5.56344	9.0638	13.1943	6.73208	7.87662	10.9155	9.11111	8.09063	12.9875	10.9123	7.73276
CG12975	no	33.6385	28.9169	32.2159	33.205	29.94	31.9125	33.606	30.324	29.9911	26.4496	29.1695	25.0488
CG12990	yes	3.18594	2.78172	2.95559	6.09888	7.26356	5.52175	5.24288	5.49448	4.60329	7.8529	7.60716	6.5431
CG12991	no	19.5294	21.6068	22.0684	19.8114	22.4107	22.5742	20.3269	23.9949	21.9005	21.4876	23.451	20.3563
CG13001	no	91.4405	85.3923	92.2143	97.2233	102.221	99.4727	87.281	86.1034	84.6726	92.4226	78.4325	86.1839
CG13005	no	5.66849	4.33431	5.41858	5.9793	6.11202	5.52175	6.40318	5.63359	5.23101	5.52292	4.45937	5.08908
CG13014	no	7.40627	6.21035	7.58601	6.97584	6.46634	4.79093	7.86431	6.60729	5.64949	7.20568	4.61676	6.74138
CG13016	no	47.7063	39.7203	38.4226	44.5258	40.7468	37.759	43.0174	37.1399	40.3834	40.9041	38.5604	37.5402
CG13018	no	9.51644	7.89232	8.66972	10.2445	10.6296	9.09465	9.97006	7.02459	7.18392	7.07624	8.23672	7.53448
CG13025	no	53.9127	49.5534	51.9198	56.6837	53.3252	48.4777	49.1197	49.7981	46.2421	54.6683	57.1324	54.658
CG13029	no	27.5977	20.1836	18.7187	23.957	25.7768	24.2795	30.5118	22.1866	22.1795	28.305	32.2649	24.3218
CG13033	no	7.11664	5.88689	5.22154	4.90302	4.60616	3.6541	5.11395	4.17303	6.13772	3.66756	4.03967	4.0977
CG1307	no	78.2003	64.6264	64.7274	75.4188	67.498	62.9317	82.5968	69.9677	63.6788	77.3209	69.3039	67.6781
CG13082	yes	1.69641	2.39357	1.97039	2.39172	1.86018	1.86765	2.49251	4.17303	3.76633	3.75386	4.30198	5.08908
CG13083	no	2.3998	3.42863	2.56151	3.54772	3.27746	2.51727	2.79334	2.22561	3.06886	2.15739	2.78055	2.24713
CG13084	no	0.868892	0.258764	0.492598	1.31545	0.62006	0.649618	0.558667	0.556404	0.836961	1.42388	1.31158	0.925287
CG13088	no	17.9571	14.5555	13.3987	19.1337	17.5388	17.4585	20.6707	14.3274	14.7863	23.3861	23.0313	19.0345
CG13089	no	76.8763	67.1494	66.5992	77.8903	71.7498	68.6971	71.7243	67.2553	65.9805	71.8411	71.6647	62.7873
CG1309	no	43.8584	46.5776	43.2501	45.921	48.8076	47.0161	47.5297	46.1119	47.4278	48.2393	46.6922	47.8506
CG13090	no	30.0802	23.1594	22.1669	38.5067	31.8888	35.323	30.211	23.508	23.3652	36.8051	31.373	34.4339
CG13091	yes	3.72382	2.45826	3.25115	5.22192	3.45462	3.41049	3.91067	4.65988	3.55709	6.68791	6.24312	5.55172
CG13096	no	529.9	553.562	543.631	503.895	536.352	525.947	502.328	541.033	553.092	504.441	529.826	528.603
CG13097	no	102.033	110.881	114.578	108.504	119.937	119.854	100.087	108.986	111.944	96.2628	110.383	108.853
CG13101	no	5.08922	4.65776	3.94078	3.86661	4.78332	5.27814	4.94206	5.28583	5.71924	3.9696	4.5643	3.96552
CG1311	no	187.888	164.251	166.794	189.982	165.733	170.281	170.651	159.966	162.859	191.921	178.48	175.21
CG13123	no	23.9566	22.4478	17.5365	22.9206	22.4993	21.0314	23.9797	18.8482	16.809	20.7972	18.3621	18.0431
CG13124	yes	8.19241	8.21577	7.09341	9.92563	8.32652	9.58186	9.75519	11.6149	9.62506	14.5408	15.8963	11.8965
CG13126	no	17.2537	13.9086	17.2409	19.0142	16.1216	18.5141	17.6195	19.4741	17.088	13.9799	15.1094	15.2011
CG13142	no	36.1211	38.5559	36.2552	34.4407	33.1289	34.9982	35.6258	36.1662	33.06	34.4751	42.1279	35.3592
CG13148	yes	1.86191	1.22913	1.47779	3.34841	3.01172	2.76088	2.83631	2.36472	1.95291	4.61682	4.51183	4.56034
CG13151	no	18.4536	13.9086	13.7927	19.4128	13.8185	19.6509	18.393	15.6488	14.5771	19.9774	18.3621	21.546
CG13159	yes	0.620637	0.905676	1.37927	0.59793	0.08858	1.46164	1.16031	3.33842	2.0924	0.172591	0	0.132184
CG1316	no	281.149	290.269	289.549	263.288	282.127	282.99	291.152	318.819	316.65	335.647	366.613	364.497
CG13163	no	13.0748	10.48	13.1031	12.3572	12.224	13.3984	12.8493	14.6056	12.4847	14.9291	14.1126	13.2184
CG13168	no	2.23429	2.07012	3.05411	1.87351	2.30308	2.35486	2.57846	2.01696	2.37139	2.11424	1.73129	0.991379
CG1317	no	109.108	105.058	109.751	108.425	103.55	108.161	107.866	105.786	110.758	127.718	121.82	125.31
CG13178	no	1.32403	0.840985	1.97039	0.916825	1.24012	1.05563	1.33221	0.765055	0.767215	0.776661	0.944337	0.859195
CG13185	no	130.748	187.345	188.665	150.638	191.156	196.103	124.368	176.31	194.524	155.979	186.139	177.126
CG13188	no	1.15852	0.711602	0.689637	0.677653	0.62006	0.324809	1.16031	0.834605	0.20924	0.906104	0.9968	0.462643
CG13189	no	38.976	42.1139	38.6197	39.4235	41.1011	36.7846	35.3679	36.6531	36.8263	37.7112	35.57	34.1695
CG1319	no	18.4122	16.3669	17.832	17.5791	15.5901	15.4284	16.5022	17.1094	17.7157	18.2947	18.3621	19.6954
CG13192	no	30.494	26.6527	29.3588	32.5672	28.1684	26.1471	30.6407	25.5946	28.1777	33.2238	28.435	29.7414
CG13197	no	38.4381	46.9658	45.0234	35.6366	43.4928	47.5033	35.239	44.3036	43.801	35.2949	41.6558	38.5977
CG13203	yes	1.77916	1.22913	1.47779	2.67075	2.12592	1.86765	1.676	1.80831	2.58063	3.02035	3.35764	3.04023
CG13204	yes	12.8265	11.2563	12.709	12.6362	11.9583	11.9367	13.9237	11.6845	12.9729	31.1527	34.4158	35.5575
CG13217	no	4.34446	2.9111	2.46299	3.22882	2.74598	2.67967	3.00821	2.08651	2.51088	2.50257	1.83621	1.32184
CG13220	no	29.6251	20.1836	23.2506	27.0264	24.3595	24.6855	29.4804	24.6904	21.1333	28.7796	24.5003	24.9827
CG13229	no	1.3654	1.4879	0.985196	2.03296	1.7716	1.70525	0.988411	1.32146	1.95291	2.02795	1.62636	2.24713
CG13247	no	1.90329	2.26419	1.28075	3.10923	2.30308	2.51727	1.97682	2.29516	1.46468	2.32998	2.46577	2.51149
CG13248	no	1.61366	1.4879	1.28075	0.916825	0.79722	1.54284	1.11733	1.04326	1.25544	0.906104	0.786948	0.462643
CG13251	no	0.868892	0.970367	1.57631	0.717515	1.3287	1.13683	0.859488	1.46056	1.60418	0.776661	1.04926	0.727011
CG13255	no	1.53091	1.55259	1.87187	1.39517	1.41728	1.29924	1.93385	1.66921	1.46468	1.81221	1.62636	1.78448
CG13284	no	7.40627	9.12145	7.09341	5.81985	8.59226	7.4706	4.98503	5.70314	6.4167	6.51532	6.24312	5.41954
CG13287	no	0.372382	0.711602	1.47779	0.558068	0.79722	1.54284	0.859488	1.25191	1.46468	0.474626	0.419705	0.264368
CG13293	no	7.8614	6.92195	9.95048	10.0851	7.17498	11.5307	7.90729	11.8931	10.3923	11.9088	14.5323	15.3994
CG13295	no	30.494	27.7525	22.9551	30.0958	28.6999	26.2283	29.1796	25.8728	24.4114	28.7364	27.9629	25.7098
CG13296	yes	0.662013	0.388147	1.87187	1.03641	0.35432	0.893224	1.11733	2.08651	2.44114	0.345182	0.419705	0.33046
CG13298	no	247.51	210.052	199.207	236.222	215.604	206.497	234.941	200.027	191.315	214.143	203.033	202.241
CG13300	yes	24.7014	35.0626	33.8907	24.0368	33.6604	37.1906	21.2723	30.0458	32.4323	17.0002	16.2636	20.4224
CG13315	no	2.60668	1.68197	1.97039	2.11268	1.50586	2.43607	3.352	4.45123	4.46379	2.15739	2.83301	2.4454
CG13319	no	2.06879	0.776293	1.28075	1.95324	1.3287	0.974427	2.23467	1.11281	1.46468	1.9848	0.944337	1.05747
CG13322	no	78.7382	90.9557	84.0372	79.2855	87.6942	84.6127	73.2713	74.7667	84.3936	87.3312	89.03	84.135
CG13334	no	1.82054	1.94073	1.97039	1.79379	1.68302	2.19246	1.97682	1.39101	1.53443	1.38073	1.73129	1.45402
CG13339	no	10.8405	11.3209	10.7386	11.5201	10.9839	11.6931	10.6576	10.989	10.3225	8.80215	9.07613	8.1954
CG13344	no	47.6649	44.3781	38.1271	47.356	39.6838	39.3019	41.5992	34.2884	38.9885	39.6528	36.8816	39.1264
CG13349	no	96.447	90.3088	86.8943	98.6982	92.9204	88.348	96.0478	83.5996	83.5567	96.91	90.1842	95.0402
CG13358	no	2.81356	2.78172	3.64522	3.54772	4.25184	3.89771	4.38339	4.31213	5.09152	3.40868	4.03967	2.84195
CG13359	no	2.85493	1.22913	1.57631	1.91337	0.97438	1.21803	2.96523	2.78202	2.37139	2.11424	1.25912	1.38793
CG13360	yes	2.11017	1.94073	1.47779	0.797239	0.62006	0.73082	1.63303	1.18236	1.95291	0.431478	0.786948	0.727011
CG13362	yes	0.951644	0.452838	0.788156	0.916825	0.35432	0.893224	0.988411	1.39101	1.0462	0.302035	0.524632	0.264368
CG13364	no	271.012	188.122	187.68	195.722	159.71	145.271	281.138	179.649	184.829	170.606	135.145	140.908
CG13365	no	14.6057	8.47454	11.6253	12.8356	9.65522	8.52623	14.0956	11.4758	9.20658	11.6931	9.39091	10.9052
CG13366	no	305.229	328.566	343.242	240.129	256.351	263.664	274.735	317.359	332.692	260.526	269.398	278.247
CG13367	yes	62.4361	65.5321	61.3777	51.4618	56.8684	50.6702	58.4881	57.866	56.8436	40.8178	43.3871	46.0661
CG13369	no	17.7502	13.7792	14.7779	16.7022	15.7672	13.7232	20.4988	17.2485	15.1351	18.7261	15.4242	17.3822
CG13373	no	17.2537	16.4962	19.1128	16.3035	15.0586	18.8389	15.041	15.788	15.693	13.4621	14.4798	14.6063
CG13375	no	1.61366	2.39357	1.67483	0.996549	1.24012	0.974427	1.33221	2.01696	2.78987	0.517774	1.10173	0.859195
CG13384	yes	123.217	118.514	109.455	110.258	107.27	106.375	101.463	119.905	118.291	138.936	148.313	147.253
CG1339	no	0.537886	0.517529	0.689637	0.478344	0.4429	1.05563	0.859488	0.486853	0.627721	1.03555	1.15419	1.25575
CG13390	no	9.01993	7.95701	7.09341	9.80604	9.47806	8.36383	9.32544	9.04156	8.36961	9.66511	7.39731	8.59195
CG13392	no	8.35791	4.72245	5.32006	7.3346	6.99782	7.227	8.98165	7.78965	5.92848	7.68031	5.92834	6.47701
CG13397	no	9.59919	10.0918	12.1179	10.7229	12.1355	10.2315	8.50893	12.5886	13.5309	8.24123	9.70569	9.12069
CG13398	no	16.2193	18.7604	16.3542	15.9049	15.7672	17.7021	14.4824	16.1357	18.2737	13.9799	15.3192	15.796
CG13404	no	6.24775	5.75751	5.91117	7.85281	10.3639	7.87662	6.91888	8.4156	6.62594	7.07624	6.82021	6.60919
CG13409	no	1.61366	2.07012	2.06891	2.63089	2.30308	3.5729	1.71898	2.15606	1.74367	2.37313	2.25592	2.18103
CG13423	no	1.15852	0.388147	1.57631	0.996549	0.79722	1.29924	1.20328	1.04326	0.767215	2.02795	1.67882	1.6523
CG13427	no	470.733	333.224	328.563	489.106	349.271	338.288	505.422	337.389	322.579	358.558	284.088	260.6
CG13436	no	0.951644	0.776293	0.985196	1.27558	1.7716	1.21803	1.24626	2.15606	1.46468	1.0787	1.20665	1.45402
CG1344	no	76.8763	92.573	97.3373	74.7412	94.9578	92.8141	71.2515	91.6675	95.6228	64.0313	84.5182	80.1034
CG13454	no	56.5194	41.6611	39.2108	56.5243	42.6956	37.0282	55.9097	37.0704	34.8036	38.4016	32.055	31.4598
CG13465	no	301.216	200.09	191.226	231.837	180.083	186.44	267.086	190.777	163.486	335.258	263.732	289.152
CG1347	yes	110.308	143.226	138.716	114.962	131.098	137.313	107.479	136.388	147.166	241.757	264.152	275.934
CG13472	no	89.3718	88.7562	89.3572	88.3341	90.8831	83.8007	82.21	90.4851	89.9734	87.3312	91.3909	90.3477
CG13484	no	25.1151	23.2888	19.4084	22.4423	22.5879	21.4374	25.5698	21.6302	19.8081	22.3074	21.4574	21.6121
CG13506	no	1.32403	1.68197	1.57631	1.47489	1.94876	3.4917	1.63303	2.50382	3.48734	1.85536	1.04926	1.38793
CG13510	no	0.455134	0.646911	1.08372	0.59793	0.97438	1.13683	1.37518	1.73876	1.39494	1.63962	0.944337	1.38793
CG13531	no	30.5353	36.3564	31.9203	33.7232	34.9005	32.0749	30.8556	33.732	37.1053	35.8127	38.6654	38.4655
CG1354	no	177.626	155.517	142.755	153.269	141.108	134.308	180.707	158.019	150.932	144.243	129.689	128.483
CG13551	no	95.9505	59.7099	61.2792	75.5384	64.8406	57.41	105.932	70.1068	64.3763	82.2829	68.7792	64.0431
CG13565	yes	4.26171	4.33431	5.0245	6.37792	4.8719	4.79093	6.57508	5.98134	5.02177	12.1245	17.1555	13.8793
CG13567	no	35.5832	33.0572	34.3833	37.0318	34.369	34.3485	37.8604	32.0628	30.2701	38.6173	35.0979	31.0632
CG1358	no	2.97906	2.71703	2.26595	2.55117	1.94876	2.84208	2.87928	2.50382	2.58063	2.84776	1.94114	2.37931
CG13585	no	18.8674	22.836	19.8024	19.7317	20.8163	20.869	20.3269	21.1433	22.1097	20.7109	20.618	22.4052
CG13599	no	56.5607	43.7959	49.3583	45.642	46.1502	43.362	48.8189	48.6158	40.6624	42.2849	42.705	38.8621
CG1360	no	16.0952	16.1081	17.7335	14.8287	15.9444	16.1592	13.494	15.8575	15.414	11.0027	13.1158	12.4253
CG13601	no	16.3848	11.9679	12.8075	15.8651	13.9071	13.642	15.5997	13.0059	12.6242	14.3682	12.4338	11.7644
CG13603	no	47.5408	38.8147	38.2256	45.2433	39.7724	38.2462	48.5181	41.3825	40.8716	47.2037	44.1215	42.0345
CG13604	no	56.2297	63.0092	59.1117	61.7063	62.4489	63.7437	50.28	54.5275	58.657	57.6455	60.3327	60.4741
CG13605	no	68.4356	66.7612	60.1955	67.566	61.6517	57.9784	62.4848	58.0051	60.1217	68.4756	66.261	68.9339
CG13609	no	3.80657	3.81678	4.5319	5.18206	5.04906	6.33377	3.99662	3.33842	3.06886	3.53812	7.39731	4.95689
CG13611	no	0.744765	1.4879	0.591117	0.956687	1.06296	1.38044	0.601641	0.486853	1.11595	0.517774	0.577095	0.528735
CG13617	yes	17.3365	10.8681	13.5957	20.0107	15.5901	14.9412	16.1154	16.4139	17.1577	22.2643	21.3001	20.885
CG13623	no	9.68194	6.98664	6.89637	9.00881	9.12374	7.71421	8.42298	5.56404	7.46291	9.62196	8.44657	6.87356
CG13624	yes	63.5946	71.2249	74.1852	62.4637	70.4211	77.3857	71.5953	87.7031	86.207	92.6815	115.419	105.284
CG13625	no	60.7811	69.8664	68.2741	60.3112	66.3464	65.449	60.9807	61.413	66.0502	54.884	56.293	57.8304
CG13630	yes	13.8609	10.5447	8.96528	17.4595	11.2497	10.3127	14.6972	15.2315	13.3914	22.5232	22.3493	19.8937
CG13650	no	0.827516	0.323456	0.492598	0.677653	0.4429	0.893224	0.773539	1.18236	0.697468	1.03555	1.15419	1.25575
CG13653	no	1.57228	1.4232	1.67483	1.47489	1.94876	1.86765	1.37518	1.66921	2.02266	1.51017	1.67882	1.6523
CG13654	no	14.4815	17.2078	20.295	16.9015	18.1589	21.5186	15.9005	20.0305	22.5282	20.5815	23.8183	25.181
CG13663	no	21.7223	15.7199	18.1276	20.3695	19.9305	18.4329	22.4756	18.0136	15.9023	19.7185	18.7294	15.1351
CG13667	no	22.1774	20.7012	20.1965	23.7179	19.6648	23.2238	22.3467	20.2392	21.2728	25.6729	25.1823	25.3793
CG13671	no	18.3709	19.9249	19.0143	19.7715	20.6391	21.9246	20.2409	19.335	21.6215	20.6247	22.6116	22.8678
CG13676	yes	2.85493	2.13481	1.77335	2.79034	2.12592	2.76088	3.78175	3.40797	2.99911	3.62442	4.24952	4.8908
CG13689	no	40.0518	36.0976	33.7922	39.0249	39.0638	38.2462	39.5364	33.3147	32.5717	29.8151	29.904	26.8994
CG13690	no	119.162	88.7562	91.3276	108.584	87.96	86.3992	119.813	89.2332	88.3692	107.136	91.4433	90.2816
CG13692	yes	1.40678	1.16444	1.97039	1.87351	1.15154	1.21803	2.10575	1.66921	2.85962	3.66756	3.5675	4.49425
CG1371	no	155.821	183.011	183.64	158.77	176.451	183.517	146.629	184.448	185.805	169.183	179.424	189.023
CG13728	no	3.31006	3.75209	3.25115	2.87006	5.40338	4.70973	3.48093	4.65988	3.83607	3.32238	3.67242	4.03161
CG13741	no	1.0344	1.29382	1.18223	1.03641	1.06296	1.21803	1.16031	1.46056	1.25544	1.63962	1.67882	1.45402
CG13742	no	36.6176	39.1381	36.5508	40.2606	41.8098	43.6056	38.0753	37.9745	36.7566	38.531	40.1868	33.3103
CG13749	no	2.44117	3.16987	3.34967	2.75048	3.45462	5.11574	3.18011	4.17303	2.85962	3.66756	3.93474	3.2385
CG13751	no	11.6266	8.21577	11.4283	13.1146	9.3009	9.66306	13.0642	11.1281	9.90404	12.5129	10.3877	11.1034
CG13760	yes	8.48204	7.76293	7.38897	7.6535	7.44072	8.28263	10.2279	8.48515	10.183	6.04069	5.19386	7.13793
CG13766	no	11.5439	12.4854	13.3001	12.118	11.3382	13.3984	10.3568	13.3537	14.3678	11.4342	12.3813	10.9052
CG13773	no	37.321	33.0572	36.8463	34.361	33.0403	34.5109	34.5514	33.6624	32.0835	30.7644	34.206	30.0057
CG13775	no	15.8056	13.5204	14.7779	13.3936	11.3382	15.1848	14.9981	13.6319	13.1821	17.216	19.0966	16.7873
CG13779	no	81.6345	64.6264	65.7125	75.8175	62.9804	66.7482	85.0893	55.7795	57.8898	65.5415	53.1452	55.4511
CG13784	no	239.525	239.939	249.452	229.485	232.877	251.402	237.476	250.799	254.227	245.425	272.336	247.911
CG13794	no	0.827516	1.03506	0.886676	0.757377	0.62006	0.893224	1.07436	1.46056	1.11595	1.03555	1.10173	1.18965
CG13795	no	25.8185	35.5154	30.5411	25.7907	28.8771	30.532	27.5036	31.3672	36.9658	33.3964	34.888	33.9052
CG13800	no	136.582	181.329	176.744	150.718	186.992	188.064	122.864	146.473	154.559	131.687	148.786	158.092
CG13806	no	0.78614	0.776293	0.591117	0.59793	0.62006	0.893224	1.46113	0.904156	1.1857	0.776661	1.25912	1.05747
CG13807	no	25.4047	14.038	16.5513	22.0835	15.0586	19.3261	28.3201	18.9873	18.6921	21.7033	20.723	20.6868
CG13822	no	29.2113	24.6473	20.7876	26.6278	22.6765	20.5442	37.1299	32.5496	31.2466	29.772	27.8055	28.2873
CG13827	no	15.9297	13.7145	11.9209	15.5462	13.9071	12.9112	16.4162	12.1018	12.4847	15.2312	13.3256	14.8707
CG13843	no	0.910268	1.09975	1.37927	0.797239	0.79722	0.974427	1.03139	0.278202	0.557974	0.776661	1.04926	0.793103
CG13850	no	29.4182	35.1273	34.7774	37.5101	35.9635	38.0026	34.7233	40.0611	42.0573	38.0132	39.2425	42.0345
CG13856	no	1.07577	1.61728	1.97039	1.03641	1.06296	1.70525	0.902462	1.59966	1.74367	0.560922	0.629558	1.32184
CG13865	yes	82.0482	68.702	71.7222	62.1847	59.7915	57.6536	72.5837	72.0543	74.1408	51.5185	51.4664	49.7672
CG13868	yes	183.129	178.547	157.828	177.306	172.022	170.931	159.951	133.954	143.26	134.751	117.622	126.963
CG1387	yes	0.827516	0.517529	0.886676	0.478344	0.53148	0.649618	2.10575	2.92112	2.16215	2.15739	2.72809	2.64368
CG13876	no	17.833	16.8197	16.3542	17.5791	17.3617	15.9156	15.8146	17.5267	14.9258	14.3251	15.634	14.6063
CG13887	yes	105.426	96.1957	91.8202	102.366	93.6291	87.8608	110.96	91.3197	93.8792	136.304	135.303	136.612
CG13889	yes	1.65503	1.68197	0.788156	1.87351	1.86018	2.76088	2.53549	3.40797	2.02266	2.8909	3.51503	2.77586
CG13890	no	17.2537	16.1728	14.4824	17.9379	15.5901	15.1848	21.1864	15.5097	17.3669	18.2947	18.5195	17.6465
CG13893	yes	9.18543	7.3101	10.4431	11.5201	7.44072	10.7187	14.6972	19.335	18.2737	12.0814	14.8995	13.4167
CG13894	yes	37.652	36.9386	37.6345	37.2311	40.6582	40.3575	36.4853	33.1756	37.8725	29.5131	25.6545	28.0891
CG13895	no	89.1649	99.0421	93.5936	90.4069	94.1606	92.7329	82.9836	85.1993	90.2523	77.2346	84.9904	85.3908
CG13896	no	30.5767	30.8577	27.9796	29.8566	30.2944	29.72	29.0077	25.6641	27.3407	25.6298	25.4971	25.181
CG13897	no	4.92372	4.33431	4.82746	4.54426	4.78332	4.95334	5.71559	5.98134	4.11506	4.91885	5.08893	5.15517
CG13900	no	873.899	939.444	899.287	891.314	917.778	865.372	847.025	901.443	911.66	969.574	937.937	985.034
CG13901	no	31.156	22.1244	22.3639	28.9797	24.891	25.9847	32.2738	23.9254	20.8543	28.6933	24.7626	24.5201
CG13902	no	5.83399	7.63355	5.81265	7.81295	6.82066	7.3894	8.63785	7.09415	6.62594	9.88085	9.18106	8.59195
CG13907	no	161.159	198.731	188.468	134.694	175.211	168.901	187.669	234.594	255.901	201.5	213.578	242.491
CG13912	no	41.4586	27.429	32.807	35.3177	26.9283	26.1471	43.662	34.497	32.2928	43.2773	36.6718	35.6235
CG13917	no	111.342	121.555	123.346	115.4	123.481	120.423	103.955	119.001	125.265	130.824	134.253	151.879
CG13919	no	7.07526	4.46369	5.12302	7.09543	4.78332	4.46612	7.13375	4.65988	5.02177	6.25643	5.45617	5.28735
CG13920	yes	9.14405	12.2266	12.1179	11.4802	12.9327	13.642	11.2593	16.3444	14.7863	8.54327	7.76455	8.65804
CG13921	yes	186.522	195.367	182.754	183.365	180.703	165.409	169.362	175.267	169.345	146.012	134.306	146.922
CG13924	no	0.744765	1.03506	0.985196	1.51475	1.06296	0.649618	1.28923	1.25191	0.836961	1.33758	0.944337	0.793103
CG13926	no	25.9426	20.5071	18.1276	24.8739	20.2848	18.3517	25.7417	22.9516	19.0409	22.782	19.7786	22.6695
CG13928	no	11.5852	23.03	27.2899	14.6692	27.0169	33.2929	17.1898	30.2544	29.0844	14.886	19.3589	19.5632
CG13933	no	56.9745	57.5104	56.6487	65.9716	54.9196	54.4867	54.8783	56.6141	60.6797	60.8816	55.8733	54.0632
CG13937	yes	2.93768	3.88147	2.46299	3.70716	2.56882	3.7353	3.8677	3.75572	4.81253	5.30718	6.76775	5.35345
CG13954	yes	2.27567	2.00542	1.87187	3.82675	3.01172	3.16689	3.00821	3.82527	3.62683	7.11939	5.50863	7.20402
CG13957	yes	33.8868	31.9574	35.9596	25.7508	27.5484	30.0448	32.0589	30.3935	31.1071	23.5587	24.0806	24.7184
CG1399	no	84.1998	94.0609	98.9136	89.9286	96.0207	99.4727	83.0265	103.769	96.3203	105.065	114.527	111.167
CG13992	no	0.951644	1.09975	0.985196	1.23572	0.62006	0.649618	0.945437	0.834605	1.0462	1.03555	1.15419	0.925287
CG13993	no	51.968	37.3268	38.3241	52.4982	42.607	45.4732	53.8039	41.5912	39.2674	51.4753	49.5252	40.6465
CG13994	no	19.1984	19.3426	16.1572	19.4925	19.2219	20.3818	17.5336	20.5174	18.4829	17.4317	18.6769	17.977
CG14005	no	25.0324	24.1298	25.221	24.4354	22.6765	21.8434	26.5582	21.9779	21.8307	23.5156	21.7198	20.5546
CG14010	no	4.26171	1.81135	2.66003	4.30509	3.01172	3.32929	3.26605	3.06022	3.48734	4.57367	3.82981	4.62643
CG14015	no	0.951644	0.58222	1.28075	1.07627	0.62006	0.812022	0.902462	1.39101	0.627721	0.690365	1.15419	0.859195
CG14020	no	2.11017	1.81135	1.28075	1.51475	1.15154	1.70525	1.41815	1.59966	1.67392	1.94165	1.67882	1.52011
CG14036	no	1.61366	0.58222	0.492598	1.19586	0.97438	0.649618	1.37518	1.11281	0.906708	1.33758	0.524632	0.594827
CG14040	no	26.1495	22.5125	23.2506	23.6381	23.5623	23.711	21.9169	21.6302	20.8543	22.1348	22.6641	21.8103
CG14043	no	20.15	19.9249	19.2113	21.366	22.9422	21.7622	21.6591	22.6734	22.7375	22.1348	25.6545	22.273
CG14050	yes	5.04785	5.04591	6.20673	4.42468	4.96048	5.92776	5.71559	5.84224	5.3705	3.14979	3.61996	3.3046
CG14054	yes	1.61366	1.61728	0.985196	1.6742	1.7716	1.38044	2.19169	1.94741	1.74367	4.01275	3.61996	5.81609
CG14057	no	28.8803	22.3831	21.9699	26.1495	19.5762	19.8945	29.8672	20.726	22.598	25.3278	23.451	23.3965
CG1407	no	68.7666	69.4136	68.6681	69.0409	66.5236	68.2911	61.9691	63.1518	64.8645	72.6609	66.4184	70.454
CG14073	no	100.254	116.767	125.317	95.2302	113.117	122.94	88.3124	110.098	120.522	101.915	119.616	120.287
CG14074	no	20.812	22.0597	20.8861	19.4925	24.6252	21.7622	17.7484	21.1433	22.04	18.0358	18.6769	18.4396
CG14079	no	1.0344	1.22913	0.689637	1.23572	0.70864	1.86765	1.41815	1.46056	1.25544	0.9924	1.9936	1.58621
CG14100	no	5.70986	5.88689	6.20673	6.77653	7.0864	6.41498	5.5437	7.02459	8.16037	6.73106	7.60716	7.66666
CG14102	yes	2.23429	1.68197	1.77335	4.34495	3.9861	5.19694	2.66441	3.40797	3.48734	6.51532	5.71849	4.75862
CG14103	no	18.7846	22.6419	24.1373	23.4388	24.6252	27.69	21.0145	22.0475	22.1097	19.7617	21.7722	18.6379
CG14104	no	4.75822	4.98122	4.23634	3.62744	5.13764	5.11574	4.25446	4.52078	3.76633	3.06349	3.93474	4.03161
CG14107	no	3.7652	2.39357	2.26595	1.75393	2.2145	1.86765	3.56687	3.68617	5.44025	3.40868	3.72489	3.04023
CG14110	no	0.78614	0.711602	1.28075	0.797239	0.97438	0.568416	1.20328	1.87786	1.53443	0.819808	0.734485	1.52011
CG14111	no	4.30308	1.61728	2.75855	2.8302	1.3287	1.70525	4.55529	3.19932	3.13861	2.20054	1.46897	2.11494
CG14117	no	13.2403	13.3264	13.7927	13.1545	16.3873	16.2404	12.1618	14.3969	14.0191	14.0662	15.6865	13.2184
CG14130	no	9.64056	8.28046	9.5564	11.7593	9.65522	9.58186	8.68083	8.2765	8.92759	10.3555	8.91874	8.26149
CG14135	no	11.7094	12.6795	12.3149	12.995	14.7043	14.3728	11.2593	11.4063	12.5544	13.2032	15.739	13.4828
CG1416	no	180.109	189.416	173	167.699	179.463	187.496	180.106	175.893	173.042	163.789	167.462	161.925
CG14174	no	24.4531	25.9411	28.2751	28.7405	28.4342	28.908	24.4095	22.117	22.319	21.5739	21.5099	20.6868
CG1418	no	55.7746	56.6047	50.9346	54.0528	51.7307	57.5724	52.6866	53.6234	52.6588	54.9703	54.0895	50.4942
CG14180	no	38.5623	40.2379	45.6146	36.5534	41.8098	51.1574	31.1994	46.1119	47.4976	39.7823	47.7415	44.8103
CG14182	no	32.3559	21.3481	21.0832	28.2621	23.828	24.6043	29.0507	19.961	20.0871	26.4496	19.8835	20.4885
CG14183	no	12.33	12.2913	14.4824	9.72632	11.5154	14.2104	10.6147	12.5886	12.9032	9.49252	11.5944	11.5
CG14184	no	34.135	31.634	32.5115	31.3315	33.4832	31.2629	31.844	31.1586	33.7574	31.7999	33.9437	28.8161
CG14194	yes	128.182	117.22	118.223	102.326	97.438	82.0954	118.351	107.108	108.177	93.415	85.2527	88.3649
CG14195	no	4.30308	2.52295	2.06891	3.06937	2.39166	3.24809	5.97344	3.82527	3.34785	4.44422	3.67242	2.24713
CG14196	no	1.48953	1.61728	1.28075	1.55462	1.24012	1.21803	2.06277	1.94741	1.60418	1.33758	1.31158	1.78448
CG14200	no	86.4754	99.7537	100.49	76.5748	92.7433	83.2323	74.9473	99.7353	103.086	71.0213	75.2322	79.7069
CG14204	yes	2.64805	1.61728	1.67483	1.79379	1.24012	1.13683	3.30903	3.19932	3.41759	2.37313	1.94114	2.84195
CG14205	yes	0.993019	0.517529	0.886676	1.83365	1.59444	1.62404	1.24626	1.46056	1.32519	2.71831	2.25592	2.70977
CG14207	yes	46.6305	41.7258	43.8412	42.6523	39.7724	42.144	58.4022	55.0144	53.4958	36.4599	37.2489	38.796
CG14210	no	46.5478	39.4616	36.4522	38.0283	36.8493	31.3441	50.6668	41.5216	37.0355	31.7568	26.7562	31.1954
CG14212	no	0.951644	1.22913	0.788156	1.07627	1.15154	0.893224	0.988411	1.04326	0.976455	1.12184	1.41651	1.25575
CG14215	no	117.756	131.064	138.814	122.097	133.844	123.265	115.171	133.815	132.24	110.07	115.734	122.006
CG14219	yes	0.620637	0.129382	0.394078	1.23572	0.8858	1.13683	1.24626	1.32146	0.976455	2.45943	2.51823	2.04885
CG14220	yes	62.6016	65.7262	65.2199	60.8294	62.006	61.1453	60.9377	61.8999	56.6344	50.9576	44.6986	46.3304
CG14221	no	3.31006	2.1995	1.28075	3.02951	3.1003	3.4917	3.18011	3.61662	2.65038	3.45182	2.25592	2.57759
CG14222	no	42.824	41.9845	45.122	44.8846	48.1875	51.7258	44.7363	45.9728	52.2403	43.8813	48.3186	43.6868
CG14223	no	12.4541	11.515	10.6401	14.151	12.6669	14.6976	11.3882	11.9627	14.0889	14.886	13.9027	11.6322
CG14227	no	3.02043	3.04048	2.56151	2.19241	2.03734	1.94885	2.44954	2.29516	2.85962	1.81221	2.15099	2.18103
CG14229	yes	23.3773	24.3886	22.6595	18.5358	20.0191	19.8133	25.4838	21.2129	22.04	16.9571	15.1094	16.523
CG14230	no	65.1255	63.9795	62.8555	73.2264	70.5097	67.9663	66.6533	63.6387	62.3536	62.2623	64.4248	66.4224
CG14231	no	22.3843	17.4666	18.7187	21.8045	21.7021	14.2916	23.9797	19.2655	16.3207	19.7617	14.1651	15.069
CG14232	no	69.3045	64.9499	64.7274	51.9401	51.1107	48.7213	69.1028	63.6387	64.446	54.0642	49.6302	56.5086
CG14247	no	9.10268	10.3506	8.76824	7.05557	7.17498	8.03902	6.91888	6.53774	8.7881	8.06864	7.44977	9.8477
CG14252	no	39.3484	39.591	35.073	33.7232	36.5835	36.7034	35.0241	34.7752	36.4078	34.4751	35.9373	33.9713
CG14260	no	0.910268	1.22913	1.08372	1.31545	0.97438	0.812022	0.472718	0.695504	1.0462	0.862956	0.9968	1.05747
CG14262	no	1.32403	1.81135	1.18223	1.95324	1.24012	1.54284	1.676	1.73876	2.02266	1.25129	1.25912	0.859195
CG1427	no	73.5662	65.5968	67.0918	75.8972	70.0668	68.2099	68.0714	63.9169	63.4696	67.9147	61.3819	62.8534
CG14270	no	41.9137	30.3401	28.3736	28.7803	22.9422	21.5998	42.9744	30.8804	26.434	24.1628	19.7786	18.3736
CG14285	yes	1.57228	1.74666	1.47779	3.58758	1.86018	2.51727	1.97682	2.01696	2.30164	3.9696	2.88548	3.37069
CG14286	yes	12.9506	12.9382	12.2164	16.1042	14.35	16.1592	16.846	13.771	13.8099	19.4165	17.5752	19.8276
CG14291	no	54.9057	37.8443	41.0827	60.5902	45.973	41.9003	55.0932	48.1289	43.1035	65.2395	53.5124	55.8477
CG14299	no	39.2243	46.1895	45.7131	45.8811	49.3391	45.3108	37.4307	45.0687	47.2186	42.2849	48.5809	45.4712
CG14321	no	29.2941	20.3777	22.4625	31.7301	26.3968	24.8479	34.5084	22.6039	19.3896	34.1731	29.4318	30.204
CG14322	no	40.9621	52.4645	50.8361	42.3733	51.7307	56.4355	35.5828	47.0161	50.7757	43.4067	56.2405	50.5603
CG14332	no	4.17896	4.85183	5.5171	5.18206	6.37776	5.76536	4.34041	4.24258	4.88228	4.61682	4.61676	5.08908
CG1434	no	38.976	32.7984	30.8366	31.3315	30.8258	29.314	38.2902	31.089	28.6659	28.9953	25.5496	26.9655
CG14341	no	7.36489	5.1106	6.60081	8.61019	8.14936	7.79541	6.91888	7.51145	7.46291	9.36307	9.44337	8.92241
CG14346	yes	1.61366	1.03506	1.18223	1.6742	1.41728	2.51727	2.19169	2.43427	1.74367	2.8909	3.67242	3.10632
CG14352	no	2.85493	3.42863	3.44818	3.38827	2.83456	4.79093	3.91067	4.38168	4.04531	3.40868	3.9872	2.18103
CG14353	no	26.7288	22.1891	24.2358	27.7041	24.2709	22.8178	27.8044	24.2731	20.3661	27.744	24.7102	24.5201
CG14367	no	2.11017	1.4879	1.47779	2.35186	2.03734	0.73082	1.5041	1.32146	1.32519	1.25129	1.15419	0.859195
CG14372	no	9.39231	13.7792	17.635	10.404	11.3382	13.7232	10.9155	18.7786	17.7854	8.67271	10.2828	10.9713
CG14383	no	2.15154	1.68197	2.26595	2.07282	2.48024	2.19246	1.97682	1.66921	2.92937	1.68276	1.5739	1.58621
CG1440	no	384.795	318.474	312.307	300.48	272.384	275.357	348.995	306.787	308.002	269.415	248.571	255.71
CG14401	no	1.48953	0.840985	0.985196	0.876963	0.79722	1.05563	1.07436	1.25191	0.488228	0.949252	0.839411	0.793103
CG14407	no	28.7976	21.0246	20.7876	20.6884	19.4876	15.1848	28.492	19.961	18.4829	18.7693	14.4798	14.4741
CG14408	no	1.1999	0.711602	1.57631	2.59103	1.86018	1.38044	1.37518	1.46056	1.74367	2.58887	2.09853	1.6523
CG14410	no	1.3654	1.09975	1.37927	1.07627	1.68302	1.13683	1.80492	0.765055	0.767215	0.604069	0.891874	1.05747
CG14411	no	102.157	105.123	104.332	114.723	104.79	108.73	101.892	96.9533	91.8565	114.255	102.723	109.845
CG14414	no	56.5194	45.5426	44.2353	44.3664	37.7351	37.759	55.351	46.7379	46.3816	41.0767	36.7767	35.4914
CG14427	no	1.61366	0.194073	0.394078	1.31545	0.35432	0.568416	1.54708	0.417303	0.767215	1.59647	0.786948	0.462643
CG14434	no	8.39929	4.91653	6.79785	6.61709	4.25184	3.24809	7.77836	6.60729	6.48645	5.60922	4.24952	4.0977
CG14435	no	2.5653	2.07012	3.44818	4.54426	3.18888	4.70973	3.26605	4.24258	3.55709	2.54572	2.78055	2.37931
CG14438	yes	104.143	126.148	134.873	158.611	201.254	191.637	99.013	124.148	136.564	130.047	145.48	155.514
CG14439	no	6.86838	5.56344	6.30525	8.65005	6.55492	7.71421	7.90729	6.74639	7.95113	9.23363	9.75815	7.53448
CG1444	yes	38.1071	40.3026	40.9841	33.2847	35.432	37.9214	43.5331	47.7812	47.2186	30.937	32.8944	33.5086
CG14441	yes	63.7601	73.942	80.786	66.4499	76.5331	87.13	64.8054	82.0695	83.3474	124.913	135.407	131.721
CG14442	no	151.849	169.814	170.34	136.328	153.952	147.382	145.683	163.026	164.602	127.372	128.797	142.098
CG14446	no	102.322	116.315	119.209	97.2233	109.396	111.166	93.4263	117.401	124.638	102.39	105.084	106.871
CG14450	no	22.4257	23.03	22.4625	24.2361	24.1823	23.9547	24.2805	22.6039	23.0164	21.013	22.9264	21.4138
CG14451	no	2.11017	1.87604	1.97039	2.67075	2.92314	2.27366	2.19169	2.64292	1.95291	2.28683	2.5707	2.37931
CG14457	no	2.64805	3.23456	2.66003	3.02951	3.80894	3.7353	3.22308	3.12977	3.76633	3.36553	3.46257	3.2385
CG14463	no	9.30956	9.31552	9.16232	10.3243	9.12374	9.98787	10.013	8.06785	7.67215	10.3123	10.7025	9.05459
CG14464	yes	146.139	144.067	144.43	118.43	140.931	154.69	144.695	116.914	116.547	96.4354	100.467	81.954
CG14476	yes	307.05	295.444	299.795	240.966	232.7	219.084	282.514	291.834	292.169	226.612	210.272	229.009
CG14478	no	408.297	526.974	535.552	418.072	518.37	517.502	367.947	474.404	487.042	425.308	487.068	500.779
CG14480	no	83.1654	84.1632	82.6579	82.0758	86.5427	85.5871	81.4365	81.2349	79.0231	79.8666	85.515	90.8103
CG14482	no	59.126	51.106	52.0183	60.072	48.2761	54.0807	63.9459	54.6666	50.3572	52.8561	47.4267	48.4454
CG14483	no	30.9905	22.836	23.4477	27.9432	24.5367	27.5276	36.915	24.76	23.1559	26.6653	23.7134	25.5115
CG14490	no	2.3998	2.71703	3.15263	2.43158	1.7716	2.27366	1.80492	3.06022	2.99911	2.07109	2.36084	1.78448
CG14502	no	1.98604	2.26419	1.47779	1.71406	1.24012	1.94885	1.97682	1.04326	2.30164	1.29443	1.62636	2.31322
CG14507	no	1.73778	1.09975	1.37927	1.31545	1.3287	1.05563	1.46113	1.25191	1.25544	1.38073	1.36404	1.71839
CG14508	no	2.19292	1.87604	1.97039	1.87351	2.03734	1.54284	1.93385	1.59966	1.60418	1.38073	2.15099	1.52011
CG14511	no	1.44815	1.16444	0.591117	2.03296	1.06296	1.13683	1.37518	1.80831	1.60418	2.20054	1.25912	2.04885
CG14512	no	3.7652	5.69282	2.95559	3.86661	4.60616	4.30372	5.07098	4.10348	4.18481	5.00515	6.08573	4.29598
CG14516	no	1.53091	1.35851	2.06891	2.35186	1.94876	2.03006	1.8479	2.43427	2.02266	2.58887	2.46577	2.51149
CG14523	no	1.3654	2.65234	1.57631	1.39517	0.97438	2.11126	2.57846	2.22561	3.06886	1.55332	1.73129	1.58621
CG14526	yes	5.42023	8.53923	8.17712	3.82675	4.60616	4.62853	8.16513	8.4156	11.3687	6.68791	9.44337	10.1782
CG14528	no	5.08922	8.66861	8.47268	4.58413	7.17498	4.79093	8.03621	9.73706	9.8343	7.76661	8.34165	8.72413
CG14529	no	0.662013	0.58222	0.788156	0.837101	0.70864	0.73082	0.859488	0.486853	1.95291	1.29443	1.5739	1.12356
CG14535	yes	5.95812	6.40442	7.88156	5.9793	6.46634	7.06459	6.53211	8.69381	7.81164	9.96714	10.8599	10.4425
CG14543	no	20.5638	18.3723	19.7039	23.678	17.0074	17.9457	27.2887	17.4572	18.7619	24.0333	18.5195	18.6379
CG14544	no	27.4735	20.4424	21.1817	27.1061	22.9422	24.9291	25.4838	22.3257	22.1097	22.9978	22.2444	21.3477
CG14545	yes	11.0473	8.0217	7.68453	10.0851	10.2753	10.6375	16.76	12.6582	13.8099	25.0689	27.3858	25.2471
CG14561	no	54.1609	43.9253	45.8116	48.0337	41.2783	36.0538	50.1941	38.5309	40.5926	40.2569	33.6814	33.9713
CG14562	no	57.9675	66.9553	70.0474	63.5001	73.61	78.5225	57.8435	70.8024	72.5367	66.275	77.3832	74.2873
CG14570	no	3.26869	3.04048	2.56151	2.39172	2.12592	2.51727	2.96523	2.57337	2.78987	1.94165	1.52143	2.18103
CG1458	no	49.32	49.7475	43.5456	41.0977	43.0499	45.3108	47.6586	41.0348	41.1506	40.2569	39.0851	41.3075
CG14589	no	3.9307	5.43405	4.72894	4.74357	3.72036	5.44055	3.82472	4.52078	4.53354	2.8909	2.88548	3.10632
CG14590	no	3.22731	2.9111	1.67483	3.22882	2.03734	2.67967	2.40657	1.53011	2.2319	2.28683	2.25592	2.18103
CG14591	yes	2.7308	3.55801	2.06891	4.54426	3.72036	3.41049	7.00483	5.70314	3.97557	8.50012	9.33845	6.80747
CG14598	no	1.15852	1.29382	1.77335	0.876963	0.4429	0.974427	1.16031	1.73876	1.88316	1.33758	1.83621	1.85057
CG14606	no	0.455134	0.194073	0.197039	0.518206	0.17716	0.406011	1.76195	0.417303	0.906708	1.03555	1.04926	0.528735
CG1461	no	1.24127	0.646911	1.08372	2.03296	0.79722	0.974427	1.93385	1.73876	1.1857	1.59647	0.786948	1.25575
CG14613	no	2.35842	2.00542	2.26595	3.1491	1.3287	2.27366	3.05118	3.26887	1.95291	4.31478	3.51503	3.2385
CG14614	no	245.69	294.797	289.056	218.165	276.192	288.349	232.835	282.583	288.961	200.465	233.619	205.612
CG14615	yes	7.44765	6.14566	9.0638	4.74357	4.96048	5.03454	7.77836	8.97201	8.36961	4.962	5.40371	5.08908
CG14618	no	8.93718	6.59849	6.00969	8.4906	8.76942	7.79541	7.56349	7.65055	7.11417	6.38588	6.40051	6.08046
CG14619	no	154.456	177.448	176.843	130.947	153.686	150.793	142.718	176.449	183.853	138.504	156.812	159.282
CG14621	yes	52.5473	46.9658	48.1761	43.0111	38.0008	36.2162	48.2602	44.095	43.1733	37.7975	32.4747	33.1121
CG14628	yes	2.15154	1.55259	1.57631	0.956687	1.06296	0.812022	2.49251	2.64292	2.78987	1.81221	2.15099	1.71839
CG14629	yes	34.0937	38.1031	33.4967	18.0973	18.9561	18.1893	36.6142	41.9389	40.5229	19.8048	18.2047	21.7442
CG1463	yes	75.966	70.8368	68.8652	70.7151	70.244	63.5813	74.9903	66.0729	65.283	51.6479	50.627	49.3046
CG14630	no	16.2607	10.0918	9.5564	14.3503	10.0095	12.0991	13.8378	14.9533	12.4847	12.556	12.7486	11.1695
CG14641	no	238.325	214.645	207.679	218.165	206.214	197.078	223.381	194.95	193.268	196.927	182.1	192.592
CG14642	no	2.81356	2.32888	2.26595	1.95324	1.94876	1.62404	2.70739	3.06022	2.85962	2.11424	1.88867	2.18103
CG14646	no	59.7053	59.7099	57.0428	57.3614	58.9057	60.0084	53.9758	54.8057	57.4714	59.5008	65.2117	61.796
CG14647	no	46.9615	43.0843	39.1123	49.4288	40.1267	40.1139	53.4601	46.6683	38.9885	43.6224	42.023	40.977
CG14650	no	164.676	210.117	217.63	172.443	214.984	210.639	162.099	198.706	209.171	184.414	221.08	224.184
CG14651	no	2.27567	1.03506	1.08372	2.63089	1.94876	3.00448	2.36359	3.19932	3.13861	2.67516	4.19705	2.18103
CG14655	no	1.98604	1.68197	2.66003	1.6742	2.2145	1.78645	1.89087	2.92112	1.60418	1.38073	1.46897	1.05747
CG14657	no	89.62	99.8831	101.869	90.5265	106.562	103.939	86.8512	95.771	89.4851	87.288	90.499	88.1005
CG14662	no	1.53091	1.74666	1.28075	1.59448	1.59444	1.86765	1.63303	2.71247	2.16215	0.9924	1.36404	1.6523
CG14667	no	31.4456	29.8226	31.2307	31.0126	28.6999	25.3351	31.5432	30.2544	29.2937	28.4344	26.6513	28.023
CG14671	no	23.1705	15.2024	14.3839	19.1736	13.8185	12.83	22.9483	15.9271	14.5771	19.0282	13.4306	14.6063
CG14683	no	81.5517	69.8017	61.5747	76.4154	79.3677	73.4068	86.1637	75.8795	73.0249	79.7803	81.0556	80.3017
CG14684	no	2.60668	1.81135	1.67483	1.59448	1.94876	1.70525	1.8479	1.53011	2.72012	2.07109	2.20345	1.78448
CG14687	yes	7.11664	9.5096	10.7386	9.36756	9.56664	12.2615	9.41139	13.771	14.5073	5.60922	6.66282	6.41092
CG14688	no	87.7995	72.9069	62.1658	75.8175	72.8128	64.7182	82.1241	69.4113	64.5158	59.7597	57.8144	50.6264
CG14692	no	0.455134	0.840985	0.689637	0.39862	0.53148	1.13683	0.988411	1.18236	0.836961	0.776661	0.891874	0.594827
CG14694	no	2.11017	1.09975	1.87187	1.83365	2.03734	2.11126	1.97682	2.43427	1.74367	3.27923	2.88548	2.90804
CG14696	no	1.15852	1.16444	1.67483	1.95324	1.24012	1.13683	1.93385	1.39101	1.39494	2.41628	2.72809	1.91667
CG14701	no	10.6336	6.40442	6.00969	8.88922	7.5293	8.03902	9.49734	8.34605	6.76544	8.71586	6.61036	7.73276
CG14710	no	27.639	27.9466	27.487	26.6278	26.3968	28.8268	26.9879	30.8108	25.1088	27.9598	30.7434	30.0057
CG14711	no	5.70986	5.04591	4.5319	4.54426	5.13764	5.03454	5.41477	4.24258	3.34785	5.82495	4.19705	3.50287
CG14712	no	65.9117	80.217	80.8846	71.034	80.6078	80.2278	67.5557	83.4605	87.6717	90.9556	101.464	102.707
CG14715	no	45.7616	31.2458	34.5804	48.512	33.3061	32.3185	55.6089	38.8091	35.9893	53.2875	40.9213	43.4224
CG14721	no	6.99251	5.43405	4.43338	8.21157	6.28918	6.82099	7.69242	5.91179	5.57974	9.14734	8.39411	8.45977
CG14722	no	201.583	228.36	216.645	204.891	232.08	229.64	204.429	222.422	216.006	199.084	229.422	219.227
CG14741	no	1.82054	2.00542	1.87187	2.35186	2.2145	2.27366	1.97682	2.85157	2.85962	2.11424	3.41011	2.97414
CG14749	no	76.4625	71.0309	69.6533	73.5453	76.356	70.3211	73.2713	69.7591	73.5131	80.2549	80.1113	80.1034
CG14752	no	5.58573	3.29925	2.95559	4.94288	3.5432	3.5729	5.1999	4.17303	4.25455	5.99755	3.82981	4.29598
CG14757	no	9.59919	5.95158	4.23634	9.08853	6.55492	5.92776	8.50893	6.46819	5.30076	8.71586	6.92514	6.47701
CG14763	no	3.22731	2.78172	2.06891	4.74357	3.36604	3.41049	3.39498	3.12977	2.85962	3.58127	3.35764	3.2385
CG14764	yes	5.66849	6.01627	6.89637	7.81295	8.06078	7.87662	7.13375	8.76336	8.36961	11.2184	12.119	12.3592
CG14767	no	333.158	323.585	319.4	321.646	307.373	296.713	331.204	345.179	335.901	349.54	329.993	330.526
CG14777	no	6.08224	3.75209	3.64522	3.9862	3.1003	3.41049	5.3718	4.10348	5.92848	4.31478	2.9904	3.83333
CG14778	no	9.0613	6.27504	5.61562	7.01571	6.46634	5.35935	7.95026	6.25954	7.67215	6.29958	4.40691	4.36207
CG14785	no	9.22681	6.85726	7.29045	5.89957	5.84628	5.92776	7.60647	7.3028	8.09063	5.78181	5.87588	7.3362
CG14786	no	39.7622	34.0275	35.7626	37.1912	32.7746	30.0448	40.0951	40.3393	35.0129	31.4116	29.9565	30.1379
CG14787	no	2.64805	2.32888	3.44818	2.47144	1.86018	2.03006	2.32062	2.85157	2.37139	2.67516	1.67882	1.78448
CG14797	no	1.73778	1.81135	2.46299	1.79379	2.83456	1.94885	1.16031	1.80831	1.60418	1.12184	1.25912	1.38793
CG14798	no	5.70986	4.46369	4.63042	3.70716	2.83456	2.92328	7.60647	5.35538	5.02177	3.8833	4.45937	4.16379
CG14803	no	32.5214	32.669	36.3537	30.4944	29.6743	32.7245	35.9266	35.8185	36.4078	30.8075	31.0582	29.9396
CG14805	no	95.2471	94.1256	87.978	104	97.7923	90.0533	92.5239	87.564	81.9525	93.8033	90.3941	89.7528
CG14806	no	35.0039	33.9628	31.0337	33.5638	35.2548	33.5365	40.6538	31.089	28.7357	29.9877	28.2252	30.204
CG14812	yes	40.9621	35.192	34.1863	29.6972	24.7138	25.9847	40.1381	31.3672	32.1533	26.0181	23.3461	22.3391
CG14814	yes	92.9301	105.123	99.0122	84.9459	88.7572	88.0232	80.9638	88.3986	90.3918	57.0414	60.3327	56.8391
CG14817	no	30.5767	20.1836	15.6646	23.0004	18.6904	13.8044	30.168	17.944	17.5064	19.4165	15.4242	14.8046
CG14818	no	6.78563	8.34515	7.88156	7.25488	8.32652	9.58186	7.90729	7.4419	7.18392	6.17014	5.77095	7.13793
CG14834	no	4.84097	4.14023	5.91117	5.50095	3.9861	5.19694	4.77016	4.86853	4.60329	4.91885	4.87908	5.81609
CG14855	no	5.62711	6.59849	6.69933	4.66385	4.34042	6.98339	6.57508	6.81594	9.27632	6.29958	7.34485	8.32758
CG14856	yes	16.7986	16.4962	14.6794	13.274	14.7929	13.5608	18.7368	18.7786	19.5291	19.5028	19.8835	18.7701
CG14857	yes	12.8679	12.4207	10.5416	9.80604	9.3009	8.60744	15.9435	14.6056	17.0182	13.0738	14.0077	14.1437
CG1486	no	121.107	116.379	115.465	114.284	113.205	110.029	118.996	114.271	108.875	99.4557	93.3845	100.195
CG14860	no	12.2059	11.7738	12.6105	13.5132	13.3756	12.4239	11.775	10.9194	10.183	15.3175	15.1094	14.6063
CG14864	yes	2.89631	2.1995	2.85707	4.34495	3.27746	5.60295	3.48093	3.75572	2.99911	5.99755	6.34805	5.35345
CG14868	no	2.68943	1.94073	1.67483	2.5113	2.39166	2.92328	2.79334	3.54707	2.85962	3.45182	4.61676	3.50287
CG14869	yes	3.26869	3.29925	4.13782	3.78689	2.39166	3.7353	4.16852	5.91179	5.64949	5.99755	8.60396	7.53448
CG14879	no	4.50996	4.01085	4.82746	4.58413	5.22622	5.52175	5.41477	5.35538	6.20746	5.56607	6.13819	5.75
CG14881	no	6.78563	5.88689	6.60081	6.57723	5.40338	7.3082	6.74698	5.49448	3.69658	7.72346	5.71849	7.13793
CG14882	no	8.35791	7.11602	5.5171	9.48715	7.9722	9.82547	8.68083	7.581	8.85784	8.19808	8.81381	8.52586
CG14883	no	16.9641	18.1135	18.3246	17.8582	16.1216	22.1682	18.1352	19.8914	19.5988	21.8328	25.602	21.0172
CG14894	no	5.99949	4.46369	4.72894	6.77653	4.07468	4.95334	6.53211	5.21628	4.60329	5.13459	6.29558	6.08046
CG14898	no	1.57228	0.711602	0.689637	2.90992	0.97438	1.38044	1.59005	1.11281	0.767215	2.20054	1.25912	1.85057
CG14903	no	10.0543	7.56886	6.50229	11.4005	9.92096	7.87662	11.775	8.2765	7.32341	14.3682	12.2239	11.3017
CG14905	no	0.331006	0.388147	0.886676	0.996549	0.53148	1.13683	0.730565	0.834605	0.348734	1.29443	1.25912	0.793103
CG1492	no	40.5483	30.7283	30.6396	33.9624	27.8141	30.126	39.8373	34.6361	34.5944	29.8151	29.222	29.0804
CG14921	no	2.68943	1.81135	1.87187	2.43158	1.94876	2.84208	2.19169	2.08651	2.16215	2.37313	1.78375	1.98276
CG14932	no	0.910268	0.58222	0.689637	0.956687	0.8858	1.13683	0.945437	0.765055	0.767215	1.20814	1.36404	1.12356
CG14937	no	29.9561	20.2483	21.0832	28.7803	21.7021	19.6509	27.7615	21.352	21.4123	27.8303	23.6609	23.727
CG14946	no	12.0817	12.7442	12.3149	13.1943	11.0725	11.6931	13.9237	14.2578	13.3914	15.7058	14.8995	13.2845
CG14962	no	18.164	16.4962	17.1424	18.3365	16.3873	17.0525	17.0608	14.3274	12.2754	17.9063	16.2111	15.9282
CG14963	no	8.35791	6.08097	5.71413	6.4975	5.7577	6.49618	7.26267	7.581	6.4167	7.29198	7.23992	6.47701
CG14964	no	4.50996	5.62813	4.92598	4.18551	5.58054	5.76536	4.46934	5.35538	5.3705	3.19294	4.984	4.36207
CG14965	no	39.7208	47.2245	45.6146	36.5933	45.6187	45.9605	39.2356	44.5123	41.2204	34.1299	41.1836	40.3822
CG14966	no	35.0039	25.6824	22.1669	31.77	26.7512	28.1772	34.4655	24.2731	23.0164	27.0968	24.3429	23.8592
CG14967	no	37.4451	39.0087	43.5456	40.1011	41.3669	43.9304	36.1415	44.9991	49.5202	44.7443	50.3647	52.2126
CG14968	no	1.0344	1.09975	1.28075	0.996549	0.8858	1.21803	1.33221	1.59966	1.88316	1.25129	1.36404	1.71839
CG14969	no	47.1684	38.6206	38.2256	47.5553	44.5557	38.2462	43.619	38.1136	39.8254	41.9397	41.9705	37.9368
CG14971	no	17.5433	18.1135	16.6498	18.2568	15.0586	15.7532	17.7484	17.8049	15.7628	17.82	15.4242	14.1437
CG14977	no	23.9152	27.429	25.221	23.7976	22.9422	22.087	26.859	24.2731	25.5971	21.7465	22.6116	24.1236
CG14980	no	39.4725	34.2863	32.3144	35.0785	32.686	34.1049	38.1613	32.4801	34.3154	34.6908	31.4254	30.8649
CG14982	no	1.0344	1.74666	0.886676	1.43503	1.68302	1.70525	1.28923	1.46056	1.11595	1.29443	1.15419	1.52011
CG14985	no	46.2582	43.0196	39.4078	46.2	41.8098	40.4387	47.6156	42.7735	42.4758	48.153	49.2105	47.0575
CG14995	no	79.1519	98.9774	96.1551	81.5177	95.1349	108.73	72.2829	87.3554	96.0413	76.3285	91.1285	81.8218
CG14997	no	1.82054	2.32888	1.57631	2.31199	1.41728	1.54284	1.80492	1.46056	1.46468	2.58887	1.94114	1.78448
CG15005	no	0.744765	1.35851	0.788156	0.637792	0.70864	1.38044	0.601641	0.765055	1.0462	0.906104	0.682021	1.32184
CG15011	no	18.7019	22.3831	23.8417	20.5289	23.3851	22.0058	19.8971	19.1959	21.1333	20.4952	19.7262	21.3477
CG15012	no	128.182	105.188	95.2684	113.168	101.247	105.4	122.348	102.17	99.5984	105.324	100.047	94.2471
CG15014	no	33.0179	25.8118	26.4032	28.581	28.7885	26.4719	31.1135	31.0195	28.0382	30.1603	27.5432	23.5287
CG15019	no	203.321	185.081	178.222	183.604	197.976	184.004	197.51	167.825	175.692	155.807	171.082	159.942
CG15027	yes	38.1071	30.0167	31.6248	25.99	22.6765	23.2238	37.9034	31.9237	31.3163	24.5511	20.8803	20.4885
CG1504	yes	4.26171	3.04048	2.85707	4.5044	2.56882	3.08568	4.59826	4.86853	4.67303	35.899	35.3077	36.5488
CG15056	yes	0.331006	0.0646911	0.591117	0.279034	0.4429	0.487213	1.28923	0.904156	1.1857	1.20814	1.78375	0.660919
CG15073	no	23.0463	24.712	23.9403	21.8045	23.828	25.6599	23.464	24.2036	20.5056	19.9774	22.1919	21.3477
CG15083	no	5.17198	5.49875	4.82746	7.97239	6.73208	5.68416	7.64944	7.09415	6.83519	8.54327	7.44977	6.47701
CG15084	no	16.7572	13.6498	12.1179	15.4266	14.4385	12.9924	16.8889	13.3537	11.7872	13.7642	13.0633	13.7471
CG15086	no	3.14456	3.36394	3.15263	2.94979	2.48024	3.41049	3.18011	3.06022	4.25455	3.75386	4.51183	5.41954
CG15087	no	43.1963	48.2596	44.3338	44.0475	47.6561	51.401	41.4703	50.9805	43.9405	46.0387	51.309	45.7356
CG15096	no	2.68943	3.23456	4.43338	2.79034	3.5432	3.32929	3.78175	3.19932	3.06886	2.76146	4.03967	2.97414
CG15098	no	48.6166	23.677	27.1914	43.1705	28.9657	30.532	54.8353	30.324	30.2701	53.0287	37.039	35.227
CG15099	yes	71.5388	78.9232	78.7171	81.717	80.8736	79.497	74.9473	87.6336	91.5775	97.8161	108.127	107.73
CG15100	no	57.471	62.6857	65.417	62.1448	66.7008	66.0986	59.0898	65.5861	66.8872	70.8919	69.9334	72.9655
CG15107	no	82.8344	77.1118	64.6288	73.2264	74.2301	66.3422	76.8382	62.4563	64.7948	59.3714	54.142	54.7902
CG15111	no	63.6774	50.2003	54.0872	63.0616	54.5653	53.5935	67.169	56.6141	55.0302	64.9375	58.3391	57.3678
CG15117	no	0.331006	0.0646911	0.788156	0.438482	0.17716	1.05563	0.601641	1.66921	1.32519	0.819808	0.314779	0.925287
CG15118	no	60.0363	58.4808	64.0377	63.4603	57.0455	57.004	61.6253	62.3172	65.1435	58.2495	61.5393	62.9856
CG1513	no	112.335	121.749	124.923	117.792	130.124	136.826	106.233	126.165	121.429	115.852	128.43	121.147
CG15141	no	137.533	121.037	114.972	134.733	124.101	125.051	141.601	126.651	124.847	137.469	128.902	129.54
CG15143	no	4.09621	32.4749	36.8463	5.18206	30.2944	38.5711	11.818	24.134	23.1559	6.21328	13.588	14.408
CG15152	no	6.62013	3.29925	4.43338	5.14219	2.74598	4.30372	9.28247	6.32909	7.81164	8.80215	7.34485	5.88218
CG1516	yes	4.13758	4.65776	5.22154	5.77999	4.96048	5.19694	6.18831	6.67684	6.13772	7.46457	7.60716	7.93103
CG15160	no	124.541	133.911	141.671	116.915	128.441	133.009	118.523	128.321	132.937	113.047	122.816	126.236
CG15161	no	0.951644	0.517529	1.08372	1.27558	0.8858	0.893224	0.730565	1.04326	0.767215	0.949252	0.629558	0.793103
CG15168	no	22.9636	19.278	16.9454	24.2759	20.6391	19.1637	21.745	20.7956	20.3661	23.9902	20.1983	18.704
CG1518	no	124.583	113.404	108.667	131.305	122.152	108.73	118.48	110.377	104.062	105.583	95.4305	91.0747
CG15202	no	1.3654	1.4232	1.47779	1.9931	1.06296	1.46164	1.59005	1.59966	0.697468	0.733513	0.577095	0.793103
CG15209	yes	3.5997	3.29925	4.0393	2.47144	2.30308	2.27366	4.16852	4.65988	3.55709	1.76906	1.62636	0.991379
CG15210	no	0.827516	1.09975	0.492598	0.478344	0.26574	1.05563	0.988411	0.973706	1.32519	0.690365	1.41651	1.25575
CG15211	no	13.5713	10.6093	10.6401	10.0452	11.5154	9.01345	14.9121	12.2409	13.3216	9.19048	9.18106	9.05459
CG15220	yes	174.771	115.15	121.967	102.246	84.4168	84.6939	174.218	120.948	110.828	97.7729	77.8029	76.0057
CG1523	no	68.6011	66.3731	64.5303	75.9769	74.4958	63.3377	62.6996	61.0653	61.3772	74.9046	70.4056	71.9741
CG15236	yes	0.537886	0.646911	1.28075	0.757377	0.62006	0.649618	1.97682	1.53011	1.53443	60.7521	62.3787	65.2988
CG15237	no	46.3823	43.2137	39.1123	41.9747	40.1267	40.6823	45.4669	37.4181	38.4305	37.2366	37.3538	39.1925
CG15269	no	1.07577	1.4879	1.67483	0.677653	1.06296	1.21803	0.68759	1.32146	1.74367	0.690365	0.786948	1.45402
CG1529	no	70.0906	64.497	60.8851	59.5139	60.7659	57.8972	60.5939	62.039	60.5402	55.747	52.5156	57.5661
CG15306	yes	0.827516	0.452838	0.591117	1.55462	1.15154	1.86765	1.28923	1.11281	1.11595	1.81221	1.83621	1.25575
CG15309	yes	6.78563	7.69824	7.78305	5.50095	5.93486	8.28263	7.82134	9.59796	10.8108	5.47977	6.13819	4.95689
CG15317	no	11.8335	9.83305	11.9209	14.4699	13.7299	13.8044	12.2047	10.2935	9.20658	12.9012	10.1254	10.046
CG1532	no	21.6395	19.1486	23.2506	18.9344	17.1845	17.7021	25.4408	24.8295	22.8769	19.9774	19.254	17.1178
CG15323	yes	1.3654	1.35851	1.87187	1.11614	0.97438	1.38044	3.5239	4.38168	3.48734	1.33758	3.04286	2.64368
CG15332	no	0.951644	0.58222	0.394078	1.03641	0.53148	0.974427	0.859488	1.11281	0.557974	0.733513	1.04926	0.528735
CG15343	no	0.662013	0.711602	0.295559	0.478344	0.53148	1.05563	0.601641	0.904156	0.20924	0.949252	1.04926	1.25575
CG15345	yes	13.5299	14.9436	14.4824	10.404	11.0725	12.5051	12.3766	11.5454	12.3452	8.58641	8.28918	6.27873
CG15347	no	1.94466	2.78172	2.66003	1.47489	0.8858	1.94885	2.0198	4.31213	4.25455	1.94165	1.41651	1.91667
CG15356	no	66.3668	88.174	86.0076	68.8815	96.3751	90.7029	60.5079	83.391	88.0902	70.7193	81.6852	89.885
CG15362	no	4.63409	4.399	3.34967	3.6673	4.78332	3.6541	3.73877	5.28583	4.53354	5.04829	4.66922	4.8908
CG15382	no	1.32403	1.03506	1.28075	1.63434	2.12592	2.43607	0.945437	1.39101	0.976455	1.63962	1.5739	1.25575
CG15387	no	105.632	102.73	101.081	106.511	109.396	109.298	99.6576	89.2332	95.6228	96.4785	99.4177	93.3218
CG15390	no	4.92372	4.33431	5.81265	6.45764	6.28918	5.52175	5.80154	6.12044	5.71924	7.33513	6.61036	6.27873
CG1542	no	162.731	153.9	143.543	160.205	150.852	153.147	161.498	138.127	137.959	153.045	147.579	159.678
CG15429	no	0.827516	1.16444	1.28075	0.717515	0.62006	1.38044	0.816513	1.11281	1.11595	1.55332	1.78375	1.6523
CG15431	no	5.25473	4.65776	4.0393	4.74357	5.13764	5.27814	4.68421	3.82527	3.83607	3.58127	4.24952	3.10632
CG15432	no	41.7896	33.1865	34.2848	34.361	35.0777	30.8568	34.7233	27.9593	27.4105	30.9801	27.1759	26.7011
CG15435	no	25.653	26.7174	24.0388	26.0697	24.7138	24.5231	27.7185	24.5513	21.9005	25.8024	27.3333	24.6523
CG15436	no	12.4541	14.4261	10.3446	14.7091	14.5271	15.3472	13.3221	14.8142	12.2754	14.584	15.5291	14.408
CG15439	no	75.635	80.4111	79.5053	83.9493	86.0112	79.4158	73.83	73.6539	77.4189	82.8869	86.0396	93.7184
CG1544	no	19.9018	17.6607	18.7187	18.6554	16.3873	17.8645	19.6823	19.6828	18.4829	20.8835	24.6052	26.3707
CG15440	no	91.606	74.8476	67.3874	84.7864	75.4702	64.0685	91.2776	66.2816	64.167	71.1076	64.0575	68.0086
CG15443	no	54.9885	43.9253	44.2353	54.0927	44.5557	42.4688	56.984	47.1552	43.0338	59.3282	52.3583	50.7586
CG15445	no	31.1146	29.6932	28.6692	34.9191	30.4715	32.6433	38.4191	39.3656	38.9885	34.0868	32.3698	33.7069
CG15456	no	10.0543	7.82763	7.88156	6.77653	6.46634	4.62853	10.9585	8.48515	6.48645	5.91125	5.5611	5.15517
CG15465	no	1.11715	0.646911	1.18223	1.03641	1.06296	0.893224	0.601641	1.11281	1.11595	0.647217	1.10173	1.12356
CG15473	no	3.68245	4.01085	2.16743	2.98965	3.27746	2.51727	2.19169	2.22561	2.2319	1.55332	2.04606	1.78448
CG15479	yes	3.64107	3.55801	4.0393	4.06592	2.56882	4.46612	6.91888	5.98134	6.13772	28.0892	26.9136	25.4454
CG15480	yes	110.887	110.945	106.401	118.27	115.863	100.285	124.669	117.332	110.479	201.975	190.599	187.238
CG15482	yes	2.5653	1.81135	2.16743	2.55117	2.56882	3.00448	4.21149	4.79898	3.2781	11.0458	10.1779	9.58333
CG15484	no	11.7921	7.63355	6.89637	15.0678	9.21232	9.09465	12.1188	10.8499	9.48556	17.0865	15.6865	12.227
CG1550	no	49.6096	49.9415	47.3879	48.2728	47.3903	49.1273	47.3578	47.9898	46.6606	51.2164	54.7191	57.3017
CG15514	no	83.8274	75.6239	72.806	82.1157	76.1788	69.2655	87.5388	71.4283	69.677	75.5518	66.9955	67.6781
CG15523	no	44.6445	53.8877	56.7473	49.0302	57.7542	57.004	40.8686	54.7362	56.6344	48.2824	52.673	50.5603
CG15525	yes	53.292	47.6774	44.9249	45.1636	45.8844	45.3108	49.4635	40.6175	40.3136	36.6325	37.5112	34.5661
CG15526	no	2.11017	1.4879	1.47779	2.39172	2.56882	2.51727	2.10575	2.22561	1.67392	2.54572	2.36084	1.85057
CG15534	yes	0.744765	0.194073	0.197039	0.797239	0.35432	0.0812022	1.03139	1.11281	1.1857	1.63962	1.73129	1.38793
CG15535	no	27.8459	24.9708	26.8958	27.9831	29.4086	27.7712	29.5664	26.0814	25.5971	31.5842	33.3141	28.2873
CG15536	no	13.2816	11.7738	10.4431	12.8754	12.9327	10.0691	14.2245	11.754	12.5544	12.9443	15.2668	13.6149
CG15547	no	12.0817	11.3856	9.45788	12.5964	10.1867	10.4751	12.4196	13.7014	13.4611	15.1017	15.4766	13.4828
CG15556	yes	7.24077	5.8222	6.40377	7.89267	7.17498	7.55181	12.7204	13.771	12.5544	16.8708	20.5131	19.8937
CG15561	no	34.5488	36.1623	36.2552	33.3246	38.0008	30.3696	36.2704	32.0628	30.4096	25.8455	28.2777	29.6092
CG15599	no	0.703389	1.03506	1.87187	0.59793	1.06296	0.893224	1.11733	2.08651	2.30164	0.560922	0.786948	0.793103
CG15601	no	40.7138	36.227	36.3537	33.0456	31.3573	30.2072	39.1926	33.5233	32.781	27.8303	27.2284	30.204
CG15602	no	17.2123	19.2133	21.3787	16.0245	18.4246	19.3261	19.3815	21.5606	22.2492	14.9723	16.421	17.1839
CG1561	no	4.79959	5.1106	5.91117	5.6604	4.69474	3.7353	4.03959	4.31213	3.97557	4.31478	3.30518	2.84195
CG15618	yes	69.3045	67.5375	59.1117	63.6197	57.0455	53.6747	66.6963	56.6836	53.2865	46.4702	40.8688	46
CG15625	no	1.48953	1.29382	1.18223	0.876963	1.06296	0.487213	1.33221	0.904156	0.836961	0.9924	1.20665	0.528735
CG15626	no	128.141	105.835	104.628	124.13	106.385	102.396	117.191	103.352	99.2497	134.147	115.262	117.115
CG15628	yes	165.917	124.983	148.469	167.42	153.243	161.592	179.977	175.824	163.905	352.302	377.682	334.557
CG15629	no	3.14456	3.68739	3.34967	3.54772	4.16326	3.5729	3.26605	4.45123	4.04531	4.65996	6.24312	5.48563
CG15642	no	5.70986	3.29925	3.64522	3.86661	2.6574	3.00448	7.0478	4.72943	4.18481	3.71071	2.36084	2.18103
CG15643	no	7.94416	6.66319	8.86676	6.41778	5.3148	6.00896	6.83293	6.95504	5.71924	5.22088	5.82341	4.42816
CG15646	no	19.1156	14.7496	16.4528	11.1614	12.0469	9.17585	16.4592	15.9271	14.3678	13.8504	14.2175	16.3908
CG15650	no	1.3654	0.905676	0.689637	1.31545	0.97438	0.568416	1.28923	1.18236	0.557974	1.29443	1.10173	0.859195
CG15653	no	2.7308	1.4879	1.37927	2.90992	2.30308	2.59847	2.40657	1.66921	1.88316	3.10664	2.62316	1.98276
CG15674	no	2.7308	2.1995	2.66003	2.75048	2.03734	2.67967	2.66441	1.87786	1.74367	2.11424	2.04606	2.24713
CG15695	no	1.82054	1.87604	2.26595	1.27558	1.50586	3.32929	2.14872	3.40797	3.06886	1.59647	1.73129	1.58621
CG15696	no	3.10319	1.55259	1.28075	3.58758	1.59444	1.94885	2.96523	1.87786	1.81342	2.28683	1.94114	1.58621
CG15701	no	0.744765	0.58222	0.985196	1.31545	1.15154	0.893224	1.07436	1.32146	1.60418	1.72591	1.20665	1.91667
CG15706	yes	71.9112	60.4215	58.8162	76.7742	63.4233	64.8806	77.3109	70.2459	70.0955	93.8896	89.8694	89.4224
CG1571	yes	1.94466	1.87604	1.87187	4.42468	3.72036	4.38492	3.00821	2.50382	1.60418	4.27163	5.5611	4.49425
CG15715	no	197.197	187.604	196.842	193.809	213.921	207.715	180.836	189.942	178.343	184.975	206.443	157.828
CG15717	yes	52.0094	46.9658	45.122	39.3039	37.2036	34.0237	48.7759	39.9915	39.8952	34.734	32.055	32.1868
CG1572	no	0.331006	1.09975	0.788156	0.59793	0.4429	1.29924	0.515693	0.695504	0.767215	1.03555	1.31158	0.793103
CG15735	yes	273.701	269.633	265.018	203.097	226.056	208.933	256.944	248.991	255.482	174.015	175.122	177.457
CG15738	no	27.4735	18.0488	16.9454	23.9969	15.9444	15.1848	26.4722	18.7091	18.9014	17.9926	15.1619	16.1264
CG15739	no	1.07577	1.4232	2.36447	1.27558	0.97438	1.38044	1.80492	2.57337	2.51088	1.29443	1.62636	1.05747
CG15743	no	41.5827	39.3322	38.9152	42.8516	44.7329	36.947	39.7083	38.1136	34.1759	37.4092	31.7927	32.385
CG15744	no	171.834	197.696	186.793	160.006	176.894	174.016	163.217	178.049	175.832	144.804	147.159	153.862
CG15745	no	22.0533	18.437	21.6743	18.8148	22.2336	19.3261	23.0772	24.4122	19.5291	16.5688	21.405	18.0431
CG15747	no	52.4232	61.1331	65.2199	50.7443	65.9921	55.7047	49.5924	55.2231	62.6326	41.6808	46.7972	47.9827
CG1575	no	39.0174	33.7688	30.0485	31.6903	27.7255	27.8524	38.3332	34.0797	33.618	33.0081	28.9597	31.0632
CG15760	no	2.64805	1.74666	3.5467	4.54426	5.49196	5.35935	3.5239	3.61662	3.34785	5.69551	3.93474	4.49425
CG15771	yes	34.4661	36.8092	38.6197	26.867	28.6999	33.0493	40.31	49.1722	50.4967	31.7136	38.4031	39.5891
CG15772	yes	7.5304	5.49875	7.09341	5.89957	6.02344	5.19694	7.47754	6.32909	6.5562	4.14219	2.78055	3.56896
CG1578	no	2.68943	2.1995	3.44818	2.87006	2.30308	3.00448	3.00821	4.38168	3.34785	3.49497	4.40691	3.56896
CG15814	yes	123.052	126.601	111.229	97.901	97.438	86.8864	123.122	112.115	111.804	92.3363	85.7773	84.5977
CG15817	no	76.7521	95.3547	88.175	79.9631	93.4519	95.0878	69.6185	84.5733	91.7868	83.5342	91.7581	92.6609
CG1582	yes	80.476	81.8343	83.249	71.3529	73.2557	72.5136	81.4365	79.4962	86.9045	116.413	124.548	130.928
CG15822	no	6.3305	5.36936	8.17712	6.21847	5.93486	6.09017	9.0676	8.90246	10.3225	8.54327	8.86628	9.64942
CG15828	no	184.081	256.63	279.599	180.216	227.296	262.608	218.826	332.799	358.987	300.913	367.662	407.391
CG15861	no	10.2198	6.92195	6.89637	9.20812	6.82066	6.33377	9.97006	7.3028	6.34696	11.2184	9.91554	8.52586
CG15863	no	11.8749	8.92737	9.75344	10.4438	7.0864	10.3127	10.4428	9.18066	10.183	9.31993	11.0173	8.32758
CG15864	no	4.05483	6.14566	5.12302	4.02606	4.96048	6.82099	4.25446	6.32909	6.83519	6.21328	7.29238	5.94827
CG15876	yes	0.620637	0.452838	0.788156	0.876963	0.79722	0.243607	0.816513	0.208651	0.906708	3.71071	2.51823	1.91667
CG15877	no	39.9277	41.2082	42.5605	37.5101	41.1011	38.8959	37.3018	34.6361	36.6171	34.1299	39.19	38.2672
CG15881	no	21.1844	24.1298	21.8713	22.8808	20.9935	21.4374	23.3781	21.2129	23.8534	18.2515	18.2047	17.4483
CG15890	no	3.47557	8.53923	6.50229	2.98965	4.429	3.08568	3.99662	5.77269	7.04443	2.84776	3.5675	3.3046
CG15896	yes	5.00647	4.59307	4.5319	4.10578	3.63178	3.89771	4.85611	5.70314	4.11506	2.50257	2.15099	2.57759
CG15905	no	3.51694	1.94073	2.95559	3.74703	2.03734	2.84208	3.60985	2.22561	1.60418	1.72591	1.88867	1.45402
CG15909	no	0.78614	1.03506	0.886676	0.956687	1.3287	1.21803	0.644616	1.04326	1.25544	0.733513	0.472169	0.594827
CG15912	no	2.52392	1.74666	1.57631	2.98965	3.27746	2.76088	2.44954	2.29516	1.88316	2.8909	2.67562	2.70977
CG15914	no	8.10966	7.37479	4.33486	7.45419	6.6435	4.54732	7.26267	6.88549	6.97468	6.21328	7.03007	5.41954
CG15916	no	16.0538	14.8143	13.9898	11.5201	13.1984	11.6931	16.4592	13.4928	15.1351	10.2692	11.9616	10.5086
CG15922	no	13.4058	7.43948	7.09341	12.1579	9.7438	7.71421	14.6543	7.581	7.25367	12.2108	8.28918	8.79023
CG15927	no	0.993019	0.58222	1.37927	0.956687	0.70864	1.38044	1.20328	0.904156	1.0462	1.16499	0.682021	0.991379
CG1597	yes	138.319	128.477	126.105	110.617	101.778	98.2547	127.419	118.931	118.849	80.6001	72.8189	76.8649
CG1598	no	70.9181	62.2976	66.9933	75.4587	66.2579	62.5257	72.3689	63.9864	66.2594	70.935	64.4773	68.0086
CG1599	no	74.7247	74.6536	67.5844	65.1743	74.5844	72.0264	73.873	66.6293	71.2812	62.9527	65.8413	60.8046
CG1600	no	152.428	223.702	188.665	146.533	186.727	160.131	141.558	179.857	178.273	121.159	129.794	141.569
CG1602	no	7.03389	6.5338	8.5712	7.85281	9.56664	8.20142	9.32544	8.4156	9.62506	8.71586	10.0205	9.97988
CG1603	no	62.7671	61.5859	64.3333	59.9923	62.006	59.5212	56.984	59.0483	59.4243	56.6531	61.3295	59.7471
CG1607	yes	2.68943	2.65234	2.26595	2.39172	2.30308	2.11126	3.22308	3.89482	3.41759	4.53052	5.77095	6.01437
CG1620	no	67.5667	55.0521	55.6636	73.0271	61.1202	56.5167	68.7161	61.2044	58.7268	80.8158	77.6455	81.3592
CG1622	no	195.79	162.633	158.025	177.545	161.836	149.656	194.115	158.575	155.047	150.111	136.352	132.118
CG1628	no	11.4197	10.48	11.1327	8.57032	8.76942	8.93224	11.5171	10.7803	12.1359	11.391	10.5976	11.7644
CG1632	no	0.620637	0.58222	0.492598	0.558068	1.06296	0.73082	0.730565	0.695504	0.418481	1.20814	1.73129	1.38793
CG1635	no	9.51644	9.12145	9.35936	9.36756	8.50368	9.09465	8.7238	9.73706	8.50911	11.0458	10.7025	10.1782
CG1636	no	59.3329	54.0818	53.2006	51.7807	50.3135	50.995	60.5079	62.1781	56.2159	60.148	60.1753	55.5172
CG1637	yes	284.293	330.183	312.208	234.03	253.516	243.525	278.56	290.999	317.487	213.323	204.239	214.667
CG1638	no	2.31705	1.22913	1.28075	1.59448	1.86018	2.11126	1.71898	2.36472	2.02266	2.50257	3.09533	2.77586
CG1640	no	24.7427	27.6231	25.9106	18.3764	22.3222	22.1682	24.9681	27.8897	30.1306	20.6247	20.9853	18.9023
CG1646	no	337.999	365.634	393.586	373.188	398.256	397.241	330.043	371.191	379.144	391.178	408.583	426.293
CG1647	no	44.7273	54.4052	56.6487	46.7581	57.8428	58.9528	39.2786	49.4504	58.8663	43.0184	56.5028	53.8649
CG1657	yes	47.1684	54.0171	55.4665	41.6558	42.6956	44.4176	44.7793	49.5895	50.3572	37.9269	36.1996	39.0603
CG1662	yes	12.4541	12.0325	13.0046	10.2844	9.7438	8.85104	13.494	11.8931	12.5544	7.63716	7.5547	7.93103
CG1663	no	23.2118	26.9762	29.1618	26.0299	27.637	25.9035	25.6987	24.2036	23.8534	22.4369	24.7102	24.1896
CG1665	no	0.703389	0.711602	1.37927	1.03641	0.53148	0.893224	1.07436	1.11281	0.976455	0.819808	0.9968	0.793103
CG1667	yes	6.165	4.399	5.61562	7.3346	5.93486	8.44503	7.47754	5.63359	7.81164	11.3047	12.2764	8.9885
CG16700	yes	2.81356	1.68197	2.36447	5.81985	4.16326	4.14131	3.18011	2.99067	2.78987	4.40108	5.14139	4.22988
CG1671	no	148.787	139.992	129.849	149.881	134.11	128.624	143.62	135.415	132.798	135.225	125.912	128.945
CG16710	no	7.77865	8.7333	10.246	7.09543	6.55492	8.52623	8.80975	8.97201	8.16037	8.75901	8.13179	8.1954
CG16711	no	3.97208	3.42863	4.5319	3.78689	3.5432	6.73978	4.64123	6.12044	6.48645	5.39348	7.44977	5.94827
CG16717	no	15.0608	14.4908	14.2853	14.6692	16.9188	15.672	15.9865	15.162	12.9032	19.2439	17.2079	16.3247
CG16718	no	14.5643	12.1619	12.3149	11.9187	11.604	12.83	13.408	16.1357	15.5535	16.0078	18.0473	15.5977
CG16721	no	58.9605	66.6965	65.1214	49.668	60.0573	56.5167	56.1246	58.8397	65.9805	55.2292	56.7652	55.3189
CG1673	no	7.5304	7.50417	6.30525	7.81295	5.93486	7.227	8.25108	6.81594	5.09152	8.71586	7.71209	7.07184
CG16734	no	13.4471	9.25083	9.75344	14.3503	9.7438	12.3427	12.5915	10.2935	10.8108	12.556	12.5912	9.05459
CG16736	no	1.48953	1.68197	1.37927	1.27558	1.86018	1.54284	1.16031	0.973706	1.67392	0.647217	0.839411	0.660919
CG1674	no	1.77916	1.61728	1.97039	1.156	1.7716	2.27366	2.36359	1.66921	1.88316	2.63202	1.94114	1.91667
CG16742	no	26.5633	31.5693	29.1618	25.9103	31.2687	35.4042	22.3897	29.4198	32.8507	26.7948	32.6846	31.0632
CG16749	no	1.61366	1.35851	3.15263	2.07282	2.6574	1.62404	2.70739	1.73876	1.53443	2.71831	2.25592	2.4454
CG16753	no	40.9621	39.3322	39.0137	37.3108	41.9869	34.1049	42.4587	35.888	31.2466	30.7212	29.5368	29.5431
CG16758	yes	40.3828	32.6043	40.196	45.642	41.1011	46.6101	49.4206	50.7718	45.7539	65.973	64.6871	61.796
CG1677	yes	334.317	363.564	382.354	277.639	299.489	299.23	325.918	357.142	372.239	250.257	256.597	285.914
CG16771	no	1.90329	2.65234	2.06891	1.79379	2.48024	1.62404	2.19169	4.17303	2.44114	3.27923	4.24952	4.49425
CG16778	no	5.25473	6.72788	5.81265	6.01916	4.8719	6.90219	5.45775	5.35538	7.25367	4.61682	3.88228	4.16379
CG16787	yes	7.8614	6.59849	5.22154	7.73322	6.37776	5.19694	8.5519	6.32909	5.44025	12.0814	12.1715	11.5
CG16789	no	2.68943	3.81678	3.64522	3.74703	3.18888	4.54732	4.03959	4.03393	3.41759	3.92645	4.51183	4.82471
CG16790	no	6.12362	3.81678	5.61562	8.09198	5.22622	5.76536	7.56349	5.63359	5.78898	9.8377	8.5515	7.20402
CG16791	no	99.3847	125.436	122.46	101.369	114.445	124.645	89.4727	125.678	130.008	94.9252	100.257	115.198
CG16812	no	98.2676	101.63	98.9136	93.4365	96.2865	92.4893	92.352	93.128	96.3901	86.5114	93.7517	89.885
CG16813	no	3.31006	2.97579	3.34967	4.22537	2.39166	2.35486	4.94206	3.12977	3.06886	6.42902	4.30198	4.82471
CG16815	yes	4.59272	2.71703	2.66003	3.74703	3.72036	2.67967	4.29744	2.71247	3.13861	10.787	8.65643	9.31896
CG16817	no	695.527	699.246	679.982	673.468	751.601	733.175	678.265	646.402	636.23	609.333	671.214	639.175
CG16820	yes	3.47557	4.07554	5.32006	4.22537	3.80894	5.27814	5.71559	7.92875	6.20746	12.556	15.5816	18.2414
CG16833	no	121.686	134.169	126.302	135.85	145.98	143.16	109.456	128.668	132.519	139.324	144.903	139.586
CG16838	no	135.713	145.943	149.75	135.61	146.423	157.37	129.568	147.586	149.886	151.276	165.731	172.83
CG16863	no	20.4397	19.1486	18.5217	22.0437	20.462	19.0013	19.2096	18.9873	18.9014	22.1348	19.2015	19.2328
CG16865	no	24.7427	23.2241	22.561	23.4787	21.9678	22.3306	25.226	19.8914	20.0173	22.9978	25.5496	22.3391
CG16868	no	75.0143	90.2441	85.9091	82.5143	87.7828	83.4759	73.1424	81.0263	84.7423	85.0875	88.6103	93.3879
CG16890	no	28.0942	26.0705	26.4032	27.4649	24.9796	27.1215	27.8044	25.9423	26.5038	22.782	25.8643	25.9741
CG16892	no	93.0956	72.8422	71.1311	76.4951	67.1437	60.9829	96.3486	76.4359	71.072	77.2777	65.7364	67.9425
CG16896	no	133.478	143.356	145.119	136.926	146.689	150.549	124.325	135.415	144.027	140.834	154.766	151.152
CG16903	yes	198.48	181.911	179.798	171.606	158.647	159.238	189.517	162.122	155.814	139.756	131.683	130.994
CG16908	no	19.7776	17.2725	15.3691	17.8582	17.9817	17.3773	17.3187	19.0568	17.088	17.9495	19.5163	17.1839
CG16912	no	23.8325	20.4424	22.4625	25.711	20.9935	20.463	24.9251	23.9254	22.4585	26.4496	25.0774	28.6178
CG16935	no	9.47506	7.76293	6.69933	9.3277	9.03516	8.36383	7.69242	7.02459	8.43936	7.46457	8.02687	8.59195
CG16940	no	109.729	114.697	118.322	121.101	123.746	122.615	98.4973	115.176	119.825	115.118	123.498	123.856
CG16941	no	165.958	173.178	173.493	164.311	182.032	162.729	155.395	166.086	166.067	158.352	166.046	172.434
CG16947	yes	4.01345	3.94616	4.0393	4.34495	4.51758	4.22252	3.73877	4.59033	4.95202	8.02549	7.92194	8.79023
CG1695	no	2.89631	2.00542	1.77335	1.83365	1.7716	1.38044	2.23467	2.22561	2.02266	1.38073	1.10173	1.85057
CG16952	no	153.215	182.882	180.685	146.254	168.834	163.541	152.989	167.477	170.67	133.111	141.86	141.767
CG16953	no	118.5	116.509	119.012	114.324	115.951	125.539	111.604	114.41	122.894	130.824	137.506	135.224
CG16959	no	13.2816	8.0217	8.96528	14.2307	8.68084	9.74427	12.6774	9.31976	7.81164	11.5205	9.12859	10.046
CG16972	no	40.4655	44.7663	42.856	42.5726	51.465	50.3454	36.7001	47.2248	47.7765	43.2773	48.6858	48.7098
CG16974	no	470.484	515.588	504.42	496.6	524.039	503.21	471.171	503.337	512.22	524.116	552.437	557.353
CG16979	no	68.2701	68.0551	60.0969	71.3529	64.9292	63.1753	63.9029	58.9092	65.283	68.303	64.6346	71.3132
CG16984	no	8.19241	5.88689	6.40377	7.61364	6.28918	7.4706	6.74698	6.74639	7.25367	7.20568	7.71209	7.46839
CG16985	no	14.4815	11.8385	10.9357	13.3936	12.7555	12.5051	15.5138	11.5454	10.3923	13.2895	12.5387	13.0862
CG16986	no	17.2123	12.2266	14.3839	17.5791	16.9188	12.5863	16.2443	13.3537	13.5309	14.023	15.0045	15.7299
CG16989	no	53.0024	48.5183	53.5946	51.103	48.6304	44.0928	57.2849	55.1535	54.3327	49.1885	45.3807	46.9914
CG17002	no	61.0707	56.4754	59.2103	61.6665	56.5141	54.8115	54.1048	55.5013	56.2159	56.3942	51.7287	58.0948
CG17010	no	5.99949	7.11602	5.61562	7.21502	8.23794	7.1458	8.16513	7.581	7.46291	8.8453	8.65643	9.18678
CG17018	yes	0.744765	0.905676	0.788156	1.23572	1.3287	1.13683	1.5041	2.08651	1.60418	1.51017	3.04286	1.98276
CG17019	no	30.7009	27.6231	30.147	31.2119	27.7255	24.7667	29.0937	28.6548	26.3643	27.9598	26.389	29.2787
CG17027	no	0.49651	1.09975	1.18223	0.956687	1.3287	0.568416	0.68759	0.834605	1.46468	1.03555	0.839411	0.727011
CG17029	no	2.5653	4.01085	2.95559	1.71406	2.2145	2.51727	3.09416	3.40797	2.92937	2.07109	2.04606	3.10632
CG1703	no	167.034	187.216	185.118	153.508	172.642	168.576	160.466	180.136	179.11	168.794	198.993	194.773
CG17032	no	1.3654	0.970367	1.08372	1.03641	1.15154	1.05563	1.07436	0.695504	1.0462	1.29443	1.31158	0.727011
CG17059	no	37.6934	33.51	36.3537	36.2744	34.6348	38.5711	39.5364	31.089	31.0373	35.1223	34.6782	31.3937
CG17065	yes	23.336	18.0488	20.098	15.1874	12.3126	11.6119	22.6045	17.5267	17.9249	14.6271	9.39091	11.1695
CG17068	no	30.0802	25.6824	28.7677	27.9831	24.3595	24.2795	30.6407	29.1416	25.5971	30.074	23.7658	27.7586
CG1707	no	19.819	10.674	10.7386	17.34	12.8441	11.6931	20.5847	11.754	11.578	16.5688	12.5387	13.5488
CG17075	no	5.17198	4.59307	5.61562	5.70026	4.51758	7.3082	3.78175	4.59033	8.36961	6.47217	5.9808	6.60919
CG17078	no	161.904	172.208	178.123	161.082	168.745	175.153	148.734	172.902	162.51	162.581	175.804	165.23
CG17082	yes	108.363	130.87	129.356	86.1816	106.473	117.581	112.679	122.896	124.359	82.5849	97.7389	75.477
CG17083	no	0.49651	0.646911	0.788156	0.876963	0.4429	0.893224	0.945437	1.11281	1.1857	1.12184	0.944337	0.793103
CG17118	no	2.97906	2.13481	2.16743	2.19241	1.41728	1.13683	1.93385	1.87786	2.72012	2.32998	1.46897	1.78448
CG17119	yes	2.5653	2.45826	2.66003	2.27213	3.18888	1.86765	2.79334	3.26887	2.51088	3.92645	4.72169	4.95689
CG17122	no	0.206879	0.58222	0.985196	0.797239	1.06296	1.05563	0.730565	0.834605	1.25544	0.9924	0.734485	1.12356
CG17124	no	7.5304	6.27504	8.5712	8.09198	7.0864	10.1503	9.23949	13.5623	12.5544	8.88845	10.2303	8.65804
CG17129	no	25.8599	26.6527	30.4425	29.5377	34.1033	30.8568	24.2376	28.933	28.5264	27.7872	30.586	28.0891
CG17141	no	10.675	8.34515	8.86676	9.84591	11.0725	10.4751	10.8725	10.4326	8.92759	11.4342	10.755	12.3592
CG17147	no	1.77916	0.711602	1.18223	1.6742	1.3287	0.974427	1.93385	1.87786	1.46468	1.76906	1.83621	2.18103
CG17162	no	5.25473	5.8222	4.63042	4.66385	5.93486	6.00896	5.62965	7.4419	7.39316	4.61682	5.14139	4.75862
CG17163	no	20.3983	18.2429	17.5365	14.5496	15.1472	15.8344	18.0922	18.7786	18.2039	15.0586	12.7486	12.2931
CG17167	yes	31.818	25.4883	29.5559	21.645	19.6648	22.3306	32.0589	32.7583	29.2239	22.5663	21.8247	18.9684
CG17168	yes	105.426	107.581	98.3225	83.2717	91.4146	88.6728	98.2395	100.361	100.296	70.6761	79.7965	75.1465
CG1718	yes	35.0039	34.4804	39.9004	33.4442	35.8749	39.2207	42.0719	49.3808	48.8228	92.2069	99.68	99.2701
CG17180	no	13.1161	11.515	12.1179	11.9586	8.68084	8.12022	11.1733	9.87616	9.97379	9.8377	9.28598	10.9052
CG17181	no	17.8744	30.9224	32.0189	20.3695	26.1311	33.0493	17.1038	31.0195	31.1071	11.3047	17.3129	19.6293
CG17184	no	40.1759	33.3159	32.807	37.829	31.9774	34.8358	35.325	33.1756	32.781	36.503	33.5764	32.5172
CG17186	no	21.3499	17.4666	18.2261	21.366	19.7533	19.0013	16.2443	15.8575	16.7392	16.1804	17.6276	16.5891
CG17187	yes	18.9915	15.073	15.2705	18.8148	18.6904	16.4028	19.0806	16.6226	17.7157	24.508	27.5432	28.5517
CG17202	no	49.4855	46.5129	44.9249	48.6715	48.719	44.174	49.4206	46.6683	42.8245	45.9093	45.0134	44.9425
CG17209	no	34.1764	36.033	36.1567	30.9329	34.9005	33.2117	32.5746	35.6794	37.5935	26.0181	26.2316	28.1552
CG17219	no	19.5708	19.6661	19.3098	22.6017	23.4737	24.5231	19.8971	21.8388	19.8081	23.8176	25.6545	19.431
CG17221	no	21.6395	18.1135	18.2261	21.9639	20.5506	20.1381	21.0575	16.6921	17.4367	18.4241	17.103	16.8534
CG17224	no	17.3365	16.755	14.7779	20.9674	19.1333	18.5141	15.6427	16.6921	14.3678	18.985	18.5195	18.2414
CG17230	no	21.6395	22.9007	22.1669	28.023	27.1941	24.1983	22.9913	22.8821	24.6206	26.8811	24.1855	26.7672
CG17233	no	201.624	246.603	238.614	205.608	245.012	223.225	181.782	216.511	221.307	187.995	195.006	206.273
CG17249	no	36.4935	33.8335	36.9448	37.7493	35.1663	36.2974	37.001	32.7583	34.9431	33.9142	39.2949	38.7299
CG17258	no	3.02043	2.65234	4.43338	3.34841	3.27746	3.6541	2.96523	3.33842	4.18481	3.40868	2.72809	3.50287
CG17259	no	90.7785	91.5379	95.8595	106.91	100.893	96.0622	91.8793	93.5453	92.4145	113.177	109.805	109.779
CG17260	no	1.57228	1.4879	1.67483	2.39172	1.50586	1.13683	1.71898	2.43427	1.74367	2.28683	3.04286	2.31322
CG17261	no	1.82054	1.35851	2.26595	1.63434	2.12592	2.67967	1.46113	2.78202	2.2319	1.29443	2.15099	2.31322
CG17264	no	2.15154	1.35851	1.18223	3.30854	2.39166	3.24809	2.57846	1.87786	1.88316	3.75386	2.20345	3.70115
CG17265	no	72.9456	82.9987	77.0423	69.3598	82.468	78.0353	60.465	73.2366	71.9787	71.7548	69.9859	76.204
CG17266	no	29.1286	19.0839	21.8713	26.1893	22.7651	21.0314	25.6987	21.1433	20.4358	19.1145	15.5291	15.5316
CG17267	no	22.9222	21.2187	26.1077	21.8045	15.3243	18.2705	23.2921	19.5437	19.5291	20.8404	16.8931	17.1178
CG17271	no	87.1788	85.9098	91.5247	83.7899	91.0603	90.2969	78.3423	91.8066	84.6029	80.7296	77.9078	79.5086
CG17272	no	45.5134	43.9253	39.9004	48.8708	44.7329	42.956	45.6388	40.0611	37.6633	40.3863	42.705	39.3247
CG17273	no	358.315	303.66	293.293	367.208	315.876	287.699	340.357	296.424	279.615	428.285	383.926	409.373
CG17278	yes	31.4042	30.4048	31.8218	31.0525	35.8749	30.8568	41.5562	48.1985	44.08	43.9245	52.4632	50.5603
CG17282	no	5.46161	5.17529	3.5467	5.14219	4.429	4.38492	5.3718	5.28583	5.71924	5.13459	6.5579	5.48563
CG17292	no	2.77218	1.4232	1.97039	2.90992	2.03734	3.16689	3.30903	3.75572	2.58063	3.40868	4.24952	2.57759
CG17294	yes	2.35842	1.35851	2.56151	2.71061	2.03734	3.41049	2.44954	3.54707	1.81342	6.55847	6.5579	4.82471
CG1732	no	1.28265	1.87604	1.67483	1.83365	1.68302	1.94885	1.20328	1.73876	1.39494	1.76906	1.73129	0.859195
CG17321	no	5.79261	8.60392	7.78305	7.3346	6.82066	8.12022	7.30565	7.581	9.48556	6.55847	7.81701	8.45977
CG17323	no	9.10268	12.2913	13.3001	7.73322	8.4151	12.2615	10.1849	18.2222	14.9956	11.089	11.437	11.1695
CG17327	yes	0.579261	0.646911	0.788156	0.637792	0.35432	0.406011	0.515693	0.973706	0.767215	1.38073	1.62636	1.32184
CG17328	no	16.2193	15.5906	14.7779	16.3833	18.6904	15.7532	16.0724	15.162	16.1115	15.7058	16.2636	16.9195
CG17329	no	1.73778	1.29382	2.06891	2.11268	1.50586	1.54284	1.97682	2.15606	2.30164	1.85536	1.20665	1.45402
CG17331	no	97.2745	74.3948	75.663	85.9424	76.7989	72.9196	93.6842	64.4733	65.9805	76.9325	71.8221	67.4799
CG17333	no	32.8938	23.871	24.9254	25.3921	22.4993	20.7066	31.4573	23.7167	22.598	25.1983	19.7786	20.2241
CG17337	no	173.489	168.456	168.074	156.538	161.127	152.985	165.494	174.572	179.598	162.279	168.774	150.425
CG17343	no	58.6709	49.1006	47.2894	55.8068	50.4906	42.956	59.0038	50.0068	43.0338	51.2596	41.0262	43.885
CG17359	no	13.4885	12.4854	13.8913	12.7957	15.2358	15.4284	13.0642	10.8499	12.3452	11.6931	12.2764	13.9454
CG17360	no	20.3983	23.6123	22.758	20.8877	22.2336	23.8735	19.5104	20.9347	23.0862	22.9978	22.8739	21.2155
CG17361	no	18.2467	13.8439	12.8075	15.5063	15.5015	14.2916	15.3848	14.3274	13.3914	14.2819	13.9552	13.3506
CG1737	no	361.583	433.301	413.29	322.962	397.636	367.278	338.037	388.717	392.116	277.829	290.489	324.445
CG17374	yes	51.5129	56.54	56.0576	35.9555	46.1502	47.4221	56.3824	75.6709	68.6308	37.668	46.9021	36.9454
CG1738	yes	40.6724	35.9036	37.6345	29.9363	30.8258	29.72	41.8141	35.1925	35.8498	23.1704	22.6641	20.6207
CG17385	no	120.321	109.134	110.145	113.926	110.814	109.055	124.54	112.672	111.316	111.796	112.271	111.365
CG17387	no	1.3654	1.35851	0.788156	0.916825	0.70864	0.974427	0.644616	1.04326	0.976455	1.33758	1.67882	1.25575
CG17440	no	1.44815	1.55259	1.87187	1.51475	1.3287	1.21803	1.93385	2.43427	2.02266	2.02795	1.04926	0.859195
CG17454	no	178.992	180.035	193.689	143.663	171.137	186.603	170.522	178.606	177.017	133.758	164.682	136.546
CG1746	no	410.655	437.053	432.993	412.213	448.835	463.827	404.303	431.491	432.081	428.285	418.394	431.316
CG17470	no	3.43419	2.78172	3.64522	3.1491	3.1003	3.32929	4.51231	2.43427	2.72012	3.92645	3.67242	3.70115
CG17471	no	127.024	143.097	147.878	113.886	139.868	139.911	117.664	125.121	132.798	99.4557	126.646	96.8247
CG17486	yes	101.702	113.986	127.189	86.2214	110.105	122.128	92.4809	109.472	113.06	71.9274	85.9347	72.9655
CG1749	no	15.4746	14.3614	15.9602	19.7715	17.8932	19.4885	20.0261	17.3876	20.3661	19.1576	18.4146	19.9598
CG17490	no	40.3828	52.3351	49.4568	39.1445	49.4277	54.1619	41.7281	47.9203	51.6126	35.899	45.2757	36.0862
CG17493	yes	415.289	402.249	384.325	319.932	371.947	391.151	378.046	349.143	334.157	241.412	273.123	214.27
CG17494	no	166.207	218.462	209.847	153.668	193.193	211.775	151.141	195.506	197.453	138.246	172.394	159.744
CG1750	no	11.999	9.05676	9.16232	10.8425	10.1867	8.20142	11.4742	8.62425	10.3225	9.7514	9.49584	10.5086
CG17508	no	7.82003	8.7333	8.76824	7.89267	10.0095	8.36383	10.6147	12.8668	10.183	7.59401	10.0205	7.86494
CG17514	no	162.193	226.29	224.329	147.728	207.632	238.329	179.16	246.765	233.652	156.281	210.377	171.509
CG17528	no	252.889	273.449	260.781	230.641	261.665	264.963	235.328	244.887	236.302	210.087	225.906	207.132
CG17544	no	10.0129	16.8197	18.7187	12.118	17.8046	20.1381	12.8064	13.2146	12.5544	10.787	9.02367	8.1954
CG17549	no	3.02043	4.07554	5.12302	4.02606	4.8719	5.68416	3.30903	5.70314	3.97557	2.8909	3.67242	3.17241
CG17556	no	35.7073	38.2971	33.4967	31.8497	32.3317	38.165	32.8754	36.0271	37.6633	29.1679	32.2649	32.8477
CG17565	no	28.0528	25.553	22.4625	30.5741	22.8536	19.9757	28.8358	24.134	23.2257	31.9294	25.3922	28.6178
CG17568	no	23.7083	24.1945	26.0092	22.7213	23.2965	25.4975	17.9633	22.117	24.3416	21.7465	23.1887	24.1236
CG17574	no	34.2178	32.7337	33.2011	34.6401	36.2292	29.72	35.4968	37.8354	31.4558	39.1782	39.872	38.4655
CG17593	no	76.297	68.5079	76.9438	76.0965	71.1298	72.9196	70.3061	67.8812	62.9813	72.4883	69.0415	75.8074
CG17597	no	27.2253	20.0542	21.6743	26.0299	18.9561	18.9201	23.421	16.7617	17.2972	23.9039	15.3717	18.704
CG17598	no	105.55	128.412	124.43	93.1574	107.448	97.8487	103.912	125.608	125.056	87.2449	98.7882	98.0143
CG17600	no	37.983	29.952	25.9106	35.5569	29.2314	26.9591	41.8141	32.4801	27.829	31.0233	23.2937	24.6523
CG17612	no	32.6041	37.7796	36.5508	29.9762	37.4693	40.5199	29.3085	34.7752	39.2674	24.8531	30.8484	29.6092
CG1764	no	29.7078	28.5288	31.0337	29.6174	28.3456	25.4163	29.4375	31.715	29.1542	24.4217	25.1823	26.1063
CG17646	yes	10.8405	10.4153	11.3297	13.9517	11.7811	12.0991	13.0642	14.3969	14.7166	16.2667	17.4178	19.2988
CG17650	no	2.44117	1.81135	1.77335	2.35186	1.3287	2.03006	3.30903	2.85157	3.41759	2.54572	3.51503	2.18103
CG17652	no	35.8315	30.987	30.344	33.5239	31.4459	31.1004	32.7465	29.6285	27.829	31.3685	29.3794	26.1724
CG17658	no	0.579261	0.58222	0.689637	1.11614	0.8858	0.406011	0.773539	0.556404	0.418481	1.0787	1.36404	0.991379
CG17660	no	97.109	104.929	96.6477	95.9876	99.3868	99.7975	85.7769	93.9626	98.1337	95.8744	93.0697	96.362
CG17664	no	7.8614	4.72245	5.5171	5.42123	4.07468	3.24809	9.49734	7.4419	6.4167	6.42902	6.82021	7.86494
CG17672	yes	28.7148	24.7767	23.8417	33.3246	27.1941	25.5787	28.4061	26.151	20.645	19.0713	16.9981	17.7126
CG17680	no	25.0324	19.472	19.5069	22.6416	21.8793	19.9757	25.0111	21.352	20.0871	23.4724	21.9821	22.0086
CG17683	no	182.674	196.79	181.867	166.663	181.235	177.346	177.012	191.333	179.947	145.667	164.839	144.411
CG17684	no	13.8195	15.3965	14.6794	10.8823	11.1611	15.7532	20.4988	20.0305	17.2972	12.7718	13.6404	12.8218
CG17698	yes	4.71684	6.46911	5.0245	5.62054	3.89752	5.27814	8.80975	8.5547	7.32341	5.04829	5.61356	3.70115
CG17707	no	8.31654	11.6444	12.2164	8.09198	10.8953	11.9367	8.20811	10.0153	11.6477	7.80975	11.9091	10.6408
CG17712	no	51.8025	38.75	41.9693	52.7772	44.1128	43.5244	50.8387	42.7735	41.7783	53.0718	43.2821	47.9827
CG17715	no	126.279	133.717	129.455	148.805	161.127	173.854	122.95	122.27	120.313	129.012	136.509	119.032
CG17721	no	17.1296	10.8681	10.3446	14.5496	10.0981	11.3683	15.5138	9.94571	11.9964	14.6271	12.6961	10.4425
CG17726	no	11.6266	8.92737	7.78305	14.8287	9.7438	8.12022	10.9155	8.62425	7.46291	9.96714	7.23992	10.3764
CG1773	no	5.58573	6.21035	7.19193	4.46454	4.429	5.35935	5.3718	4.03393	5.23101	4.22849	4.40691	5.22126
CG17734	yes	8.68892	7.69824	6.60081	11.6397	9.38948	9.66306	11.2593	7.78965	7.74189	14.7566	14.1126	11.8965
CG17737	no	342.468	310.388	319.4	313.435	323.583	329.356	341.56	293.433	293.843	287.58	281.622	260.997
CG1774	no	2.68943	2.78172	2.06891	2.8302	2.30308	2.35486	2.87928	1.87786	2.65038	3.27923	3.93474	2.77586
CG17746	no	34.3005	33.1865	36.1567	32.0092	33.1289	31.5877	31.6292	30.9499	29.2239	34.0868	31.7402	31.3276
CG17754	no	68.3115	77.5	79.8008	66.2506	66.1693	66.7482	66.2665	74.419	82.2315	62.3054	59.5982	59.8793
CG17760	no	0.372382	0.517529	0.689637	0.518206	0.70864	0.893224	0.988411	1.25191	0.418481	0.9924	0.891874	0.396552
CG17764	no	2.85493	1.29382	1.77335	2.11268	2.74598	2.19246	2.49251	2.36472	1.53443	2.32998	1.83621	2.11494
CG17765	no	48.0787	32.7984	38.3241	44.2866	39.9496	44.4988	48.3032	38.5309	37.2448	45.0895	43.3346	41.1092
CG17776	no	15.7228	8.60392	9.0638	10.3243	8.858	6.82099	17.2327	12.1713	8.02088	9.66511	6.66282	7.60057
CG17786	no	21.3913	19.7308	20.295	18.9743	17.6274	20.3006	17.6625	20.1001	18.4829	16.1373	18.8343	15.3333
CG17802	no	23.336	23.1594	25.1225	23.2794	26.1311	26.6343	21.5302	22.3952	23.2257	18.3378	23.3986	23.727
CG17803	no	4.38584	5.1106	4.33486	4.62399	6.46634	6.49618	4.51231	5.56404	5.51	4.78941	5.82341	4.62643
CG17806	no	15.1435	17.6607	17.2409	14.9482	18.0703	16.8901	13.9237	15.5793	19.4594	12.9875	16.1587	14.8707
CG17807	no	33.3903	34.8038	31.4277	33.1253	32.4203	34.1861	34.1217	30.9499	27.8987	30.5055	28.2777	28.8822
CG17816	yes	3.18594	5.30467	5.81265	5.30164	7.44072	8.36383	4.34041	7.23325	7.32341	15.9647	22.0345	21.2816
CG17829	no	78.4899	73.1657	67.0918	70.7151	74.673	63.3377	74.9473	68.229	63.8881	63.5136	56.1356	54.5919
CG17840	no	16.3848	15.6553	16.4528	14.5098	14.4385	15.266	15.7716	15.9271	15.2745	15.7921	14.7946	15.6638
CG17841	no	96.1988	97.0367	83.052	88.2145	90.7059	83.1511	108.295	103.143	97.4363	92.9404	91.4433	87.9023
CG1785	no	163.31	179.13	166.695	160.644	171.491	160.699	161.627	161.913	157.697	132.938	138.818	137.934
CG17883	yes	138.857	175.572	160.882	110.856	141.374	151.442	127.677	128.181	136.006	81.8514	90.5515	81.5574
CG1789	yes	60.1191	56.4754	55.7621	50.9436	51.1993	52.3754	57.4138	58.7006	51.0546	34.8203	42.023	41.704
CG17896	yes	5.70986	5.04591	4.72894	15.2671	12.4012	14.86	6.01641	8.62425	5.92848	11.3479	11.437	12.1609
CG17904	yes	47.2512	36.3564	37.536	41.2571	36.7607	35.323	45.5958	38.7396	35.9893	67.8715	65.5265	70.3218
CG17912	no	280.776	309.676	312.997	263.049	296.123	314.577	257.245	279.801	291.053	252.544	262.841	242.293
CG17917	no	3.31006	3.29925	3.5467	2.5113	2.03734	2.43607	3.43795	3.61662	2.78987	2.9772	2.62316	2.11494
CG17919	no	3.84795	4.01085	3.44818	4.02606	3.18888	3.24809	4.25446	3.61662	3.2781	3.27923	3.25272	3.17241
CG1792	no	32.8938	30.7283	30.344	33.4442	28.7885	28.7456	28.8788	26.0814	28.3869	27.8303	29.9565	29.6753
CG17922	no	2.19292	1.74666	1.08372	1.27558	1.24012	1.54284	1.33221	0.695504	1.67392	1.68276	1.41651	1.25575
CG17928	no	4.71684	4.46369	6.99489	5.02261	4.78332	6.25257	4.81313	7.7201	6.76544	5.52292	6.71529	5.68391
CG17931	no	66.0772	66.5672	72.7074	59.2747	71.4841	78.7662	62.5277	63.6387	67.5846	56.7394	64.4773	56.3764
CG17977	no	13.7368	13.3264	13.5957	13.3139	14.35	14.9412	12.5485	11.6149	13.0426	11.9951	13.9027	11.3678
CG17982	yes	29.7906	20.9599	21.0832	16.4231	17.1845	16.8089	26.5152	20.5174	23.5047	16.2667	14.5323	13.0862
CG17985	no	0.993019	0.970367	1.67483	1.71406	1.3287	1.62404	1.37518	1.46056	1.60418	1.29443	1.5739	1.52011
CG18004	no	67.4012	50.9766	49.1613	60.1916	51.2878	48.7213	64.8913	52.9279	50.5664	57.9907	51.2041	56.3103
CG1801	yes	1.61366	2.26419	0.492598	2.55117	2.03734	1.78645	1.93385	3.06022	2.51088	4.14219	4.51183	4.22988
CG18011	no	59.2915	65.9849	62.5599	60.0321	62.006	64.637	54.5775	61.9694	62.9116	60.7953	64.8445	65.431
CG18012	no	164.221	130.741	124.036	161.282	120.912	119.936	162.916	129.92	123.731	153.477	124.967	136.48
CG18031	yes	0.993019	1.35851	1.08372	0.518206	0.35432	0.974427	0.472718	1.04326	0.906708	0.38833	0.314779	0.462643
CG18048	no	14.5229	12.4207	13.3001	15.5462	17.5388	16.2404	13.1931	14.6056	13.5309	16.353	15.7914	18.4396
CG1806	no	46.7133	41.7258	36.3537	40.3802	33.8376	34.917	47.2718	38.9482	42.3363	35.5106	29.1695	29.2126
CG18081	no	163.145	133.975	155.562	156.578	166.973	159.562	134.553	155.654	111.804	142.776	159.803	117.445
CG18088	no	67.1529	105.188	86.2046	70.476	97.8809	93.1389	51.0536	58.2137	71.6997	68.7345	71.0352	82.6149
CG18094	no	9.39231	8.28046	8.47268	8.21157	8.4151	9.90667	8.98165	8.76336	10.1133	11.5205	12.119	10.9052
CG18110	yes	4.13758	4.33431	5.22154	3.62744	4.25184	4.54732	3.91067	2.92112	3.69658	1.85536	2.04606	2.11494
CG1812	yes	30.4526	31.7633	34.7774	26.3886	24.891	27.1215	28.8358	34.8448	30.2004	22.1348	23.9232	21.1494
CG18130	yes	1.82054	1.03506	1.28075	1.35531	1.24012	1.13683	3.26605	4.03393	3.69658	2.84776	2.41331	2.18103
CG18131	yes	1.15852	0.711602	1.08372	2.03296	2.39166	2.59847	1.93385	3.19932	2.44114	5.47977	7.08253	5.75
CG18135	no	5.58573	5.23998	5.41858	4.94288	4.34042	4.87213	4.42636	6.53774	5.23101	4.8757	4.77415	3.89942
CG1814	no	5.50298	6.98664	5.12302	5.89957	6.6435	6.57738	5.58667	6.81594	6.34696	6.08384	7.18746	6.34482
CG1815	no	108.777	134.363	127.189	116.277	137.21	143.89	100.603	124.078	133.495	124.093	134.358	138.595
CG18155	yes	5.2961	5.17529	4.33486	3.34841	1.94876	2.84208	4.85611	4.65988	4.95202	2.50257	2.30838	2.37931
CG18171	no	11.2128	13.3264	15.3691	12.7957	13.1984	13.8044	10.8725	11.6845	12.4847	11.3479	12.6961	12.6896
CG18173	yes	0.620637	0.388147	0.492598	0.39862	0.08858	0.649618	0.902462	1.11281	1.25544	1.03555	1.25912	1.32184
CG18178	no	121.19	132.099	132.903	117.553	133.667	129.355	115.601	121.644	118.918	99.3263	114.107	105.351
CG18190	yes	68.0632	69.0901	66.5992	72.9474	77.5961	75.7617	74.9903	71.4283	70.9325	84.656	95.0633	85.1925
CG18213	yes	57.6365	52.4645	57.4369	54.8501	56.957	59.2776	56.7262	61.2044	58.8663	101.872	130.633	103.236
CG1824	no	100.916	84.8101	78.7171	96.6653	85.6569	71.5392	99.3568	84.9906	79.6508	79.996	65.8938	74.8822
CG18259	yes	90.1165	88.8209	83.8401	78.2889	74.0529	73.488	81.9522	77.6878	66.8872	64.1608	57.4472	58.227
CG18262	no	1.86191	2.26419	1.87187	2.43158	1.94876	2.67967	2.36359	2.85157	2.99911	1.94165	2.15099	2.51149
CG18265	no	41.9551	62.621	65.3185	42.9712	60.1458	65.6114	42.3298	61.6912	64.3065	39.696	46.325	49.3707
CG1827	no	2.64805	2.00542	2.75855	2.79034	1.59444	2.59847	3.352	3.33842	2.37139	3.66756	2.5707	3.3046
CG18273	no	143.864	155.582	145.021	139.078	153.155	143.484	131.674	143.483	149.816	122.712	125.439	133.175
CG18292	yes	97.109	106.288	105.909	84.7864	82.8223	85.8307	93.4693	95.4928	104.062	75.7244	73.5009	77.5258
CG18304	yes	57.7606	57.1223	56.7473	79.3253	78.8362	72.27	56.984	57.1705	56.5646	85.8641	88.9251	88.431
CG18316	no	145.643	157.976	155.464	138.361	160.773	150.549	161.025	193.907	196.477	167.37	236.819	228.81
CG18317	no	20.4397	22.2537	20.6891	21.2863	20.0191	21.681	21.1434	23.2298	21.5518	25.6298	21.6673	21.9425
CG1832	no	332.124	399.468	380.088	316.384	379.654	369.795	314.143	359.019	367.217	281.798	320.183	310.566
CG18324	yes	10.0543	6.92195	7.98008	10.4837	9.65522	11.1247	12.3766	12.7277	9.27632	17.4749	17.0505	14.8707
CG18327	no	2.02741	1.03506	0.886676	1.63434	0.97438	1.38044	2.57846	1.32146	1.53443	2.50257	2.30838	2.04885
CG18335	no	1.65503	1.29382	1.87187	2.11268	1.94876	2.19246	2.66441	1.53011	1.67392	2.45943	2.20345	2.77586
CG18336	no	3.7652	4.20492	2.85707	3.1491	2.56882	2.11126	3.48093	4.24258	2.51088	2.58887	3.04286	2.18103
CG18343	no	3.64107	2.00542	1.77335	3.30854	2.2145	1.78645	3.18011	1.94741	1.60418	3.58127	2.88548	1.98276
CG18347	no	27.8873	24.9708	30.5411	26.5879	28.8771	28.7456	25.9136	27.3333	28.5264	27.6146	32.3698	28.2873
CG1840	yes	25.0737	26.3293	29.0633	19.4925	18.4246	21.9246	27.6755	22.117	24.3416	15.7058	14.952	13.4167
CG18428	no	27.1839	23.8063	24.8269	24.555	25.8654	23.711	26.4293	22.8125	24.2021	24.8963	26.7038	29.1465
CG18446	no	284.21	329.343	341.469	288.242	317.559	330.98	304.216	361.801	345.037	355.409	381.145	369.19
CG1847	no	6.62013	4.52838	6.20673	8.37101	6.2006	7.95782	7.69242	6.05089	4.88228	8.67271	8.28918	8.1954
CG18473	no	4.26171	2.58764	2.36447	2.31199	0.8858	1.05563	3.05118	2.71247	2.99911	2.45943	1.9936	1.78448
CG18476	no	29.3355	30.4048	29.5559	28.5013	34.1033	28.4208	25.9565	31.2281	32.7112	26.7085	26.0217	29.477
CG18480	no	0.537886	0.452838	0.689637	0.637792	0.53148	0.812022	0.859488	1.18236	1.46468	1.55332	0.944337	0.991379
CG1850	yes	7.28214	6.33973	7.98008	8.29129	8.06078	9.41946	10.1849	11.4063	11.2292	16.3962	18.3621	19.8937
CG18507	no	1.1999	1.61728	3.05411	1.55462	1.68302	3.41049	1.37518	3.12977	3.62683	1.33758	1.41651	2.18103
CG18508	no	10.7577	8.66861	9.35936	10.1648	11.1611	10.3127	8.63785	9.25021	8.71835	7.50772	7.81701	6.74138
CG18522	yes	0.868892	1.09975	1.08372	0.996549	0.97438	0.893224	1.93385	2.22561	2.2319	2.37313	2.72809	2.90804
CG18528	no	72.2835	56.6047	56.4517	79.6442	68.3838	62.6069	72.4548	60.648	59.7032	80.4707	81.1081	76.9971
CG18530	no	2.97906	2.71703	2.66003	3.02951	2.83456	3.00448	2.70739	2.15606	2.92937	2.41628	2.25592	2.4454
CG18545	no	1.0344	0.323456	0.788156	1.19586	1.86018	1.21803	0.945437	1.53011	1.11595	1.03555	1.15419	1.38793
CG18547	yes	3.10319	1.87604	1.97039	2.8302	1.86018	2.59847	3.352	2.50382	2.65038	5.65236	8.39411	7.86494
CG18549	no	66.9874	59.1277	61.1806	64.1379	61.1202	58.0596	58.8749	55.084	53.0773	57.0846	48.0563	47.5862
CG18596	yes	76.9176	82.2871	83.7416	96.8646	101.336	102.477	74.8184	86.3816	89.5549	197.66	229.999	225.506
[truncated: 6,390 more rows]

## Sheet: Sheet2
Supplementary Data 3: Transcriptional changes in Spiroplasma-infected and uninfected embryos.
Sheet 2: Differential expression analysis (fold change)
Gene_name	Chromosome	Pair	logFC	logCPM	P-value	FDR
fdy	Y	UFvsUM	8.15138	4.31938	2.52e-171	2.11e-167
roX2	X	UFvsUM	5.52079	3.32349	5.22e-116	2.19e-112
msl-2	2	UFvsUM	1.72269	6.70401	2.66e-79	7.44e-76
Nmdar2	X	UFvsUM	-1.35707	4.31602	7.05e-24	1.48e-20
CG8028	X	UFvsUM	-1.65613	3.62007	2.62e-17	4.4e-14
CG17896	X	UFvsUM	1.44549	3.26091	1.08e-16	1.5e-13
CG14629	X	UFvsUM	-0.939084	4.82887	2.45e-15	2.94e-12
snoRNA:Psi28S-1232	X	UFvsUM	-2.13815	0.898841	1.33e-13	1.4e-10
CG2145	X	UFvsUM	1.04966	5.00566	2.28e-13	2.13e-10
msl-3	3	UFvsUM	0.661524	6.47775	3.76e-13	3.15e-10
CG2962	X	UFvsUM	-2.99569	0.0904243	3.32e-12	2.53e-09
mof	X	UFvsUM	0.823444	5.40836	3.86e-12	2.7e-09
lawc	X	UFvsUM	-0.698445	5.12663	1.22e-10	7.62e-08
acj6	X	UFvsUM	1.27583	2.68487	1.27e-10	7.62e-08
Msh6	3	UFvsUM	0.577032	7.12793	1.67e-10	9.32e-08
Anxb11	X	UFvsUM	-0.599748	6.61087	3.9e-10	2.04e-07
CG7650	3	UFvsUM	0.566835	5.74181	5.84e-10	2.88e-07
CG2135	3	UFvsUM	0.595893	5.58006	1.53e-09	7.12e-07
Es2	X	UFvsUM	-0.718609	4.36226	2.58e-09	1.14e-06
CG3038	X	UFvsUM	-0.519058	7.04951	6.61e-09	2.77e-06
CG5254	X	UFvsUM	-0.917959	3.0857	1.52e-08	5.84e-06
Gs2	X	UFvsUM	-0.670641	6.24505	1.53e-08	5.84e-06
nahoda	2	UFvsUM	0.613736	4.97457	1.92e-08	7e-06
na	X	UFvsUM	0.568671	5.29414	2.06e-08	7.2e-06
CR43963	X	UFvsUM	1.39208	2.36148	2.51e-08	8.43e-06
Cbs	X	UFvsUM	0.945118	4.42278	2.98e-08	9.62e-06
rux	X	UFvsUM	-0.490536	6.00345	3.24e-08	1.01e-05
CG12990	X	UFvsUM	1.06025	2.47594	3.53e-08	1.06e-05
CG3108	X	UFvsUM	2.07451	0.439605	3.78e-08	1.09e-05
CG3587	X	UFvsUM	-0.949637	4.29195	6.03e-08	1.69e-05
Aats-lys	X	UFvsUM	0.545588	6.08076	6.43e-08	1.74e-05
CG14102	3	UFvsUM	1.20758	1.98278	1.11e-07	2.92e-05
CG12535	X	UFvsUM	-1.14958	1.83212	1.57e-07	3.98e-05
CG43737	X	UFvsUM	-1.18071	2.41211	1.79e-07	4.28e-05
CG9609	X	UFvsUM	-0.564614	4.99246	1.81e-07	4.28e-05
CG9902	X	UFvsUM	1.20415	1.89419	1.84e-07	4.28e-05
c11.1	X	UFvsUM	-0.545311	5.18147	2.07e-07	4.7e-05
l(1)G0193	X	UFvsUM	-0.510487	6.43649	2.94e-07	6.48e-05
Bzd	X	UFvsUM	-0.712362	4.21965	3.01e-07	6.48e-05
kat80	X	UFvsUM	-0.485212	6.65521	4.3e-07	9.02e-05
CG4293	X	UFvsUM	-0.519733	5.32789	4.56e-07	9.33e-05
HP1b	X	UFvsUM	-0.459111	6.75621	5.76e-07	0.00011365
Snp	2	UFvsUM	0.478976	5.78153	5.83e-07	0.00011365
faf	3	UFvsUM	0.50883	5.98879	6.01e-07	0.000114569
GstT4	X	UFvsUM	-0.55566	4.7795	8.45e-07	0.000157428
run	X	UFvsUM	-0.450808	6.36841	9.15e-07	0.000166851
CG11700	X	UFvsUM	2.11188	0.374593	1.16e-06	0.000206113
CG18304	2	UFvsUM	0.42568	6.12505	1.23e-06	0.00021423
CG10859	2	UFvsUM	0.688816	4.2582	1.31e-06	0.000214577
ird5	3	UFvsUM	0.493175	5.58326	1.31e-06	0.000214577
tw	X	UFvsUM	-0.807714	3.40155	1.32e-06	0.000214577
CG2875	X	UFvsUM	-0.494502	6.44832	1.34e-06	0.000214577
CG7453	X	UFvsUM	-0.563397	5.39466	1.36e-06	0.000214577
Ir76a	3	UFvsUM	0.97916	2.85422	1.45e-06	0.000225616
CG4558	X	UFvsUM	-0.517807	5.43366	1.55e-06	0.000237025
synaptogyrin	3	UFvsUM	0.88838	3.20144	1.6e-06	0.000238952
CG11444	X	UFvsUM	-0.435453	6.78197	1.8e-06	0.000264329
CG9068	2	UFvsUM	1.38851	1.75099	1.87e-06	0.000270056
CG10407	3	UFvsUM	0.818799	2.65805	2.02e-06	0.000287615
schlank	X	UFvsUM	0.449621	6.65154	2.31e-06	0.000318301
CG5567	3	UFvsUM	1.18211	1.58734	2.32e-06	0.000318301
CG1571	X	UFvsUM	1.14141	1.78434	2.44e-06	0.000329022
CG3781	X	UFvsUM	-0.694285	4.44629	2.47e-06	0.000329022
CG1998	X	UFvsUM	1.18405	1.50905	2.98e-06	0.000390501
Chrac-16	X	UFvsUM	-0.518106	7.3466	3.21e-06	0.000414511
dao	2	UFvsUM	0.634954	4.13383	3.43e-06	0.000435631
sc	X	UFvsUM	-0.553547	4.9123	3.73e-06	0.000466904
tra	3	UFvsUM	-0.446933	5.80648	4.26e-06	0.000519318
CG32638	X	UFvsUM	0.483738	5.43006	4.27e-06	0.000519318
Ef1alpha100E	3	UFvsUM	0.621757	4.55186	4.97e-06	0.000595329
CG16700	X	UFvsUM	1.04868	1.92139	5.48e-06	0.000639329
ssx	X	UFvsUM	0.587455	7.97787	5.49e-06	0.000639329
Dgp-1	2	UFvsUM	0.392707	6.0985	6.29e-06	0.0007223
CG5599	X	UFvsUM	-0.777527	3.13837	6.73e-06	0.000757239
Tre1	X	UFvsUM	-0.426451	6.92369	6.77e-06	0.000757239
CG34031	3	UFvsUM	1.45207	1.20887	6.9e-06	0.000761636
Ca-alpha1T	X	UFvsUM	0.754344	3.33974	7.46e-06	0.000812984
CG14438	X	UFvsUM	0.595638	7.15341	7.7e-06	0.000827717
SelR	3	UFvsUM	0.459781	5.03149	8.7e-06	0.000924042
RhoGAP16F	X	UFvsUM	-0.430529	5.65458	8.88e-06	0.000931016
Rbp1-like	X	UFvsUM	-0.473302	8.02354	9.51e-06	0.0009843
CG30272	2	UFvsIF	0.953051	5.63934	8.97e-15	7.53e-11
rab3-GEF	3	UFvsIF	1.06993	5.76424	1.44e-13	6.05e-10
BBS4	2	UFvsIF	1.31468	2.78423	2.94e-11	8.21e-08
fw	X	UFvsIF	1.06636	4.35438	5.32e-11	9.19e-08
Hml	3	UFvsIF	1.88903	1.27805	5.48e-11	9.19e-08
Xrp1	3	UFvsIF	1.30191	6.51465	8.6e-11	1.06e-07
CG15556	3	UFvsIF	0.98823	3.54793	8.87e-11	1.06e-07
CG7714	3	UFvsIF	2.3416	0.479721	1.07e-10	1.12e-07
Tsp42Ed	2	UFvsIF	1.61092	1.43794	1.41e-09	1.31e-06
Aats-lys	X	UFvsIF	0.559626	6.08076	2.46e-08	2e-05
CG30265	2	UFvsIF	0.904772	2.99342	2.67e-08	2e-05
blanks	3	UFvsIF	0.843223	4.86856	2.86e-08	2e-05
CG18130	X	UFvsIF	1.33137	1.22256	4.4e-08	2.84e-05
CG11327	2	UFvsIF	1.02018	2.94034	5.05e-08	3.03e-05
CG1387	X	UFvsIF	1.66611	0.75297	6.85e-08	3.46e-05
CG31343	3	UFvsIF	2.33744	0.477291	6.88e-08	3.46e-05
r	X	UFvsIF	0.894586	3.43385	7.02e-08	3.46e-05
CG10089	3	UFvsIF	1.91234	0.960817	9.35e-08	4.36e-05
sisA	X	UFvsIF	0.567905	5.7802	1.28e-07	5.64e-05
CG6738	3	UFvsIF	1.75194	0.919425	1.51e-07	6.33e-05
CG13893	3	UFvsIF	0.9602	3.65222	1.94e-07	7.73e-05
CG31792	2	UFvsIF	0.934993	3.79173	2.03e-07	7.73e-05
CG4335	3	UFvsIF	1.58865	1.10678	2.27e-07	8.06e-05
CG6125	3	UFvsIF	1.27893	3.26687	2.31e-07	8.06e-05
CG6628	3	UFvsIF	1.23193	1.86424	3.8e-07	0.000127581
CG8398	3	UFvsIF	0.512779	5.99455	4.74e-07	0.000152964
CG42691	2	UFvsIF	1.20168	1.80103	5.9e-07	0.000183281
dhd	X	UFvsIF	1.39898	1.27981	8.08e-07	0.000241881
fs(1)M3	X	UFvsIF	1.22488	1.72374	8.52e-07	0.00024652
ninaD	2	UFvsIF	1.74675	1.05401	9.06e-07	0.00025317
CG9509	X	UFvsIF	1.49553	1.99045	1.02e-06	0.000270884
Cyp309a1	2	UFvsIF	1.3199	1.36975	1.03e-06	0.000270884
CG9899	2	UFvsIF	1.79653	0.52964	1.1e-06	0.000274244
CG10512	3	UFvsIF	0.432196	6.23269	1.11e-06	0.000274244
Ca-alpha1D	2	UFvsIF	0.692049	4.47109	1.22e-06	0.000293095
CG10859	2	UFvsIF	0.670372	4.2582	2.06e-06	0.000455413
proPO45	2	UFvsIF	0.725692	4.38744	2.07e-06	0.000455413
CG2150	3	UFvsIF	0.88663	2.51921	2.09e-06	0.000455413
CG31235	3	UFvsIF	2.11895	-0.36552	2.12e-06	0.000455413
Oatp33Ea	2	UFvsIF	0.701891	4.04754	2.51e-06	0.000526796
BicC	2	UFvsIF	2.34557	-0.533175	2.84e-06	0.000581952
Mekk1	3	UFvsIF	0.567614	4.71205	3.17e-06	0.000632491
CG32683	X	UFvsIF	1.34553	1.19909	3.24e-06	0.000632618
CG17278	3	UFvsIF	0.513674	5.30296	4.08e-06	0.000778308
CG9449	3	UFvsIF	0.547057	5.45181	4.19e-06	0.000780549
CG10019	2	UFvsIF	1.12168	1.27745	4.31e-06	0.000786097
boly	2	UFvsIF	1.66234	0.662645	4.65e-06	0.000830126
Ca-alpha1T	X	UFvsIF	0.756011	3.33974	4.75e-06	0.000830775
CG42708	2	UFvsIF	1.12517	2.10816	5.03e-06	0.000857029
AnnIX	3	UFvsIF	0.457501	5.48083	5.11e-06	0.000857029
RpL22-like	2	UFvsIF	1.20492	1.4076	5.4e-06	0.000888323
CG33275	3	UFvsIF	1.11726	3.53553	5.6e-06	0.00090266
CG7458	3	UFvsIF	0.646222	4.27234	5.99e-06	0.000944737
CG15323	X	UFvsIF	1.33876	1.21542	6.08e-06	0.000944737
mAcR-60C	3	UFvsIF	1.2811	1.25571	6.44e-06	0.000964684
CG18131	2	UFvsIF	1.30413	1.64881	6.44e-06	0.000964684
rab3-GEF	X	UFvsIM	5.14895	5.76424	0	0
fdy	Y	UFvsIM	8.79322	4.31938	1.07e-217	4.49e-214
CG15236	2	UFvsIM	6.40689	4.06726	2.51e-208	7.02e-205
Corp	X	UFvsIM	3.9043	5.64957	1.4e-193	2.93e-190
skl	3	UFvsIM	3.30614	6.79732	7.85e-151	1.32e-147
egr	2	UFvsIM	2.24292	6.11137	1.6e-124	2.23e-121
Xrp1	3	UFvsIM	4.95807	6.51465	1.76e-112	2.11e-109
CG43144	2	UFvsIM	4.13717	4.05435	2.22e-102	2.33e-99
Ef1alpha100E	3	UFvsIM	2.75145	4.55186	2.92e-101	2.72e-98
CG12194	2	UFvsIM	2.97345	4.45824	8.51e-91	7.14e-88
roX2	X	UFvsIM	4.88371	3.32349	9.26e-88	7.06e-85
Dhc93AB	3	UFvsIM	3.92351	4.20399	2.73e-85	1.91e-82
CG11897	3	UFvsIM	2.37371	6.11792	6.91e-82	4.45e-79
CG1504	X	UFvsIM	3.35618	3.59542	2.26e-78	1.35e-75
rpr	3	UFvsIM	2.87716	7.60356	2.44e-76	1.36e-73
CG1882	2	UFvsIM	1.68618	5.57277	1.08e-66	5.67e-64
CG15479	2	UFvsIM	2.85133	3.37399	1.52e-63	7.48e-61
CG1091	3	UFvsIM	1.67539	5.6052	2.92e-63	1.36e-60
CG10916	2	UFvsIM	2.36406	4.1485	7.52e-63	3.32e-60
CG3008	2	UFvsIM	1.68581	5.60836	1.4e-61	5.87e-59
Camta	2	UFvsIM	2.29587	7.69661	3.88e-61	1.55e-58
GstD5	3	UFvsIM	3.73343	3.35888	1.92e-60	7.3e-58
msl-2	2	UFvsIM	1.468	6.70401	1.62e-58	5.89e-56
Irbp	3	UFvsIM	1.77415	4.98471	1.73e-56	6.03e-54
Ku80	2	UFvsIM	1.60082	5.58869	2.78e-54	9.31e-52
mus205	2	UFvsIM	1.53269	5.69286	6.99e-53	2.26e-50
orb	3	UFvsIM	2.99362	2.9138	2.64e-52	8.21e-50
CG2017	3	UFvsIM	1.46254	5.72896	5.12e-52	1.53e-49
Pka-C3	3	UFvsIM	2.8302	3.19294	6.46e-50	1.87e-47
CG4080	3	UFvsIM	1.31857	6.33857	8.97e-50	2.51e-47
hid	3	UFvsIM	2.04995	7.1491	1.78e-47	4.82e-45
CG18596	3	UFvsIM	1.42818	6.91623	2.42e-46	6.33e-44
CG33988	2	UFvsIM	1.90606	4.00248	1.37e-44	3.49e-42
CG10445	3	UFvsIM	1.79129	4.33644	2.52e-42	6.21e-40
CG3448	3	UFvsIM	2.44427	2.92978	5.87e-42	1.41e-39
CG1718	X	UFvsIM	1.41784	5.76201	1.28e-41	2.99e-39
p53	3	UFvsIM	1.25607	5.46875	6.89e-40	1.56e-37
bocksbeutel	3	UFvsIM	1.17301	6.81844	8.47e-40	1.87e-37
CG12171	3	UFvsIM	2.08546	3.65268	2.55e-39	5.47e-37
Nmdar2	X	UFvsIM	-1.76973	4.31602	6.74e-39	1.41e-36
CG12264	2	UFvsIM	1.34257	5.42413	2.53e-37	5.17e-35
mre11	2	UFvsIM	1.34977	5.57594	5.83e-36	1.16e-33
ref(2)P	2	UFvsIM	1.22032	6.96628	6.17e-36	1.2e-33
Rtnl1	2	UFvsIM	1.43269	9.63074	2.39e-35	4.55e-33
lig3	3	UFvsIM	1.33287	4.78342	5.19e-35	9.68e-33
Mdr49	2	UFvsIM	1.73048	3.72811	1.09e-33	1.99e-31
kni	3	UFvsIM	-1.1433	6.15823	2.23e-33	3.99e-31
CG9836	3	UFvsIM	1.50629	5.37229	2.76e-33	4.83e-31
CG4502	2	UFvsIM	1.56754	4.39749	3.37e-31	5.76e-29
CG13204	2	UFvsIM	1.45532	4.16343	9.05e-31	1.52e-28
CG5205	3	UFvsIM	1.47437	5.07498	4.65e-30	7.65e-28
CG6272	3	UFvsIM	1.55084	4.89304	1.3e-29	2.09e-27
CG15482	2	UFvsIM	2.20762	2.31976	1.32e-29	2.09e-27
CG42666	X	UFvsIM	2.05695	2.62514	6.23e-29	9.68e-27
l(2)35Bg	X	UFvsIM	0.959675	6.52445	2.33e-28	3.55e-26
be	X	UFvsIM	1.19686	7.09194	3.78e-28	5.65e-26
nahoda	2	UFvsIM	1.15179	4.97457	8.88e-28	1.31e-25
CG10638	3	UFvsIM	1.20916	5.48353	9.98e-28	1.44e-25
CG44153	2	UFvsIM	3.35348	0.842215	1.4e-27	1.99e-25
CG34266	3	UFvsIM	6.17331	0.09576	1.62e-27	2.26e-25
Tep4	2	UFvsIM	1.62112	4.96133	3.16e-27	4.35e-25
Mhc	2	UFvsIM	2.41045	2.04556	4.94e-27	6.68e-25
CG15628	2	UFvsIM	1.27591	7.70731	1.32e-26	1.76e-24
CG9068	2	UFvsIM	2.64898	1.75099	2.08e-25	2.73e-23
CG15556	3	UFvsIM	1.53905	3.54793	2.83e-25	3.65e-23
CG6171	3	UFvsIM	1.0762	5.09663	3.74e-25	4.75e-23
CG4558	X	UFvsIM	-1.11638	5.43366	6.38e-25	7.99e-23
l(1)G0193	X	UFvsIM	-1.0219	6.43649	1.5e-24	1.85e-22
Cbs	X	UFvsIM	1.70675	4.42278	3.78e-24	4.59e-22
agt	3	UFvsIM	2.16584	1.99413	5.85e-24	7.01e-22
CG18131	2	UFvsIM	2.60501	1.64881	1.39e-23	1.64e-21
CG2076	X	UFvsIM	1.47597	4.40314	1.54e-23	1.79e-21
rad50	2	UFvsIM	1.2702	6.19109	1.59e-23	1.83e-21
BBS4	2	UFvsIM	1.90593	2.78423	1.76e-23	1.99e-21
BicD	2	UFvsIM	1.90214	3.48544	3.83e-23	4.28e-21
CG43955	3	UFvsIM	5.73986	0.258108	4.27e-23	4.72e-21
fs(1)M3	X	UFvsIM	2.23251	1.72374	5.07e-23	5.53e-21
CG9646	2	UFvsIM	1.23599	4.84844	6.86e-23	7.38e-21
CG32532	X	UFvsIM	2.35519	1.37678	7.67e-23	8.14e-21
CG30427	2	UFvsIM	2.06137	2.0839	1.05e-22	1.1e-20
rux	X	UFvsIM	-0.865183	6.00345	1.29e-22	1.34e-20
CG14545	3	UFvsIM	1.51031	3.91346	1.45e-22	1.48e-20
CG2225	2	UFvsIM	1.76265	2.53057	1.77e-22	1.79e-20
synaptogyrin	X	UFvsIM	1.70623	3.20144	2.13e-22	2.13e-20
CG9222	2	UFvsIM	2.94106	2.77457	2.23e-22	2.2e-20
spo	3	UFvsIM	1.421	4.69776	4.48e-22	4.37e-20
CG5130	3	UFvsIM	1.09895	4.70554	6.42e-22	6.19e-20
HBS1	3	UFvsIM	0.984963	6.11632	1.23e-21	1.17e-19
ac	X	UFvsIM	-0.903266	5.78422	1.42e-21	1.33e-19
wbl	2	UFvsIM	-1.29831	4.78929	2.41e-21	2.24e-19
Msh6	3	UFvsIM	0.851852	7.12793	2.48e-21	2.28e-19
HP1b	X	UFvsIM	-0.872159	6.75621	2.8e-21	2.55e-19
CG18213	3	UFvsIM	1.003	6.15133	3.47e-21	3.13e-19
mspo	2	UFvsIM	3.30598	1.10856	8.88e-21	7.93e-19
mthl8	3	UFvsIM	0.896165	6.70365	1.01e-20	8.93e-19
CG3038	X	UFvsIM	-0.836249	7.04951	1.06e-20	9.24e-19
CG6512	3	UFvsIM	0.839329	6.6856	1.92e-20	1.66e-18
CG4341	2	UFvsIM	2.4068	1.05412	2.23e-20	1.91e-18
l(1)sc	X	UFvsIM	-0.967257	7.37532	2.76e-20	2.34e-18
sc	X	UFvsIM	-1.10185	4.9123	2.92e-20	2.45e-18
CG31728	2	UFvsIM	2.61948	0.792253	3.34e-20	2.77e-18
CG5664	3	UFvsIM	0.983522	5.5322	6.47e-20	5.32e-18
ey	4	UFvsIM	0.901841	5.33022	1.13e-19	9.23e-18
spn-E	3	UFvsIM	0.940708	6.07411	2.21e-19	1.78e-17
CG1850	2	UFvsIM	1.34304	3.50832	2.65e-19	2.12e-17
Rbp1-like	X	UFvsIM	-0.965016	8.02354	2.78e-19	2.2e-17
DNApol-eta	3	UFvsIM	0.980508	5.56969	3.17e-19	2.48e-17
CG16820	2	UFvsIM	1.87987	2.97197	4.26e-19	3.3e-17
CG31792	2	UFvsIM	1.58238	3.79173	4.29e-19	3.3e-17
Qtzl	2	UFvsIM	1.33883	3.63209	5.28e-19	4.03e-17
Lerp	3	UFvsIM	1.34243	3.42786	6.32e-19	4.78e-17
CR43282	3	UFvsIM	1.74919	2.34805	6.78e-19	5.07e-17
Mekk1	3	UFvsIM	1.04523	4.71205	7.11e-19	5.28e-17
GstD4	3	UFvsIM	2.95654	0.585922	7.22e-19	5.31e-17
wfs1	3	UFvsIM	0.857728	5.8058	9.05e-19	6.6e-17
rt	3	UFvsIM	1.15852	4.52718	1.2e-18	8.71e-17
Dgp-1	2	UFvsIM	0.754146	6.0985	1.26e-18	9.02e-17
CG13565	2	UFvsIM	1.67645	2.94514	1.99e-18	1.42e-16
snoRNA:Psi28S-1232	X	UFvsIM	-2.63086	0.898841	2.24e-18	1.58e-16
mbf1	3	UFvsIM	0.783039	7.03928	3.88e-18	2.71e-16
CG15480	2	UFvsIM	0.820348	7.05599	7.01e-18	4.86e-16
CG6191	2	UFvsIM	0.920267	5.59019	7.8e-18	5.36e-16
CG33275	3	UFvsIM	2.10072	3.53553	8.46e-18	5.77e-16
Chrac-16	X	UFvsIM	-0.959696	7.3466	9.1e-18	6.14e-16
sra	3	UFvsIM	0.966461	4.78791	9.15e-18	6.14e-16
CG4194	X	UFvsIM	-0.809367	6.1495	9.75e-18	6.49e-16
CG10444	2	UFvsIM	1.09645	4.17471	9.86e-18	6.51e-16
Jafrac1	X	UFvsIM	1.63158	2.6093	1.09e-17	7.15e-16
Hsp27	3	UFvsIM	1.10033	5.50294	1.11e-17	7.19e-16
CG9945	2	UFvsIM	0.715206	6.3909	2.97e-17	1.92e-15
CG14814	X	UFvsIM	-0.768462	6.37187	4.18e-17	2.68e-15
CG1597	X	UFvsIM	-0.771808	6.75976	5.26e-17	3.33e-15
cv-2	2	UFvsIM	0.785604	5.83439	5.28e-17	3.33e-15
Mrp4	3	UFvsIM	1.2232	3.8966	5.71e-17	3.57e-15
Aats-lys	X	UFvsIM	0.832342	6.08076	6.54e-17	4.06e-15
lft	2	UFvsIM	0.878036	5.49331	7e-17	4.32e-15
Ect3	3	UFvsIM	0.738302	6.68566	8.23e-17	5.04e-15
Idgf4	X	UFvsIM	0.969325	4.99149	1.54e-16	9.38e-15
CG2875	X	UFvsIM	-0.843296	6.44832	1.6e-16	9.63e-15
CG12155	X	UFvsIM	-0.70681	6.27714	2.18e-16	1.3e-14
Cul-2	2	UFvsIM	1.13433	8.32199	2.35e-16	1.4e-14
CG17816	3	UFvsIM	2.07987	3.26274	2.54e-16	1.5e-14
CG4462	3	UFvsIM	2.12937	1.25693	3.15e-16	1.85e-14
Bzd	X	UFvsIM	-1.13918	4.21965	3.45e-16	2e-14
osm-1	2	UFvsIM	3.33623	0.0287782	3.46e-16	2e-14
CG5111	3	UFvsIM	1.80074	2.03757	3.68e-16	2.11e-14
disco	X	UFvsIM	-0.865864	5.80938	4.43e-16	2.53e-14
CG5805	3	UFvsIM	1.0707	3.86807	6.13e-16	3.47e-14
Shroom	2	UFvsIM	0.749991	6.36482	6.92e-16	3.9e-14
fd96Cb	3	UFvsIM	-1.30204	4.67398	7.95e-16	4.45e-14
brk	X	UFvsIM	-0.946697	6.47198	1.01e-15	5.62e-14
CG31343	3	UFvsIM	3.20874	0.477291	1.03e-15	5.69e-14
CG11436	X	UFvsIM	-0.775946	5.18175	1.41e-15	7.75e-14
Coop	2	UFvsIM	0.859081	5.85926	1.43e-15	7.78e-14
Cyp309a1	2	UFvsIM	2.00813	1.36975	1.44e-15	7.78e-14
CG13954	2	UFvsIM	1.65628	2.00863	1.45e-15	7.82e-14
msl-3	3	UFvsIM	0.720873	6.47775	1.59e-15	8.52e-14
CG32436	3	UFvsIM	1.52509	1.98832	1.62e-15	8.61e-14
capt	2	UFvsIM	0.783082	6.20815	1.89e-15	9.94e-14
CG30424	2	UFvsIM	1.6554	2.65423	2.16e-15	1.13e-13
CG9021	2	UFvsIM	1.78571	1.70787	2.41e-15	1.26e-13
Traf4	2	UFvsIM	0.865953	9.19062	2.48e-15	1.28e-13
rdgA	X	UFvsIM	2.70168	0.692798	2.54e-15	1.31e-13
Ca-alpha1T	X	UFvsIM	1.27755	3.33974	2.87e-15	1.47e-13
toe	3	UFvsIM	-1.52739	3.19969	3.23e-15	1.64e-13
Pms2	2	UFvsIM	0.743805	5.89138	4.73e-15	2.39e-13
CG30159	2	UFvsIM	0.952728	4.61342	5.68e-15	2.85e-13
wus	X	UFvsIM	1.3489	3.71748	6.56e-15	3.28e-13
lawc	X	UFvsIM	-0.830969	5.12663	7.14e-15	3.54e-13
Inx3	3	UFvsIM	0.848696	10.2366	7.72e-15	3.81e-13
egl	2	UFvsIM	1.02744	4.49913	7.87e-15	3.86e-13
CG43078	3	UFvsIM	2.24771	0.927047	9.92e-15	4.84e-13
CG43921	X	UFvsIM	3.08073	0.118476	1.14e-14	5.52e-13
CG6125	3	UFvsIM	1.89955	3.26687	1.2e-14	5.78e-13
sisA	X	UFvsIM	0.823259	5.7802	1.43e-14	6.88e-13
CG7457	3	UFvsIM	0.928221	5.80938	1.53e-14	7.29e-13
Slc45-1	3	UFvsIM	1.01447	6.67092	1.76e-14	8.32e-13
CG12950	3	UFvsIM	1.23442	4.20113	1.87e-14	8.83e-13
CG5953	2	UFvsIM	1.54983	3.0724	2.2e-14	1.03e-12
CG9609	X	UFvsIM	-0.829283	4.99246	2.26e-14	1.05e-12
RecQ4	3	UFvsIM	0.658337	6.24031	2.55e-14	1.18e-12
CG17883	2	UFvsIM	-0.903055	6.99026	2.58e-14	1.19e-12
CR31451	3	UFvsIM	1.2161	2.75607	2.92e-14	1.34e-12
CG9121	2	UFvsIM	-0.987744	4.08163	2.95e-14	1.35e-12
CG10859	2	UFvsIM	1.0557	4.2582	3.59e-14	1.63e-12
Tre1	X	UFvsIM	-0.717152	6.92369	4.21e-14	1.9e-12
eyg	3	UFvsIM	-0.938196	4.19889	4.33e-14	1.94e-12
CG2962	X	UFvsIM	-3.21531	0.0904243	4.57e-14	2.04e-12
CG1347	3	UFvsIM	0.996528	7.34433	5.55e-14	2.46e-12
GstD6	3	UFvsIM	2.67953	-0.0282728	5.81e-14	2.57e-12
CG14219	X	UFvsIM	2.48322	0.48587	5.96e-14	2.62e-12
CG5493	2	UFvsIM	-1.96191	2.54515	7.23e-14	3.16e-12
CG31809	2	UFvsIM	2.60072	0.935033	7.9e-14	3.43e-12
dpr17	3	UFvsIM	1.85165	1.52327	8.47e-14	3.66e-12
tra	3	UFvsIM	-0.719714	5.80648	1.1e-13	4.75e-12
CG5144	3	UFvsIM	2.58852	1.14459	1.12e-13	4.81e-12
ebd2	3	UFvsIM	0.969002	4.18463	1.31e-13	5.59e-12
CG18605	2	UFvsIM	1.66624	1.59313	1.33e-13	5.65e-12
CG3714	2	UFvsIM	1.25058	3.31207	1.47e-13	6.19e-12
beat-IIIc	2	UFvsIM	1.147	4.48165	1.5e-13	6.27e-12
lama	3	UFvsIM	0.848063	6.72051	1.79e-13	7.46e-12
CG42324	3	UFvsIM	1.98775	3.04414	1.84e-13	7.62e-12
adp	2	UFvsIM	0.81307	4.89696	1.87e-13	7.72e-12
Sans	2	UFvsIM	1.04451	3.84846	2.11e-13	8.68e-12
CG32280	3	UFvsIM	0.717554	5.87445	2.17e-13	8.87e-12
tw	X	UFvsIM	-1.24183	3.40155	2.5e-13	1.02e-11
CG11327	2	UFvsIM	1.33069	2.94034	2.88e-13	1.17e-11
upd2	X	UFvsIM	1.35871	3.38589	2.95e-13	1.19e-11
RnrL	2	UFvsIM	0.832129	7.7455	3.31e-13	1.32e-11
Lig4	X	UFvsIM	1.02425	3.9641	3.32e-13	1.32e-11
dac	2	UFvsIM	-1.07097	4.48312	3.43e-13	1.36e-11
CG16758	3	UFvsIM	0.766862	5.61137	4.16e-13	1.65e-11
CG10089	3	UFvsIM	2.49314	0.960817	4.3e-13	1.69e-11
T3dh	2	UFvsIM	1.04873	3.22732	5.07e-13	1.99e-11
CG4324	2	UFvsIM	1.58861	1.7603	6.01e-13	2.34e-11
CG11417	X	UFvsIM	-0.616764	6.65443	6.46e-13	2.51e-11
CG8924	X	UFvsIM	-0.772433	6.26516	6.73e-13	2.6e-11
Hml	3	UFvsIM	2.02833	1.27805	7.01e-13	2.7e-11
CG10407	3	UFvsIM	1.1805	2.65805	7.12e-13	2.73e-11
CG14629	X	UFvsIM	-0.826625	4.82887	7.54e-13	2.87e-11
dream	2	UFvsIM	1.18766	2.71503	7.66e-13	2.91e-11
Kul	3	UFvsIM	1.83992	2.88322	8.11e-13	3.06e-11
Es2	X	UFvsIM	-0.856783	4.36226	8.34e-13	3.14e-11
CG5567	3	UFvsIM	1.65865	1.58734	8.38e-13	3.14e-11
ATbp	X	UFvsIM	-0.778214	4.46677	8.88e-13	3.31e-11
CG31694	2	UFvsIM	0.7264	7.6844	9.89e-13	3.67e-11
Lim1	X	UFvsIM	-1.70766	2.73065	1.03e-12	3.81e-11
CG18304	2	UFvsIM	0.615839	6.12505	1.05e-12	3.87e-11
knrl	3	UFvsIM	-0.928669	5.7273	1.11e-12	4.06e-11
Kmn1	X	UFvsIM	-0.783064	5.79273	1.14e-12	4.16e-11
CG14102	3	UFvsIM	1.55197	1.98278	1.23e-12	4.48e-11
CG11307	3	UFvsIM	1.24226	2.98223	1.33e-12	4.8e-11
Jheh2	2	UFvsIM	1.06759	3.1806	1.33e-12	4.8e-11
Wnt2	2	UFvsIM	-0.706956	5.89635	1.47e-12	5.26e-11
pyd	3	UFvsIM	0.931585	10.2901	1.59e-12	5.68e-11
HLH106	3	UFvsIM	1.16145	3.48806	1.66e-12	5.89e-11
CG8214	2	UFvsIM	1.70612	1.54464	1.7e-12	5.99e-11
HmgZ	2	UFvsIM	-0.866494	9.81982	1.7e-12	5.99e-11
faf	3	UFvsIM	0.707824	5.98879	2.01e-12	7.05e-11
brn	X	UFvsIM	-1.13648	3.9722	2.15e-12	7.5e-11
CG12990	X	UFvsIM	1.29621	2.47594	2.21e-12	7.7e-11
hig	2	UFvsIM	1.20403	3.90007	2.57e-12	8.92e-11
acj6	X	UFvsIM	1.35291	2.68487	2.72e-12	9.4e-11
Pcaf	X	UFvsIM	0.732313	7.47851	2.76e-12	9.48e-11
tok	3	UFvsIM	0.957274	5.62992	2.77e-12	9.48e-11
CG2767	3	UFvsIM	0.739466	4.94737	2.82e-12	9.62e-11
CG1738	X	UFvsIM	-0.780968	5.00503	2.9e-12	9.86e-11
CG4674	3	UFvsIM	0.807991	4.85769	3.18e-12	1.08e-10
CG13148	2	UFvsIM	1.53659	1.59862	3.37e-12	1.14e-10
opa	3	UFvsIM	-0.89776	4.96623	3.71e-12	1.24e-10
CG7453	X	UFvsIM	-0.802829	5.39466	3.79e-12	1.27e-10
Oseg5	2	UFvsIM	2.813	0.068605	4.07e-12	1.35e-10
rempA	2	UFvsIM	1.06562	3.60534	4.07e-12	1.35e-10
blanks	3	UFvsIM	1.04602	4.86856	4.09e-12	1.35e-10
CG8028	X	UFvsIM	-1.32549	3.62007	4.14e-12	1.36e-10
ems	3	UFvsIM	-0.596888	6.40135	4.47e-12	1.46e-10
CG32369	3	UFvsIM	1.24221	4.72185	4.63e-12	1.51e-10
aub	2	UFvsIM	0.809794	4.51818	4.91e-12	1.6e-10
vvl	3	UFvsIM	-1.20934	7.37641	4.95e-12	1.6e-10
ird5	3	UFvsIM	0.695658	5.58326	5.26e-12	1.7e-10
disco-r	X	UFvsIM	-1.16728	4.60854	6.14e-12	1.97e-10
CG14441	X	UFvsIM	0.847166	6.48154	6.21e-12	1.99e-10
Rrp47	X	UFvsIM	-0.691115	5.51184	6.39e-12	2.04e-10
run	X	UFvsIM	-0.625425	6.36841	6.94e-12	2.21e-10
CG30389	2	UFvsIM	0.74696	7.57333	7.02e-12	2.22e-10
Cyp9f2	3	UFvsIM	1.1745	3.15687	8e-12	2.52e-10
JhI-21	2	UFvsIM	1.04066	5.65347	8.61e-12	2.71e-10
CG12582	3	UFvsIM	0.667977	6.3681	8.83e-12	2.76e-10
fw	X	UFvsIM	1.10122	4.35438	9.47e-12	2.95e-10
CG5535	3	UFvsIM	1.27283	3.45486	1e-11	3.11e-10
CG1582	X	UFvsIM	0.598776	6.49721	1.12e-11	3.46e-10
mab-21	X	UFvsIM	-1.15556	4.65548	1.12e-11	3.47e-10
bgm	2	UFvsIM	0.89101	3.9142	1.18e-11	3.63e-10
CG6617	X	UFvsIM	-0.86041	6.72499	1.21e-11	3.7e-10
alphaTub85E	3	UFvsIM	1.50928	1.4898	1.25e-11	3.8e-10
CG12496	X	UFvsIM	-0.746975	4.81309	1.46e-11	4.44e-10
Aps	3	UFvsIM	0.700493	6.9837	1.52e-11	4.6e-10
ec	X	UFvsIM	-0.898311	7.85094	1.63e-11	4.91e-10
CG34031	3	UFvsIM	2.04104	1.20887	1.81e-11	5.44e-10
CG9509	X	UFvsIM	2.01623	1.99045	1.98e-11	5.94e-10
kay	3	UFvsIM	0.738046	5.49471	2e-11	5.96e-10
CG3921	2	UFvsIM	2.11348	1.04793	2.15e-11	6.39e-10
CG18547	3	UFvsIM	1.59675	1.96034	2.51e-11	7.43e-10
Rrp45	X	UFvsIM	-0.679036	5.43101	2.53e-11	7.47e-10
CG17896	X	UFvsIM	1.15282	3.26091	2.58e-11	7.6e-10
oc	X	UFvsIM	-0.875287	5.8057	2.65e-11	7.78e-10
TyrR	3	UFvsIM	0.910383	4.20271	2.87e-11	8.39e-10
CG8001	3	UFvsIM	0.827983	4.31454	3.02e-11	8.8e-10
CG5254	X	UFvsIM	-1.06925	3.0857	3.13e-11	9.09e-10
phl	X	UFvsIM	-0.567556	6.65829	3.31e-11	9.56e-10
l(3)mbn	3	UFvsIM	1.18036	2.44416	3.6e-11	1.04e-09
Rpt6R	3	UFvsIM	1.66499	2.34912	3.65e-11	1.05e-09
Hsp23	3	UFvsIM	0.879268	6.00962	3.76e-11	1.08e-09
CR33963	X	UFvsIM	-1.3571	3.13432	3.87e-11	1.11e-09
CG9987	2	UFvsIM	0.941824	5.49824	4.69e-11	1.33e-09
dhd	X	UFvsIM	1.75384	1.27981	4.7e-11	1.33e-09
unc-119	X	UFvsIM	-0.608942	6.38807	5.09e-11	1.44e-09
CG16815	2	UFvsIM	1.47962	2.35191	5.12e-11	1.44e-09
Msp-300	X	UFvsIM	0.708066	7.2339	5.2e-11	1.46e-09
CG1840	X	UFvsIM	-0.857113	4.43576	5.3e-11	1.48e-09
CG14591	2	UFvsIM	1.54024	2.40391	5.37e-11	1.5e-09
CG31793	2	UFvsIM	1.07109	3.0596	5.56e-11	1.54e-09
CG8358	3	UFvsIM	1.76734	1.10724	5.64e-11	1.56e-09
kek6	3	UFvsIM	1.1527	2.92702	6.15e-11	1.7e-09
pico	X	UFvsIM	-0.728617	7.24596	6.69e-11	1.84e-09
UbcD4	3	UFvsIM	1.29207	3.95292	7.23e-11	1.98e-09
CG34224	2	UFvsIM	-0.641432	6.30195	7.63e-11	2.09e-09
ninaD	2	UFvsIM	2.24807	1.05401	8.28e-11	2.26e-09
CG9899	2	UFvsIM	2.2443	0.52964	8.38e-11	2.27e-09
CG12772	X	UFvsIM	-0.705904	4.62239	8.51e-11	2.3e-09
timeout	3	UFvsIM	0.633933	5.66901	9.47e-11	2.55e-09
Nc73EF	3	UFvsIM	0.626815	5.88295	9.67e-11	2.6e-09
Tsp42Ee	2	UFvsIM	0.748497	7.10647	1.01e-10	2.7e-09
CG12081	X	UFvsIM	-0.633691	5.55754	1.02e-10	2.73e-09
CG7369	3	UFvsIM	0.604091	6.089	1.15e-10	3.06e-09
spn-A	3	UFvsIM	0.689481	5.37932	1.29e-10	3.41e-09
wun	2	UFvsIM	-0.726758	4.89499	1.4e-10	3.7e-09
CG42553	3	UFvsIM	1.04761	3.443	1.4e-10	3.7e-09
proPO45	2	UFvsIM	0.970619	4.38744	1.43e-10	3.75e-09
Pdcd4	X	UFvsIM	0.680105	7.94411	1.43e-10	3.75e-09
Mmp2	2	UFvsIM	1.8708	3.45006	1.44e-10	3.75e-09
BI-1	3	UFvsIM	0.59704	6.11351	1.44e-10	3.75e-09
RhoBTB	3	UFvsIM	0.678514	5.47407	1.49e-10	3.88e-09
CR43467	2	UFvsIM	2.37742	0.289879	1.59e-10	4.11e-09
mey	3	UFvsIM	1.95778	0.76899	1.62e-10	4.19e-09
CG5036	2	UFvsIM	1.43025	1.82074	1.64e-10	4.23e-09
halo	2	UFvsIM	1.42138	4.37986	1.9e-10	4.87e-09
Ate1	2	UFvsIM	0.681477	5.54792	1.92e-10	4.9e-09
dao	2	UFvsIM	0.848441	4.13383	1.98e-10	5.05e-09
Cyt-b5-r	2	UFvsIM	0.90496	4.79858	2.01e-10	5.1e-09
crn	X	UFvsIM	-0.559139	7.00551	2.03e-10	5.15e-09
CG12493	3	UFvsIM	1.2419	3.26871	2.08e-10	5.26e-09
PH4alphaSG2	3	UFvsIM	-2.02594	1.67942	2.15e-10	5.41e-09
e(y)1	X	UFvsIM	-0.594763	6.27949	2.23e-10	5.61e-09
CG31619	2	UFvsIM	1.23596	2.74534	2.48e-10	6.2e-09
armi	3	UFvsIM	1.22584	3.29446	2.72e-10	6.79e-09
CG7208	3	UFvsIM	1.19951	2.4802	2.77e-10	6.88e-09
Dh31-R1	2	UFvsIM	1.47024	1.87803	2.82e-10	7e-09
CG7298	3	UFvsIM	1.41191	2.00842	3.01e-10	7.45e-09
Hip14	3	UFvsIM	0.601602	6.1367	3.12e-10	7.69e-09
Hmt-1	3	UFvsIM	0.619045	5.9872	3.25e-10	7.98e-09
rictor	X	UFvsIM	-0.663722	7.45552	3.27e-10	7.99e-09
CG14764	2	UFvsIM	0.95985	3.1125	3.27e-10	7.99e-09
stc	2	UFvsIM	0.606991	7.11003	3.35e-10	8.17e-09
CG33494	3	UFvsIM	1.28009	3.35702	3.37e-10	8.19e-09
CG6353	3	UFvsIM	0.868886	3.55066	3.77e-10	9.13e-09
cher	3	UFvsIM	0.801886	5.89286	3.8e-10	9.18e-09
ZnT63C	3	UFvsIM	0.633868	7.40649	3.83e-10	9.23e-09
CG14054	X	UFvsIM	1.59691	1.33019	3.94e-10	9.46e-09
Tsc1	3	UFvsIM	0.656301	5.09759	4.24e-10	1.01e-08
rngo	X	UFvsIM	-0.603812	7.42989	4.73e-10	1.13e-08
Scgalpha	2	UFvsIM	0.929447	3.35344	4.85e-10	1.15e-08
Gyc-89Db	3	UFvsIM	2.31591	0.0346191	5.54e-10	1.32e-08
dap	2	UFvsIM	-1.26114	8.90745	5.6e-10	1.33e-08
Ir68a	3	UFvsIM	-0.699385	4.48655	5.63e-10	1.33e-08
CycJ	3	UFvsIM	1.388	1.71746	5.68e-10	1.34e-08
MYPT-75D	3	UFvsIM	0.539237	6.61118	5.83e-10	1.37e-08
CG16947	2	UFvsIM	1.03913	2.43109	5.99e-10	1.4e-08
svr	X	UFvsIM	-0.646388	7.00843	6.23e-10	1.45e-08
Ubx	3	UFvsIM	-0.683166	7.01275	6.24e-10	1.45e-08
CG17904	2	UFvsIM	0.742407	5.54553	6.3e-10	1.46e-08
Sug	3	UFvsIM	0.524395	6.07584	6.4e-10	1.48e-08
CG42240	X	UFvsIM	1.02698	3.45321	6.71e-10	1.55e-08
CG11444	X	UFvsIM	-0.559134	6.78197	6.77e-10	1.56e-08
CG31248	3	UFvsIM	2.22404	0.328573	7.27e-10	1.67e-08
CG3837	3	UFvsIM	2.38042	0.366333	7.49e-10	1.72e-08
CG32243	3	UFvsIM	0.899561	3.7684	7.54e-10	1.72e-08
CG42260	2	UFvsIM	1.72747	0.841077	7.6e-10	1.73e-08
unc-4	X	UFvsIM	-2.12755	0.679382	7.94e-10	1.8e-08
CR42875	3	UFvsIM	1.8157	1.00718	9e-10	2.04e-08
Dark	2	UFvsIM	0.707184	7.25286	9.09e-10	2.05e-08
POSH	2	UFvsIM	0.643548	5.65316	9.21e-10	2.08e-08
Mur82C	3	UFvsIM	1.49648	1.23686	9.51e-10	2.14e-08
CrebB-17A	2	UFvsIM	-0.59096	7.02181	1.01e-09	2.26e-08
grn	3	UFvsIM	-0.60886	6.07791	1.03e-09	2.29e-08
Clbn	3	UFvsIM	0.864365	5.15733	1.04e-09	2.33e-08
CG42613	3	UFvsIM	1.40639	2.83191	1.13e-09	2.5e-08
Tip60	X	UFvsIM	-0.539012	5.92661	1.25e-09	2.77e-08
CG1868	2	UFvsIM	0.70288	4.68633	1.25e-09	2.77e-08
vnd	X	UFvsIM	-0.773098	4.76247	1.27e-09	2.81e-08
CG30272	2	UFvsIM	0.744429	5.63934	1.29e-09	2.84e-08
Tsp42Ed	2	UFvsIM	1.60874	1.43794	1.31e-09	2.88e-08
CG12659	X	UFvsIM	-0.714567	4.81167	1.33e-09	2.92e-08
mus210	2	UFvsIM	0.81986	7.79276	1.34e-09	2.93e-08
blow	2	UFvsIM	-1.55805	3.57133	1.35e-09	2.94e-08
tej	2	UFvsIM	1.2017	3.5714	1.35e-09	2.94e-08
Lon	3	UFvsIM	0.762478	6.82504	1.39e-09	3.02e-08
sing	X	UFvsIM	-1.01418	4.34198	1.48e-09	3.2e-08
FKBP59	2	UFvsIM	0.602158	5.7372	1.55e-09	3.35e-08
en	2	UFvsIM	-0.529754	6.896	1.58e-09	3.39e-08
TH1	X	UFvsIM	-0.618326	7.81963	1.63e-09	3.5e-08
CG32428	3	UFvsIM	-0.611128	7.44143	1.72e-09	3.68e-08
CG32590	X	UFvsIM	-0.913945	3.17656	1.75e-09	3.73e-08
CG15735	X	UFvsIM	-0.618573	7.83272	1.75e-09	3.73e-08
CG2135	3	UFvsIM	0.587228	5.58006	1.77e-09	3.76e-08
LM408	2	UFvsIM	0.685291	7.80218	1.87e-09	3.96e-08
mfas	3	UFvsIM	0.660905	7.4855	1.95e-09	4.12e-08
kek1	2	UFvsIM	0.861317	4.65226	2.07e-09	4.35e-08
CG32054	3	UFvsIM	1.13862	2.4032	2.09e-09	4.39e-08
CG4238	2	UFvsIM	0.870413	3.27815	2.11e-09	4.43e-08
B4	2	UFvsIM	0.723893	5.24931	2.13e-09	4.46e-08
CG42388	X	UFvsIM	-1.10344	5.04786	2.16e-09	4.5e-08
DNApol-epsilon	3	UFvsIM	0.596873	6.74747	2.2e-09	4.58e-08
ovo	X	UFvsIM	-0.721582	6.95917	2.21e-09	4.59e-08
Ndc80	X	UFvsIM	-0.517287	6.40013	2.22e-09	4.6e-08
a6	X	UFvsIM	-0.579919	5.83809	2.24e-09	4.63e-08
mAcR-60C	2	UFvsIM	1.62693	1.25571	2.42e-09	4.98e-08
CG11261	3	UFvsIM	1.14919	3.01958	2.46e-09	5.07e-08
Gclc	X	UFvsIM	1.43157	1.90733	2.5e-09	5.13e-08
CG34417	X	UFvsIM	0.862197	4.00159	2.64e-09	5.41e-08
CG8195	2	UFvsIM	0.649356	5.93477	2.89e-09	5.91e-08
CR44103	3	UFvsIM	2.38492	0.248102	2.93e-09	5.95e-08
CR43496	X	UFvsIM	-0.938711	2.94949	2.93e-09	5.95e-08
CG7650	3	UFvsIM	0.537497	5.74181	3.01e-09	6.1e-08
Lapsyn	2	UFvsIM	1.14971	2.13167	3.07e-09	6.21e-08
Snoo	2	UFvsIM	1.62788	1.09557	3.12e-09	6.3e-08
gkt	2	UFvsIM	0.735007	5.38815	3.13e-09	6.3e-08
CG34384	3	UFvsIM	1.40521	2.16947	3.46e-09	6.95e-08
RpA-70	3	UFvsIM	0.632868	8.74465	3.5e-09	7.01e-08
ver	3	UFvsIM	0.745839	4.58769	3.58e-09	7.14e-08
pck	X	UFvsIM	-0.689204	7.18435	3.59e-09	7.15e-08
CG34398	2	UFvsIM	2.21467	0.632081	3.89e-09	7.73e-08
CG15345	X	UFvsIM	-0.874523	3.51826	3.92e-09	7.77e-08
Spase25	X	UFvsIM	-0.590279	7.16998	4.1e-09	8.12e-08
RhoGAP16F	X	UFvsIM	-0.567336	5.65458	4.29e-09	8.46e-08
MTF-1	3	UFvsIM	0.617415	4.98239	4.32e-09	8.51e-08
CG4335	3	UFvsIM	1.76088	1.10678	4.38e-09	8.6e-08
CG12773	X	UFvsIM	-0.540381	6.23747	4.45e-09	8.73e-08
CG17278	3	UFvsIM	0.649181	5.30296	4.53e-09	8.85e-08
synj	2	UFvsIM	1.05052	2.57525	4.72e-09	9.2e-08
tsl	3	UFvsIM	1.37416	2.26004	4.78e-09	9.31e-08
CG1387	X	UFvsIM	1.73912	0.75297	4.81e-09	9.34e-08
CG17493	2	UFvsIM	-0.721617	8.40805	4.94e-09	9.57e-08
CG7194	3	UFvsIM	0.997892	2.50373	4.96e-09	9.58e-08
nAcRbeta-96A	X	UFvsIM	0.66482	5.41981	4.98e-09	9.6e-08
CG11700	X	UFvsIM	2.38765	0.374593	5.06e-09	9.73e-08
CG14205	X	UFvsIM	1.63842	0.793326	5.25e-09	1.01e-07
CG11811	3	UFvsIM	0.506972	6.28585	5.39e-09	1.03e-07
CG3523	2	UFvsIM	1.62248	2.01247	5.73e-09	1.09e-07
CG11069	3	UFvsIM	-1.02443	3.49957	5.82e-09	1.11e-07
Plc21C	2	UFvsIM	0.773555	5.0915	6.14e-09	1.17e-07
CG18324	2	UFvsIM	0.970391	3.56344	6.24e-09	1.18e-07
CG7857	3	UFvsIM	0.876394	3.28209	6.27e-09	1.19e-07
mus301	3	UFvsIM	0.644099	4.7781	6.78e-09	1.28e-07
CG32473	3	UFvsIM	1.14936	2.92181	7.48e-09	1.41e-07
MSBP	X	UFvsIM	-0.611639	7.26122	7.95e-09	1.49e-07
Ide	3	UFvsIM	0.533112	5.94815	8.3e-09	1.56e-07
CG13865	X	UFvsIM	-0.545528	6.01313	8.35e-09	1.56e-07
CG32506	X	UFvsIM	-0.776159	4.09063	8.47e-09	1.58e-07
nemy	2	UFvsIM	0.584476	6.00345	8.71e-09	1.62e-07
Scgdelta	X	UFvsIM	-0.559379	7.05524	8.74e-09	1.62e-07
CG5793	3	UFvsIM	0.885884	3.52574	8.79e-09	1.63e-07
CG13367	X	UFvsIM	-0.54254	5.76605	8.83e-09	1.64e-07
DNApol-delta	3	UFvsIM	0.561111	5.59732	9.55e-09	1.76e-07
CG42255	3	UFvsIM	1.15937	3.29727	9.83e-09	1.81e-07
CG3530	2	UFvsIM	0.592813	4.91153	1.02e-08	1.88e-07
wun2	2	UFvsIM	-0.647673	7.4591	1.03e-08	1.89e-07
rec	3	UFvsIM	0.829954	3.97478	1.03e-08	1.89e-07
CG10625	3	UFvsIM	2.29341	0.0743438	1.05e-08	1.92e-07
r	X	UFvsIM	0.946469	3.43385	1.05e-08	1.92e-07
modSP	3	UFvsIM	1.76241	2.15096	1.06e-08	1.92e-07
CG6340	X	UFvsIM	-0.586821	7.67755	1.06e-08	1.92e-07
proPO59	2	UFvsIM	1.26707	1.81954	1.08e-08	1.94e-07
kat80	X	UFvsIM	-0.544823	6.65521	1.08e-08	1.94e-07
CycD	X	UFvsIM	-0.523097	6.53504	1.08e-08	1.94e-07
CG1571	X	UFvsIM	1.32189	1.78434	1.13e-08	2.03e-07
Rab39	X	UFvsIM	-0.553749	5.83273	1.13e-08	2.04e-07
sol	X	UFvsIM	-0.539357	7.27285	1.14e-08	2.04e-07
Cad74A	3	UFvsIM	0.551156	6.53949	1.18e-08	2.11e-07
Gr94a	3	UFvsIM	1.02731	2.40015	1.19e-08	2.12e-07
CG17294	2	UFvsIM	1.52733	1.80801	1.21e-08	2.16e-07
su(s)	X	UFvsIM	-0.652519	6.86777	1.24e-08	2.2e-07
ewg	X	UFvsIM	-0.82055	6.70384	1.29e-08	2.28e-07
CG3587	X	UFvsIM	-0.988475	4.29195	1.36e-08	2.39e-07
bys	X	UFvsIM	-0.485842	6.40988	1.36e-08	2.39e-07
CG11412	X	UFvsIM	-0.512223	6.87909	1.38e-08	2.43e-07
CG6738	3	UFvsIM	1.83211	0.919425	1.41e-08	2.47e-07
Ucp4A	X	UFvsIM	-0.72084	4.57207	1.54e-08	2.7e-07
APC4	X	UFvsIM	-0.70073	5.04096	1.55e-08	2.71e-07
Dr	3	UFvsIM	-0.637388	5.95293	1.62e-08	2.83e-07
Sas10	X	UFvsIM	-0.545767	6.26751	1.64e-08	2.86e-07
CASK	3	UFvsIM	0.525939	6.31135	1.65e-08	2.87e-07
Bap60	X	UFvsIM	-0.664584	8.67643	1.69e-08	2.93e-07
danr	3	UFvsIM	0.788827	4.02638	1.69e-08	2.93e-07
CG42806	2	UFvsIM	-0.535801	5.41849	1.72e-08	2.97e-07
Pkcdelta	X	UFvsIM	-1.31454	1.59951	1.72e-08	2.97e-07
Rbcn-3B	X	UFvsIM	-0.602551	5.90533	1.8e-08	3.09e-07
Fbxl4	X	UFvsIM	-0.51694	6.10156	1.84e-08	3.15e-07
l(2)05714	2	UFvsIM	-0.556235	6.44156	1.84e-08	3.16e-07
Sesn	2	UFvsIM	0.545042	6.94072	1.85e-08	3.17e-07
rpk	3	UFvsIM	0.607552	5.06744	1.99e-08	3.4e-07
CG3719	X	UFvsIM	-0.604644	5.45626	2.02e-08	3.45e-07
CG4406	X	UFvsIM	-0.766628	4.84823	2.05e-08	3.48e-07
CG6652	3	UFvsIM	1.55646	1.15963	2.14e-08	3.64e-07
CG5508	3	UFvsIM	0.6795	4.4671	2.17e-08	3.68e-07
comt	X	UFvsIM	0.870844	3.55415	2.22e-08	3.75e-07
kkv	3	UFvsIM	1.21511	2.81724	2.24e-08	3.78e-07
CG3430	2	UFvsIM	0.514434	6.49906	2.25e-08	3.78e-07
CG18259	X	UFvsIM	-0.547578	6.22294	2.26e-08	3.79e-07
Gpi1	X	UFvsIM	-0.694718	4.34787	2.31e-08	3.88e-07
CG10764	2	UFvsIM	1.3955	1.02058	2.32e-08	3.88e-07
Sp1	X	UFvsIM	-0.69127	5.51506	2.41e-08	4.02e-07
Oseg6	2	UFvsIM	1.15426	2.35767	2.59e-08	4.33e-07
Rcp	X	UFvsIM	-0.672476	4.28001	2.6e-08	4.33e-07
CG6475	3	UFvsIM	0.700811	5.21555	2.62e-08	4.35e-07
CG32483	3	UFvsIM	1.11329	2.94216	2.7e-08	4.47e-07
Cct1	3	UFvsIM	0.469482	6.92081	2.74e-08	4.53e-07
dah	X	UFvsIM	-0.583356	5.60254	2.74e-08	4.53e-07
CG7556	X	UFvsIM	-0.49746	7.01815	2.8e-08	4.62e-07
CG15209	X	UFvsIM	-1.26214	1.58591	2.86e-08	4.7e-07
Snm1	3	UFvsIM	0.750651	4.64274	2.91e-08	4.77e-07
CG7039	X	UFvsIM	-0.667228	4.28097	3.03e-08	4.96e-07
sob	2	UFvsIM	-0.508783	5.6143	3.04e-08	4.98e-07
usp	X	UFvsIM	-0.523055	5.58306	3.15e-08	5.13e-07
CG18110	3	UFvsIM	-1.16662	1.86162	3.24e-08	5.27e-07
CG8398	3	UFvsIM	0.560675	5.99455	3.39e-08	5.5e-07
CR32207	3	UFvsIM	0.735868	4.87658	3.66e-08	5.94e-07
Myo28B1	2	UFvsIM	0.870926	3.65436	3.75e-08	6.07e-07
CG2145	X	UFvsIM	0.782855	5.00566	3.94e-08	6.36e-07
Taf8	X	UFvsIM	-0.578486	5.26784	3.95e-08	6.36e-07
CG12106	X	UFvsIM	-0.8339	3.0321	3.95e-08	6.37e-07
z	X	UFvsIM	-0.483631	6.98798	3.97e-08	6.38e-07
CG9265	2	UFvsIM	2.57524	0.77068	4.01e-08	6.43e-07
PEK	3	UFvsIM	0.499001	5.91399	4.17e-08	6.68e-07
Ttc19	2	UFvsIM	0.651403	5.03909	4.21e-08	6.73e-07
L	2	UFvsIM	-0.500406	6.90785	4.5e-08	7.18e-07
eIF2B-delta	2	UFvsIM	0.534588	5.47349	4.55e-08	7.24e-07
CG6041	X	UFvsIM	0.801389	3.60804	4.82e-08	7.65e-07
CG6308	X	UFvsIM	-1.08059	1.97916	4.99e-08	7.92e-07
Nep2	3	UFvsIM	1.21476	2.22003	5.24e-08	8.28e-07
CG14864	3	UFvsIM	1.15304	2.0806	5.3e-08	8.38e-07
r-l	3	UFvsIM	0.695181	4.74012	5.49e-08	8.65e-07
Gmap	X	UFvsIM	-0.562348	7.83647	5.63e-08	8.84e-07
CG4949	X	UFvsIM	-0.651441	5.93007	5.63e-08	8.84e-07
GstD1	3	UFvsIM	0.894799	3.69	5.64e-08	8.84e-07
gcm	2	UFvsIM	-0.609991	6.51148	5.78e-08	9.05e-07
CG14464	2	UFvsIM	-0.639346	6.97235	5.8e-08	9.06e-07
bowl	2	UFvsIM	-0.738635	7.39704	6.08e-08	9.48e-07
Pmp70	X	UFvsIM	-0.472488	6.83531	6.11e-08	9.51e-07
inv	2	UFvsIM	-0.511946	6.08345	6.15e-08	9.55e-07
fa2h	2	UFvsIM	1.66452	1.11513	6.41e-08	9.94e-07
CG2059	X	UFvsIM	0.668102	4.15174	6.65e-08	1.03e-06
CG12502	3	UFvsIM	1.76288	0.269888	6.66e-08	1.03e-06
CG2202	X	UFvsIM	-0.505798	5.82719	6.81e-08	1.05e-06
Lac	2	UFvsIM	-0.585145	9.4111	6.83e-08	1.05e-06
Hmu	3	UFvsIM	0.471488	6.84208	6.95e-08	1.07e-06
CG1607	3	UFvsIM	1.06446	1.84004	7.18e-08	1.1e-06
pip	3	UFvsIM	-1.51357	5.49212	7.38e-08	1.13e-06
CG11398	X	UFvsIM	-0.728207	4.00811	7.39e-08	1.13e-06
CG8147	3	UFvsIM	-0.550727	7.36523	7.42e-08	1.13e-06
PGRP-LC	3	UFvsIM	1.1543	1.95179	7.47e-08	1.14e-06
aret	2	UFvsIM	0.957742	2.97912	7.53e-08	1.14e-06
CG3309	X	UFvsIM	-0.599924	4.82785	7.96e-08	1.21e-06
Awh	3	UFvsIM	-0.690549	4.63566	8.16e-08	1.23e-06
CG9531	2	UFvsIM	0.774399	4.23841	8.45e-08	1.28e-06
CG11334	3	UFvsIM	0.799391	3.31555	8.65e-08	1.3e-06
Ald	3	UFvsIM	0.481992	6.03967	9.29e-08	1.4e-06
Ir76a	3	UFvsIM	1.0621	2.85422	9.31e-08	1.4e-06
CG15876	3	UFvsIM	2.16571	0.404649	9.35e-08	1.4e-06
exd	X	UFvsIM	-0.702255	8.89202	9.43e-08	1.41e-06
tamo	2	UFvsIM	0.935322	2.83938	9.66e-08	1.44e-06
yellow-e2	3	UFvsIM	-0.543221	4.99558	9.72e-08	1.45e-06
Prm	3	UFvsIM	2.37083	-0.301668	9.77e-08	1.45e-06
CG8931	X	UFvsIM	-0.568679	4.89917	9.92e-08	1.48e-06
CG13124	2	UFvsIM	0.841832	3.39758	1.01e-07	1.5e-06
Skeletor	3	UFvsIM	0.851829	3.31982	1.02e-07	1.5e-06
Dys	3	UFvsIM	0.941905	5.2688	1.03e-07	1.52e-06
raptor	X	UFvsIM	-0.502213	6.30118	1.04e-07	1.53e-06
CG7724	3	UFvsIM	1.63862	0.884472	1.04e-07	1.54e-06
CG1463	X	UFvsIM	-0.510718	6.02145	1.05e-07	1.54e-06
CG1801	X	UFvsIM	1.47363	1.45977	1.1e-07	1.61e-06
hay	3	UFvsIM	0.475783	5.73616	1.1e-07	1.61e-06
pncr013:4	4	UFvsIM	-0.590026	5.22928	1.12e-07	1.63e-06
arm	X	UFvsIM	-0.582369	10.9105	1.14e-07	1.67e-06
CR43864	X	UFvsIM	-0.733904	3.74913	1.16e-07	1.69e-06
Ret	2	UFvsIM	0.537647	6.17691	1.17e-07	1.71e-06
scyl	3	UFvsIM	1.0192	9.24835	1.22e-07	1.78e-06
CG1789	X	UFvsIM	-0.545189	5.67679	1.23e-07	1.78e-06
CG17187	3	UFvsIM	0.692248	4.31597	1.23e-07	1.78e-06
CG6961	X	UFvsIM	-0.482967	6.10894	1.25e-07	1.81e-06
CG3108	X	UFvsIM	1.96757	0.439605	1.25e-07	1.81e-06
AnnIX	3	UFvsIM	0.526815	5.48083	1.27e-07	1.82e-06
fs(1)Ya	X	UFvsIM	1.85428	0.18287	1.29e-07	1.86e-06
HGTX	3	UFvsIM	-0.484808	5.5102	1.3e-07	1.86e-06
p24-1	X	UFvsIM	-0.456414	6.69516	1.31e-07	1.88e-06
Acer	2	UFvsIM	0.597155	7.76305	1.35e-07	1.93e-06
CG3781	X	UFvsIM	-0.774954	4.44629	1.38e-07	1.97e-06
CG18522	3	UFvsIM	1.41171	0.867523	1.42e-07	2.02e-06
CG32772	X	UFvsIM	-0.585148	5.31348	1.42e-07	2.02e-06
CG10958	X	UFvsIM	-0.656473	4.29626	1.42e-07	2.02e-06
CG5463	3	UFvsIM	0.771818	3.5875	1.47e-07	2.08e-06
CG10405	3	UFvsIM	1.04457	3.28587	1.47e-07	2.08e-06
CG8036	3	UFvsIM	0.489625	7.03594	1.5e-07	2.13e-06
CG33460	2	UFvsIM	2.10077	-0.182575	1.53e-07	2.16e-06
nbs	3	UFvsIM	0.655436	5.57241	1.61e-07	2.27e-06
boly	2	UFvsIM	1.86981	0.662645	1.63e-07	2.3e-06
CG8549	3	UFvsIM	0.680176	4.48313	1.65e-07	2.32e-06
Paf-AHalpha	X	UFvsIM	-0.48125	6.79175	1.67e-07	2.33e-06
Ca-alpha1D	2	UFvsIM	0.743385	4.47109	1.67e-07	2.33e-06
CG33639	X	UFvsIM	-1.34557	1.44766	1.67e-07	2.33e-06
Der-2	3	UFvsIM	0.738764	3.42915	1.68e-07	2.35e-06
CG30484	2	UFvsIM	1.61119	0.556371	1.69e-07	2.35e-06
CG9925	3	UFvsIM	0.874367	3.07849	1.72e-07	2.39e-06
sage	3	UFvsIM	-0.86254	2.79494	1.73e-07	2.4e-06
CG31551	3	UFvsIM	2.0505	0.0889518	1.77e-07	2.45e-06
CG9436	2	UFvsIM	1.38976	1.78182	1.81e-07	2.5e-06
betaInt-nu	2	UFvsIM	0.735303	3.69373	1.83e-07	2.53e-06
Trf4-1	X	UFvsIM	-0.486758	6.48017	1.84e-07	2.54e-06
CG3955	2	UFvsIM	1.93443	0.12477	1.91e-07	2.63e-06
CG6490	3	UFvsIM	2.00535	0.134585	1.92e-07	2.64e-06
ppk20	3	UFvsIM	-1.05258	1.99484	1.94e-07	2.66e-06
CG4293	X	UFvsIM	-0.526402	5.32789	1.94e-07	2.66e-06
Pdp	X	UFvsIM	-0.516455	5.64773	1.95e-07	2.66e-06
CG12236	X	UFvsIM	-0.583042	5.81335	1.95e-07	2.67e-06
Kaz-m1	3	UFvsIM	0.549635	5.5304	1.97e-07	2.69e-06
snf	X	UFvsIM	-0.61736	7.45422	1.98e-07	2.69e-06
Trl	3	UFvsIM	-0.855628	5.62127	1.99e-07	2.7e-06
Hey	2	UFvsIM	-1.71698	1.71334	2.01e-07	2.72e-06
CG13692	2	UFvsIM	1.40362	1.26515	2.04e-07	2.77e-06
Dip1	X	UFvsIM	-0.794637	3.42901	2.07e-07	2.8e-06
CG6204	3	UFvsIM	0.624273	4.34284	2.12e-07	2.87e-06
NnaD	X	UFvsIM	1.40969	1.32921	2.15e-07	2.91e-06
Cdk7	X	UFvsIM	-0.586096	4.57725	2.27e-07	3.05e-06
upd1	X	UFvsIM	0.501141	5.55676	2.27e-07	3.06e-06
CG33322	2	UFvsIM	1.40527	2.88875	2.29e-07	3.08e-06
CG17168	X	UFvsIM	-0.4668	6.51894	2.32e-07	3.1e-06
dnt	2	UFvsIM	-0.483953	7.06972	2.36e-07	3.15e-06
Adf1	2	UFvsIM	-0.540513	7.91972	2.36e-07	3.15e-06
CG11403	X	UFvsIM	-0.548974	5.46087	2.37e-07	3.16e-06
CG1667	2	UFvsIM	1.0055	2.95715	2.38e-07	3.16e-06
CG7288	X	UFvsIM	-0.493138	6.14926	2.4e-07	3.18e-06
CG2950	2	UFvsIM	0.669851	4.72374	2.47e-07	3.27e-06
CG9272	2	UFvsIM	0.809759	2.88324	2.47e-07	3.27e-06
CG17646	2	UFvsIM	0.700165	3.80019	2.56e-07	3.39e-06
CG5867	2	UFvsIM	1.50543	0.658084	2.6e-07	3.43e-06
CG11961	2	UFvsIM	0.515748	5.91113	2.66e-07	3.5e-06
CG18155	X	UFvsIM	-1.0566	1.94258	2.76e-07	3.64e-06
CG33172	X	UFvsIM	-0.709352	3.90853	2.77e-07	3.65e-06
GstT4	X	UFvsIM	-0.570223	4.7795	2.82e-07	3.7e-06
trh	3	UFvsIM	-0.538935	6.88568	2.86e-07	3.75e-06
CG11905	3	UFvsIM	-1.66664	1.94972	2.95e-07	3.85e-06
CG1998	X	UFvsIM	1.24006	1.50905	3.07e-07	4.01e-06
CG4045	X	UFvsIM	-0.604229	5.07743	3.29e-07	4.29e-06
CG11382	X	UFvsIM	0.889671	3.17036	3.3e-07	4.29e-06
CG5964	3	UFvsIM	1.31465	1.81845	3.41e-07	4.43e-06
CG10038	3	UFvsIM	0.863803	3.08809	3.6e-07	4.67e-06
CG3332	2	UFvsIM	2.47651	-0.17568	3.6e-07	4.67e-06
CG7379	3	UFvsIM	-0.46429	6.63222	3.68e-07	4.76e-06
CG5895	3	UFvsIM	1.14726	1.57176	3.82e-07	4.94e-06
CG34149	3	UFvsIM	0.755813	3.24813	3.95e-07	5.1e-06
wds	X	UFvsIM	-0.510884	7.50997	3.96e-07	5.1e-06
CG32850	4	UFvsIM	-0.677313	6.93866	4.03e-07	5.18e-06
CG8915	X	UFvsIM	-0.565464	4.69341	4.21e-07	5.4e-06
kune	2	UFvsIM	-0.520076	7.4116	4.36e-07	5.6e-06
ImpL2	3	UFvsIM	0.596318	9.39216	4.44e-07	5.68e-06
comr	2	UFvsIM	2.08205	0.335418	4.51e-07	5.77e-06
CG42788	3	UFvsIM	0.636352	4.59338	4.64e-07	5.92e-06
CG13624	3	UFvsIM	0.58674	6.35103	4.67e-07	5.95e-06
LKR	2	UFvsIM	0.572199	6.35367	4.76e-07	6.06e-06
htt	3	UFvsIM	0.490948	6.4645	4.81e-07	6.11e-06
CG1637	X	UFvsIM	-0.551249	8.04902	4.94e-07	6.27e-06
CG31549	3	UFvsIM	1.04111	3.15157	4.97e-07	6.3e-06
CG30090	2	UFvsIM	1.77499	0.00102189	5.35e-07	6.76e-06
CG18292	X	UFvsIM	-0.446351	6.49683	5.44e-07	6.88e-06
CG43736	X	UFvsIM	-1.08265	4.58406	5.75e-07	7.24e-06
CG18635	2	UFvsIM	1.80605	0.037395	5.75e-07	7.24e-06
Ahcy89E	3	UFvsIM	0.590424	5.59881	5.82e-07	7.32e-06
CG9650	X	UFvsIM	-1.11276	7.38282	5.86e-07	7.35e-06
didum	2	UFvsIM	0.489849	5.40065	5.87e-07	7.35e-06
B-H2	X	UFvsIM	-0.860075	2.87907	5.87e-07	7.35e-06
CG2025	X	UFvsIM	0.639506	5.60607	6.05e-07	7.56e-06
CG1662	X	UFvsIM	-0.694982	3.42344	6.12e-07	7.64e-06
norpA	X	UFvsIM	1.00277	2.60394	6.13e-07	7.64e-06
CG3071	X	UFvsIM	-0.48569	6.8418	6.31e-07	7.85e-06
CG3961	3	UFvsIM	0.671885	4.45697	6.34e-07	7.88e-06
CG7627	2	UFvsIM	0.592712	4.89961	6.38e-07	7.92e-06
CG13630	3	UFvsIM	0.938774	3.92793	6.54e-07	8.11e-06
CR43356	2	UFvsIM	1.47087	0.989318	6.6e-07	8.17e-06
CG7506	3	UFvsIM	0.661653	4.66497	6.7e-07	8.28e-06
gnu	3	UFvsIM	1.04685	1.61704	7.02e-07	8.66e-06
CG15618	X	UFvsIM	-0.559097	5.82819	7.11e-07	8.76e-06
Tsp3A	X	UFvsIM	-0.463894	5.82796	7.32e-07	9e-06
PhKgamma	X	UFvsIM	-0.425442	6.62141	7.53e-07	9.25e-06
pes	2	UFvsIM	0.426811	6.25145	7.66e-07	9.39e-06
Ctf4	2	UFvsIM	0.521772	5.80455	7.82e-07	9.58e-06
stumps	3	UFvsIM	-0.623316	7.05252	8.03e-07	9.82e-06
SP2353	2	UFvsIM	1.44431	0.739082	8.04e-07	9.82e-06
CG6424	2	UFvsIM	0.787698	4.1582	8.06e-07	9.82e-06
CG5731	2	UFvsIM	0.622822	3.96501	8.52e-07	1.04e-05
CG8405	2	UFvsIM	0.503334	5.90451	8.86e-07	1.08e-05
Mct1	X	UFvsIM	-0.997342	4.83547	8.96e-07	1.09e-05
CG14346	2	UFvsIM	1.27771	1.1771	9.12e-07	1.11e-05
CG15896	X	UFvsIM	-0.978539	2.02906	9.23e-07	1.12e-05
CG6678	3	UFvsIM	1.54062	0.717392	9.72e-07	1.17e-05
CG4797	2	UFvsIM	1.04144	2.1065	9.75e-07	1.18e-05
Mcm10	2	UFvsIM	0.505998	5.91986	9.86e-07	1.19e-05
CG42784	2	UFvsIM	1.30111	1.02146	9.87e-07	1.19e-05
moody	X	UFvsIM	-0.701453	5.66867	9.92e-07	1.19e-05
eas	X	UFvsIM	-0.508799	5.431	1e-06	1.2e-05
CG7523	3	UFvsIM	-0.524374	5.16247	1.04e-06	1.24e-05
CG15706	2	UFvsIM	0.510298	6.21089	1.04e-06	1.24e-05
Nop17l	2	UFvsIM	0.444296	6.97542	1.04e-06	1.24e-05
Tsp42Er	2	UFvsIM	0.966578	1.87478	1.06e-06	1.26e-05
RpL22-like	2	UFvsIM	1.28066	1.4076	1.06e-06	1.27e-05
Yippee	X	UFvsIM	-0.461502	6.37816	1.13e-06	1.35e-05
SelR	3	UFvsIM	0.495438	5.03149	1.14e-06	1.35e-05
piwi	2	UFvsIM	1.07318	2.17196	1.17e-06	1.38e-05
jigr1	3	UFvsIM	-0.532323	8.34389	1.17e-06	1.38e-05
CG6628	3	UFvsIM	1.16174	1.86424	1.18e-06	1.39e-05
Ogg1	X	UFvsIM	-0.600249	4.09095	1.18e-06	1.4e-05
Abl	3	UFvsIM	0.690265	6.07435	1.19e-06	1.4e-05
CG11655	X	UFvsIM	1.24323	1.29938	1.19e-06	1.41e-05
Nmnat	3	UFvsIM	0.774129	3.26088	1.2e-06	1.42e-05
Atg7	2	UFvsIM	0.897403	3.51147	1.21e-06	1.42e-05
Larp7	X	UFvsIM	-0.490493	5.4052	1.21e-06	1.42e-05
CG7991	3	UFvsIM	1.27011	1.00552	1.23e-06	1.44e-05
CG10137	2	UFvsIM	0.77507	3.4322	1.23e-06	1.44e-05
Tango2	X	UFvsIM	-0.601199	4.93403	1.24e-06	1.44e-05
CG5613	X	UFvsIM	-1.16249	1.87542	1.28e-06	1.49e-05
app	3	UFvsIM	0.520771	6.67264	1.29e-06	1.5e-05
Met	X	UFvsIM	-0.671135	4.53455	1.35e-06	1.57e-05
CG9780	3	UFvsIM	1.1231	1.62567	1.38e-06	1.6e-05
CG15814	X	UFvsIM	-0.459057	6.70772	1.39e-06	1.61e-05
CG15772	X	UFvsIM	-0.935672	2.53208	1.39e-06	1.61e-05
CG6928	3	UFvsIM	0.917791	2.95079	1.43e-06	1.65e-05
Syp	3	UFvsIM	1.1869	2.65787	1.43e-06	1.66e-05
Unc-115a	3	UFvsIM	0.597005	5.16925	1.46e-06	1.69e-05
UBL3	X	UFvsIM	-0.456944	6.44571	1.47e-06	1.69e-05
Sap30	X	UFvsIM	-0.447782	7.03705	1.47e-06	1.69e-05
CHES-1-like	X	UFvsIM	-0.787106	5.60882	1.49e-06	1.71e-05
CG32756	X	UFvsIM	0.582843	5.43457	1.5e-06	1.73e-05
CG15717	X	UFvsIM	-0.544876	5.33322	1.51e-06	1.73e-05
CG2909	X	UFvsIM	0.715255	3.6342	1.54e-06	1.76e-05
CG8213	2	UFvsIM	0.716823	3.48284	1.56e-06	1.78e-05
CG14869	3	UFvsIM	1.06485	2.32414	1.57e-06	1.79e-05
CG11790	3	UFvsIM	0.6065	4.22611	1.57e-06	1.79e-05
CG32679	X	UFvsIM	1.23875	1.82158	1.59e-06	1.81e-05
Lrt	2	UFvsIM	0.406941	6.34022	1.59e-06	1.81e-05
CG14220	X	UFvsIM	-0.443898	5.8667	1.6e-06	1.82e-05
CG9636	3	UFvsIM	0.546591	6.2618	1.61e-06	1.83e-05
CG44085	2	UFvsIM	1.0027	3.50062	1.64e-06	1.85e-05
Gyc-89Da	3	UFvsIM	1.34264	1.08896	1.66e-06	1.88e-05
aay	3	UFvsIM	0.432584	6.98188	1.67e-06	1.88e-05
nsr	2	UFvsIM	1.45795	0.837853	1.68e-06	1.89e-05
CG14812	X	UFvsIM	-0.624414	4.93741	1.76e-06	1.98e-05
CG6790	3	UFvsIM	1.82542	0.627223	1.78e-06	2e-05
poe	2	UFvsIM	0.792801	7.69933	1.79e-06	2.01e-05
CG2712	X	UFvsIM	-0.643547	4.4571	1.8e-06	2.01e-05
CG13360	X	UFvsIM	-1.57556	0.399872	1.82e-06	2.04e-05
abd-A	3	UFvsIM	-0.660629	7.63938	1.83e-06	2.05e-05
byn	3	UFvsIM	-0.750788	4.36839	1.87e-06	2.09e-05
Clic	X	UFvsIM	0.43356	7.17738	1.87e-06	2.09e-05
CG15534	3	UFvsIM	1.83766	0.0462502	1.87e-06	2.09e-05
Cyp4p2	2	UFvsIM	1.57556	0.262043	1.94e-06	2.16e-05
CG14621	X	UFvsIM	-0.514848	5.39603	1.96e-06	2.18e-05
parvin	X	UFvsIM	-0.449978	5.89045	1.98e-06	2.2e-05
nmd	2	UFvsIM	0.484184	5.21659	2.07e-06	2.29e-05
CG9940	X	UFvsIM	0.642219	4.63978	2.09e-06	2.31e-05
ppk10	2	UFvsIM	1.98296	-0.160597	2.1e-06	2.32e-05
Cdk4	2	UFvsIM	-0.438456	6.01999	2.11e-06	2.33e-05
CG32791	X	UFvsIM	-0.590837	4.64704	2.11e-06	2.33e-05
CG4615	X	UFvsIM	-0.500906	5.45986	2.15e-06	2.37e-05
GstE9	2	UFvsIM	0.748836	4.92627	2.16e-06	2.37e-05
CG3033	X	UFvsIM	-0.615959	6.11185	2.16e-06	2.37e-05
Hil	2	UFvsIM	0.856609	4.35143	2.17e-06	2.38e-05
Tom40	X	UFvsIM	-0.415684	6.71735	2.21e-06	2.42e-05
e(y)2	X	UFvsIM	-0.834415	4.67578	2.21e-06	2.42e-05
CG9065	X	UFvsIM	0.637794	3.44905	2.22e-06	2.42e-05
CG2685	X	UFvsIM	-0.419227	5.97944	2.27e-06	2.48e-05
Dok	X	UFvsIM	-0.473133	5.74934	2.36e-06	2.57e-05
mthl3	2	UFvsIM	1.2098	1.13127	2.38e-06	2.59e-05
mew	X	UFvsIM	-0.543177	6.94539	2.4e-06	2.6e-05
CG33474	2	UFvsIM	-1.29082	1.12376	2.4e-06	2.6e-05
CG31142	3	UFvsIM	0.693798	3.62104	2.4e-06	2.6e-05
drl	2	UFvsIM	-0.558065	8.02054	2.41e-06	2.61e-05
hep	X	UFvsIM	-0.592518	6.80661	2.44e-06	2.64e-05
CG7974	3	UFvsIM	-0.484222	5.09507	2.45e-06	2.64e-05
CG13887	3	UFvsIM	0.473666	6.74086	2.48e-06	2.68e-05
CG8202	3	UFvsIM	-0.409603	6.36247	2.56e-06	2.76e-05
CG5541	X	UFvsIM	1.13281	1.71103	2.57e-06	2.76e-05
Dl	3	UFvsIM	-0.551077	9.2191	2.59e-06	2.78e-05
CG1236	3	UFvsIM	0.45066	6.26297	2.59e-06	2.78e-05
CG8300	X	UFvsIM	-0.587673	6.33215	2.66e-06	2.85e-05
CG12065	X	UFvsIM	-0.910189	2.94401	2.69e-06	2.88e-05
CG5466	3	UFvsIM	1.04084	1.92872	2.71e-06	2.89e-05
Teh3	3	UFvsIM	1.15278	1.33364	2.77e-06	2.95e-05
HP1c	3	UFvsIM	-0.461017	6.53278	2.82e-06	3e-05
spel1	2	UFvsIM	0.472619	6.34212	2.86e-06	3.05e-05
B-H1	X	UFvsIM	-0.987983	2.57249	2.88e-06	3.06e-05
Tpc1	3	UFvsIM	0.479266	5.01949	2.89e-06	3.07e-05
CG10347	X	UFvsIM	-0.474684	5.11001	2.91e-06	3.08e-05
Ocrl	X	UFvsIM	-0.453272	5.81957	2.91e-06	3.08e-05
SmG	X	UFvsIM	-0.676783	7.05423	2.97e-06	3.14e-05
pen	X	UFvsIM	-0.489945	7.75044	2.98e-06	3.15e-05
trol	X	UFvsIM	0.977868	2.56071	3e-06	3.16e-05
esn	2	UFvsIM	-0.846856	4.04406	3.04e-06	3.2e-05
debcl	2	UFvsIM	1.0481	1.63917	3.09e-06	3.25e-05
Sxl	X	UFvsIM	-0.703776	7.69189	3.12e-06	3.28e-05
Acox57D-p	2	UFvsIM	0.742058	3.77142	3.16e-06	3.32e-05
Wwox	2	UFvsIM	0.766829	3.86064	3.17e-06	3.32e-05
l(1)G0148	X	UFvsIM	-0.434392	5.61138	3.26e-06	3.41e-05
Inx5	X	UFvsIM	1.40412	1.18771	3.27e-06	3.42e-05
CG42668	3	UFvsIM	0.566565	5.20339	3.35e-06	3.5e-05
inc	X	UFvsIM	-0.582432	7.96329	3.36e-06	3.51e-05
CG12054	3	UFvsIM	-0.423133	7.18148	3.41e-06	3.56e-05
Strn-Mlck	2	UFvsIM	0.651216	3.96955	3.46e-06	3.6e-05
Lst8	X	UFvsIM	0.420948	6.05845	3.46e-06	3.6e-05
CG5343	2	UFvsIM	-0.425708	5.95843	3.47e-06	3.6e-05
Nipsnap	X	UFvsIM	-0.443606	5.46419	3.49e-06	3.61e-05
CG15099	2	UFvsIM	0.454321	6.43815	3.55e-06	3.67e-05
CG9992	X	UFvsIM	-0.604688	4.82596	3.55e-06	3.67e-05
Kif3C	4	UFvsIM	-0.845678	2.54282	3.57e-06	3.68e-05
CG11275	2	UFvsIM	0.792116	3.3914	3.58e-06	3.7e-05
CG43759	X	UFvsIM	-0.858102	2.85387	3.6e-06	3.71e-05
CG1041	3	UFvsIM	0.422591	5.56688	3.64e-06	3.75e-05
Aats-ala	2	UFvsIM	0.410163	6.68915	3.68e-06	3.78e-05
CG40228	3	UFvsIM	-0.575705	6.44438	3.69e-06	3.79e-05
CG7720	3	UFvsIM	2.22691	-0.117404	3.77e-06	3.87e-05
bor	3	UFvsIM	0.459509	5.28961	3.79e-06	3.88e-05
Tango10	X	UFvsIM	-0.421732	6.14002	3.8e-06	3.89e-05
LpR1	3	UFvsIM	1.37367	0.428609	3.94e-06	4.03e-05
Rpt3	X	UFvsIM	-0.51309	7.6594	3.99e-06	4.07e-05
hfw	X	UFvsIM	-0.44164	5.64839	4.31e-06	4.39e-05
CG42708	2	UFvsIM	1.13008	2.10816	4.36e-06	4.44e-05
CkIalpha	X	UFvsIM	-0.578582	9.18437	4.37e-06	4.45e-05
MED22	X	UFvsIM	-0.51248	5.56106	4.38e-06	4.45e-05
CG10013	3	UFvsIM	1.13392	1.51379	4.42e-06	4.48e-05
C3G	X	UFvsIM	-0.608238	6.79069	4.43e-06	4.48e-05
CG1657	X	UFvsIM	-0.463945	5.50369	4.43e-06	4.48e-05
Eip63F-1	3	UFvsIM	0.900609	2.65819	4.45e-06	4.5e-05
CG2887	X	UFvsIM	1.64758	0.412909	4.48e-06	4.52e-05
Sbp2	3	UFvsIM	0.523856	4.89524	4.5e-06	4.54e-05
ltl	3	UFvsIM	0.499179	6.542	4.53e-06	4.56e-05
rush	X	UFvsIM	-0.431714	6.41871	4.59e-06	4.62e-05
CG7324	3	UFvsIM	0.596408	5.97154	4.62e-06	4.64e-05
CG8569	2	UFvsIM	0.53479	4.60474	4.62e-06	4.64e-05
CG7246	X	UFvsIM	-0.465242	5.74266	4.65e-06	4.66e-05
CG42817	2	UFvsIM	0.622865	3.72515	4.68e-06	4.68e-05
CG32103	3	UFvsIM	0.434632	6.36282	4.72e-06	4.72e-05
CG5877	X	UFvsIM	-0.576241	5.04337	4.75e-06	4.74e-05
CG10337	2	UFvsIM	0.881562	1.86214	4.91e-06	4.9e-05
CG17982	X	UFvsIM	-0.717615	4.31144	4.93e-06	4.91e-05
CG5726	2	UFvsIM	0.656534	4.53575	4.96e-06	4.94e-05
santa-maria	2	UFvsIM	1.2124	1.7709	5.02e-06	4.99e-05
Hlc	X	UFvsIM	-0.468284	7.70239	5.05e-06	5.01e-05
CG31462	3	UFvsIM	0.649015	4.63588	5.06e-06	5.02e-05
Oatp33Ea	2	UFvsIM	0.680514	4.04754	5.08e-06	5.03e-05
yl	X	UFvsIM	1.53833	0.494459	5.15e-06	5.09e-05
CG13957	X	UFvsIM	-0.490535	4.87549	5.23e-06	5.16e-05
CG15027	X	UFvsIM	-0.600042	4.82565	5.28e-06	5.21e-05
Snx1	2	UFvsIM	0.819118	3.03656	5.39e-06	5.32e-05
CG17734	3	UFvsIM	0.811716	3.36003	5.42e-06	5.34e-05
Gcn2	3	UFvsIM	0.460584	5.29973	5.43e-06	5.34e-05
CG3168	X	UFvsIM	0.971541	2.67738	5.44e-06	5.34e-05
dik	X	UFvsIM	-0.394061	6.57649	5.46e-06	5.36e-05
dmrt99B	3	UFvsIM	-0.824392	3.93554	5.51e-06	5.4e-05
CG16903	X	UFvsIM	-0.477714	7.35241	5.53e-06	5.41e-05
Scr	3	UFvsIM	-0.550198	6.26577	5.63e-06	5.51e-05
CG17065	X	UFvsIM	-0.80376	4.0257	5.81e-06	5.68e-05
pncr009:3L	3	UFvsIM	1.16727	2.17539	5.99e-06	5.84e-05
CG42691	2	UFvsIM	1.09562	1.80103	6.04e-06	5.88e-05
CG2604	3	UFvsIM	0.733334	4.00794	6.05e-06	5.88e-05
CG1812	X	UFvsIM	-0.521805	4.81444	6.14e-06	5.96e-05
CG2116	X	UFvsIM	-0.448094	5.60956	6.14e-06	5.96e-05
rtet	3	UFvsIM	0.88449	3.83783	6.19e-06	6e-05
p130CAS	3	UFvsIM	0.441422	5.77884	6.21e-06	6.01e-05
conv	2	UFvsIM	0.486773	5.7261	6.3e-06	6.09e-05
CG7229	2	UFvsIM	-1.0213	1.94387	6.38e-06	6.17e-05
Snp	2	UFvsIM	0.429514	5.78153	6.43e-06	6.21e-05
CG33217	3	UFvsIM	-0.576004	6.46948	6.52e-06	6.29e-05
CG34007	2	UFvsIM	-0.822721	2.5942	6.55e-06	6.31e-05
CG3679	X	UFvsIM	-0.528841	4.84297	6.56e-06	6.31e-05
CR42646	2	UFvsIM	0.588333	4.01052	6.57e-06	6.31e-05
CG30156	2	UFvsIM	-0.705865	3.01581	6.7e-06	6.43e-05
rib	2	UFvsIM	-0.596402	10.3043	6.7e-06	6.43e-05
Bx	X	UFvsIM	-1.02296	2.46368	6.98e-06	6.69e-05
CG6701	2	UFvsIM	0.583222	8.28896	7.08e-06	6.77e-05
RhoGAP100F	3	UFvsIM	1.22481	2.71879	7.09e-06	6.77e-05
CG12056	X	UFvsIM	-0.738983	4.21159	7.09e-06	6.77e-05
lok	2	UFvsIM	0.38097	6.73347	7.15e-06	6.82e-05
CG12309	2	UFvsIM	-1.47618	0.887742	7.17e-06	6.83e-05
mthl1	X	UFvsIM	-0.53095	6.33614	7.37e-06	7e-05
CG8611	X	UFvsIM	-0.405648	6.56073	7.39e-06	7.02e-05
CG13082	2	UFvsIM	1.12113	1.63564	7.44e-06	7.06e-05
BicC	2	UFvsIM	2.28911	-0.533175	7.48e-06	7.09e-05
CG10176	2	UFvsIM	-0.516895	4.73654	7.6e-06	7.18e-05
HisCl1	3	UFvsIM	0.986156	1.43304	7.61e-06	7.18e-05
Cad99C	3	UFvsIM	-0.594935	6.33471	7.61e-06	7.18e-05
Prosbeta2R2	3	UFvsIM	1.56587	0.92352	7.61e-06	7.18e-05
Aats-leu	3	UFvsIM	0.435508	5.24218	7.68e-06	7.24e-05
CG14194	X	UFvsIM	-0.446203	6.7	7.89e-06	7.42e-05
CG1516	2	UFvsIM	0.740423	2.61481	7.97e-06	7.49e-05
Cad88C	3	UFvsIM	1.26307	0.750173	8.07e-06	7.57e-05
CG13868	2	UFvsIM	-0.454962	7.27429	8.07e-06	7.57e-05
Fps85D	2	UFvsIM	0.416179	6.3763	8.15e-06	7.64e-05
pwn	2	UFvsIM	1.04345	2.40017	8.19e-06	7.67e-05
scramb1	3	UFvsIM	0.630396	4.38405	8.2e-06	7.67e-05
CG13091	2	UFvsIM	0.958238	2.17023	8.34e-06	7.79e-05
JhI-1	2	UFvsIM	0.445364	5.30965	8.68e-06	8.1e-05
CG34348	X	UFvsIM	-0.643603	3.85313	8.76e-06	8.16e-05
spz3	2	UFvsIM	0.682208	4.10972	8.84e-06	8.23e-05
mRpL14	X	UFvsIM	-0.682524	4.96709	8.88e-06	8.26e-05
Gli	2	UFvsIM	-0.468582	7.57683	9.07e-06	8.42e-05
Doc1	3	UFvsIM	-0.421978	6.90103	9.3e-06	8.62e-05
CG40439	2	UFvsIM	-0.559589	6.20621	9.3e-06	8.62e-05
CG10550	3	UFvsIM	1.12322	2.59873	9.52e-06	8.81e-05
CG30265	2	UFvsIM	0.726513	2.99342	9.6e-06	8.87e-05
sff	3	UFvsIM	1.7301	0.514046	9.65e-06	8.91e-05
CG13159	2	UFvsIM	-3.08258	0.0907637	9.84e-06	9.08e-05
Dsp1	X	UFvsIM	-0.646687	9.77471	9.89e-06	9.12e-05
CG2543	X	UFvsIM	-0.912977	2.05964	9.96e-06	9.17e-05
CG12038	3	UFvsIM	1.53231	1.27512	1e-05	9.22e-05
CG8134	X	UFvsIM	-0.616573	4.29043	1.01e-05	9.24e-05
CG10064	3	UFvsIM	0.680939	3.18586	1.01e-05	9.3e-05
CG6506	X	UFvsIM	-0.516808	4.91004	1.02e-05	9.36e-05
Arp6	X	UFvsIM	-0.488451	6.41573	1.03e-05	9.43e-05
CG42399	2	UFvsIM	0.520549	4.69006	1.04e-05	9.55e-05
Pka-R2	2	UFvsIM	0.98513	1.52292	1.05e-05	9.59e-05
CG14229	X	UFvsIM	-0.536532	4.36598	1.06e-05	9.67e-05
yellow-e3	3	UFvsIM	-0.641695	6.13036	1.06e-05	9.67e-05
Glut4EF	3	UFvsIM	0.766925	8.09777	1.07e-05	9.76e-05
Reph	2	UFvsIM	0.726225	4.0034	1.09e-05	9.89e-05
l(1)G0045	X	UFvsIM	-0.561148	5.35772	1.1e-05	0.000100072
ari-1	X	UFvsIM	-0.518459	6.2264	1.1e-05	0.000100129
Lsd-1	3	UFvsIM	0.876779	1.99287	1.1e-05	0.000100129
dsh	X	UFvsIM	-0.403015	6.0698	1.13e-05	0.000102349
CG4415	2	UFvsIM	0.938313	1.52112	1.16e-05	0.000104531
CG8468	2	UFvsIM	0.557444	7.47682	1.16e-05	0.000105113
CG3999	3	UFvsIM	0.584361	5.88215	1.18e-05	0.000106023
rg	X	UFvsIM	0.741822	3.99796	1.18e-05	0.000106023
CG17486	2	UFvsIM	-0.568565	6.65344	1.22e-05	0.000109579
tld	3	UFvsIM	-0.423056	5.93654	1.23e-05	0.000110697
tos	2	UFvsIM	0.478944	5.26792	1.24e-05	0.000111356
Eip55E	2	UFvsIM	0.488072	6.14477	1.24e-05	0.000111365
CG6179	X	UFvsIM	-0.518768	5.52641	1.24e-05	0.000111566
CG3520	2	UFvsIM	0.927572	3.59223	1.32e-05	0.000118181
CG32676	X	UFvsIM	-0.502035	8.07922	1.33e-05	0.000118546
CG34449	X	UFvsIM	-0.437675	6.58893	1.33e-05	0.000118546
Ugt58Fa	2	UFvsIM	-0.931262	2.18822	1.34e-05	0.000119554
CG16700	X	UFvsIM	0.978711	1.92139	1.36e-05	0.000120992
CG8578	X	UFvsIM	-0.467098	5.75881	1.36e-05	0.000120992
Ssrp	2	UFvsIM	0.495408	7.94547	1.37e-05	0.000121828
CG2371	X	UFvsIM	-0.591614	4.08124	1.37e-05	0.000121864
ImpE2	3	UFvsIM	0.591466	5.38884	1.38e-05	0.000122316
CG9667	3	UFvsIM	-0.486607	5.64311	1.41e-05	0.000124932
rho-5	2	UFvsIM	1.09812	1.34239	1.42e-05	0.000126174
Smg5	2	UFvsIM	0.477156	8.00227	1.44e-05	0.000127851
CG9119	3	UFvsIM	-0.511973	5.35071	1.45e-05	0.000128078
CG32533	X	UFvsIM	-0.493886	5.84146	1.5e-05	0.000132855
SCAP	2	UFvsIM	0.46617	5.27286	1.51e-05	0.00013297
alpha-Man-I	X	UFvsIM	-0.415558	6.45757	1.51e-05	0.0001336
hdm	X	UFvsIM	1.73875	-0.0849926	1.56e-05	0.000137092
PpV	X	UFvsIM	-0.387624	6.03186	1.57e-05	0.000137925
Nnf1b	2	UFvsIM	0.74408	3.86595	1.6e-05	0.000140481
CG6712	2	UFvsIM	-0.38095	6.81491	1.6e-05	0.000140533
Prp31	3	UFvsIM	0.398386	7.02315	1.61e-05	0.000141277
mTerf3	3	UFvsIM	0.567088	3.74072	1.61e-05	0.000141493
Mtp	2	UFvsIM	0.630111	6.95265	1.62e-05	0.000141525
org-1	X	UFvsIM	-0.45848	5.18648	1.62e-05	0.000141857
CG14286	3	UFvsIM	0.570915	3.96672	1.65e-05	0.000143767
CG6583	2	UFvsIM	-0.458381	5.99158	1.66e-05	0.000145206
Ets65A	3	UFvsIM	-2.35904	-0.263984	1.67e-05	0.00014586
Tps1	2	UFvsIM	0.421062	7.16688	1.7e-05	0.000148334
CG17018	2	UFvsIM	1.41619	0.690838	1.7e-05	0.000148336
mbt	X	UFvsIM	-0.408297	6.77877	1.72e-05	0.000149059
CG33099	3	UFvsIM	0.480472	7.29335	1.72e-05	0.000149059
CG33557	X	UFvsIM	-1.25382	1.30356	1.73e-05	0.000150469
CG3746	2	UFvsIM	1.61966	0.203571	1.74e-05	0.00015072
GalNAc-T2	X	UFvsIM	-0.400244	5.78253	1.75e-05	0.000151708
CG16787	2	UFvsIM	0.83525	3.01729	1.76e-05	0.000152052
Mdr50	2	UFvsIM	1.44515	0.229005	1.8e-05	0.000155364
l(3)72Ab	3	UFvsIM	0.515497	8.93135	1.81e-05	0.000155967
CG6293	3	UFvsIM	1.16981	0.661043	1.82e-05	0.000156646
CG6891	X	UFvsIM	-0.409152	6.02652	1.82e-05	0.000156839
FoxP	3	UFvsIM	0.685183	3.81793	1.83e-05	0.000157169
dan	3	UFvsIM	0.555746	5.96263	1.83e-05	0.000157469
CG3609	2	UFvsIM	0.581362	4.69832	1.87e-05	0.000160122
Tim9a	X	UFvsIM	-0.472153	5.00141	1.89e-05	0.000162363
CG31813	2	UFvsIM	-3.51656	0.402579	1.9e-05	0.000162963
Scamp	X	UFvsIM	-0.509525	5.98628	1.92e-05	0.000164377
Corin	2	UFvsIM	0.888704	2.96244	1.93e-05	0.000164677
CG4400	X	UFvsIM	-0.361971	6.50626	1.93e-05	0.000164677
CG33178	X	UFvsIM	0.740573	2.5974	1.93e-05	0.000165082
CG43313	X	UFvsIM	-0.568578	3.98745	1.94e-05	0.00016512
CG32053	3	UFvsIM	0.825279	5.03343	1.95e-05	0.000166285
CG10353	X	UFvsIM	-0.395792	6.60663	1.97e-05	0.000167344
Stim	X	UFvsIM	-0.422909	6.12026	1.97e-05	0.000167344
CG13300	3	UFvsIM	-0.800121	4.7661	1.98e-05	0.000168169
ct	X	UFvsIM	-0.854699	6.05801	1.99e-05	0.000168873
CG1142	3	UFvsIM	-0.475612	7.2555	2.08e-05	0.000175835
CG43116	3	UFvsIM	-0.916335	1.94733	2.11e-05	0.000178932
Rala	X	UFvsIM	-0.414889	6.95525	2.13e-05	0.000180266
CR43431	3	UFvsIM	-0.936159	1.64881	2.14e-05	0.000180622
CR30009	2	UFvsIM	-0.725903	5.84819	2.15e-05	0.000181431
CG18190	2	UFvsIM	0.377935	6.25081	2.19e-05	0.000184817
TfIIA-L	3	UFvsIM	0.44618	7.62267	2.21e-05	0.000186474
Hira	X	UFvsIM	-0.433732	5.42183	2.23e-05	0.000187994
CG32259	3	UFvsIM	0.721895	2.87116	2.25e-05	0.000189103
Dref	2	UFvsIM	-0.481226	8.71723	2.25e-05	0.000189207
CG7192	X	UFvsIM	-0.383814	5.81983	2.28e-05	0.000191274
Gbs-76A	3	UFvsIM	0.53959	5.45479	2.28e-05	0.000191451
CG5316	3	UFvsIM	0.509652	6.28473	2.31e-05	0.0001929
CG17082	2	UFvsIM	-0.524698	6.75441	2.31e-05	0.0001929
mof	X	UFvsIM	0.503319	5.40836	2.32e-05	0.000193657
CG31344	3	UFvsIM	0.777208	3.42585	2.32e-05	0.000193675
NELF-B	X	UFvsIM	-0.493905	6.64425	2.37e-05	0.000198002
CG11284	X	UFvsIM	-0.487903	5.49292	2.39e-05	0.00019902
par-6	X	UFvsIM	-0.416161	6.81494	2.4e-05	0.000199573
CG13937	3	UFvsIM	0.892378	2.08484	2.41e-05	0.000200626
CG9902	X	UFvsIM	0.96408	1.89419	2.42e-05	0.000201259
fray	3	UFvsIM	1.23932	1.39025	2.43e-05	0.000201447
CG5021	3	UFvsIM	0.480222	5.19528	2.5e-05	0.00020709
CG42575	3	UFvsIM	0.416306	6.69414	2.51e-05	0.000207492
sws	X	UFvsIM	-0.416073	6.71556	2.51e-05	0.000207721
l(2)01289	2	UFvsIM	1.57725	-0.285362	2.53e-05	0.000209444
CG14476	X	UFvsIM	-0.438476	8.02643	2.56e-05	0.000211203
Aats-trp	3	UFvsIM	0.405234	6.34158	2.57e-05	0.000212254
CG2064	2	UFvsIM	0.568155	3.62691	2.59e-05	0.000213064
CG15056	X	UFvsIM	2.00149	-0.149309	2.59e-05	0.000213095
glob1	3	UFvsIM	0.604121	5.98783	2.62e-05	0.000215141
dmrt11E	X	UFvsIM	-0.800485	4.25686	2.66e-05	0.000218274
Argk	3	UFvsIM	-0.994665	4.92698	2.71e-05	0.000222406
Atg5	X	UFvsIM	-0.496541	4.27107	2.71e-05	0.000222442
CG11576	3	UFvsIM	0.542729	4.49421	2.73e-05	0.000223895
RecQ5	3	UFvsIM	0.517627	6.82206	2.76e-05	0.000226187
CG31673	2	UFvsIM	1.05169	1.18981	2.84e-05	0.000232279
p115	X	UFvsIM	0.370787	6.52399	2.85e-05	0.000232413
CR44218	2	UFvsIM	-1.24939	0.780283	2.88e-05	0.000234627
CG11617	2	UFvsIM	1.24161	0.520119	2.88e-05	0.000234686
lin-52	X	UFvsIM	-0.469864	5.81397	2.88e-05	0.000234748
CG32732	X	UFvsIM	0.617223	3.80977	2.89e-05	0.000234748
CG6765	3	UFvsIM	1.14202	1.31074	2.89e-05	0.000235074
CG13203	2	UFvsIM	1.03455	1.2371	2.9e-05	0.000235074
Wsck	3	UFvsIM	-0.548315	4.45187	2.95e-05	0.0002391
bi	X	UFvsIM	-0.953719	4.69014	3.03e-05	0.000245367
Hmgcr	3	UFvsIM	0.446301	5.47737	3.05e-05	0.00024698
esg	2	UFvsIM	0.456281	6.00211	3.06e-05	0.000247529
CG2224	3	UFvsIM	0.498386	4.26049	3.15e-05	0.000254728
CG7142	3	UFvsIM	1.31244	0.361318	3.19e-05	0.0002573
Rad51D	X	UFvsIM	-1.03839	1.75767	3.2e-05	0.00025838
CG11696	X	UFvsIM	-0.40117	6.14436	3.23e-05	0.000259571
hyd	3	UFvsIM	0.684026	9.19361	3.23e-05	0.000259571
Him	X	UFvsIM	-0.422303	5.84511	3.23e-05	0.000259571
Syt14	3	UFvsIM	0.861371	1.8379	3.26e-05	0.000262072
CG14285	3	UFvsIM	1.0889	1.37301	3.3e-05	0.000264552
CG15220	X	UFvsIM	-0.712114	6.80593	3.33e-05	0.000266662
nxf2	3	UFvsIM	0.384709	6.77637	3.36e-05	0.000268845
CG5758	2	UFvsIM	0.84721	1.71026	3.37e-05	0.000269711
dgt4	X	UFvsIM	-0.767127	4.13691	3.38e-05	0.000270628
CG5290	3	UFvsIM	0.456265	4.84377	3.4e-05	0.000271201
dor	X	UFvsIM	-0.383665	6.24973	3.41e-05	0.000272278
CG15306	X	UFvsIM	1.33195	0.458981	3.43e-05	0.000273203
rhi	2	UFvsIM	0.57631	4.03313	3.46e-05	0.00027564
CG8475	2	UFvsIM	1.05626	1.30241	3.51e-05	0.000279151
ntc	3	UFvsIM	0.742624	2.46661	3.51e-05	0.000279151
CG12177	X	UFvsIM	0.939834	4.4147	3.54e-05	0.000281077
Baldspot	3	UFvsIM	0.473163	5.42563	3.56e-05	0.000282334
CR42491	X	UFvsIM	-0.641305	5.32978	3.59e-05	0.00028431
SP1173	3	UFvsIM	0.653741	4.13611	3.59e-05	0.00028439
CG8974	X	UFvsIM	-0.568816	6.1777	3.61e-05	0.000285526
Pk17E	X	UFvsIM	-0.450823	4.95011	3.64e-05	0.000287545
Tusp	3	UFvsIM	0.888287	1.65825	3.64e-05	0.000287545
Rbp2	X	UFvsIM	-0.458798	9.48705	3.69e-05	0.00029097
Ranbp16	X	UFvsIM	-0.469665	6.54585	3.75e-05	0.000295528
CG4119	X	UFvsIM	-0.475599	7.7109	3.84e-05	0.000302389
CG31140	3	UFvsIM	1.10607	1.14213	3.86e-05	0.000303646
Roe1	2	UFvsIM	0.44065	5.30702	3.89e-05	0.000305493
CG6568	2	UFvsIM	0.374638	5.73585	3.95e-05	0.000310336
CG13894	3	UFvsIM	-0.42962	5.13762	4.03e-05	0.00031599
CG31898	2	UFvsIM	0.649343	2.75654	4.07e-05	0.000318794
CG4766	X	UFvsIM	-1.40464	0.211486	4.08e-05	0.000319394
cin	X	UFvsIM	-0.743307	2.46768	4.19e-05	0.000327869
SoYb	2	UFvsIM	0.792524	2.14064	4.19e-05	0.000327869
CG13921	3	UFvsIM	-0.402641	7.407	4.27e-05	0.000332802
CG4557	X	UFvsIM	-0.484308	4.88501	4.27e-05	0.000332802
l(2)37Cc	2	UFvsIM	0.408968	6.29517	4.27e-05	0.00033309
CG9839	3	UFvsIM	-0.357858	7.23823	4.31e-05	0.000335305
CG2124	X	UFvsIM	-0.640788	3.57667	4.31e-05	0.000335483
mir-2a-2	2	UFvsIM	-0.697147	2.93568	4.33e-05	0.000336358
gammaTub37C	2	UFvsIM	0.989505	1.48742	4.33e-05	0.000336358
trn	3	UFvsIM	-0.49259	9.31993	4.36e-05	0.000338101
Cyp310a1	2	UFvsIM	0.437874	5.27975	4.39e-05	0.000340314
mid	2	UFvsIM	-0.415799	5.56135	4.4e-05	0.000340644
CG6006	3	UFvsIM	1.1064	2.89874	4.41e-05	0.000340833
CG6830	3	UFvsIM	0.661996	3.69349	4.42e-05	0.000341861
NijA	3	UFvsIM	1.01184	1.65391	4.49e-05	0.000346967
nab	3	UFvsIM	-1.92865	0.431649	4.56e-05	0.000351773
CG9577	X	UFvsIM	-0.675293	4.1115	4.58e-05	0.000353039
CG32350	3	UFvsIM	-0.69499	5.45271	4.62e-05	0.000355791
l(1)10Bb	X	UFvsIM	-0.436378	6.74596	4.64e-05	0.000357028
ldbr	3	UFvsIM	-0.440267	5.33157	4.69e-05	0.000360683
tipE	3	UFvsIM	1.25414	0.374156	4.7e-05	0.000361033
Nep3	X	UFvsIM	1.94199	-0.267042	4.78e-05	0.000366708
toc	2	UFvsIM	0.507298	4.88603	4.8e-05	0.000367725
pog	2	UFvsIM	1.29525	0.333702	4.81e-05	0.000368324
pxb	3	UFvsIM	-0.377428	7.11719	4.94e-05	0.000377433
SK	X	UFvsIM	-0.598818	5.27011	4.94e-05	0.000377433
CG5660	3	UFvsIM	0.801014	2.25252	5.04e-05	0.000385117
CG12535	X	UFvsIM	-0.806997	1.83212	5.13e-05	0.000391243
CG42354	X	UFvsIM	1.69381	-0.305053	5.18e-05	0.000395103
CG2278	X	UFvsIM	-0.643809	3.28929	5.21e-05	0.000396988
NtR	2	UFvsIM	0.573026	3.96747	5.25e-05	0.000399877
Rbp6	3	UFvsIM	0.95665	2.19092	5.27e-05	0.000400799
Marcal1	2	UFvsIM	0.357013	5.81137	5.34e-05	0.000405636
CG32141	3	UFvsIM	-1.44945	-0.0193183	5.34e-05	0.000405636
peb	X	UFvsIM	-0.644618	7.47372	5.36e-05	0.000406264
CG2982	X	UFvsIM	-0.355131	6.54502	5.38e-05	0.000407251
MED18	X	UFvsIM	-0.574293	5.75305	5.41e-05	0.000409475
CG6071	3	UFvsIM	0.679042	3.39125	5.42e-05	0.000409741
CG7852	3	UFvsIM	0.386902	7.09251	5.44e-05	0.000411254
rho	3	UFvsIM	0.408324	6.84678	5.46e-05	0.000411955
Rph	X	UFvsIM	0.835023	2.44613	5.49e-05	0.000413919
CG34404	3	UFvsIM	0.419211	5.35366	5.56e-05	0.000418777
CG32485	3	UFvsIM	1.18179	0.805161	5.6e-05	0.000421454
crc	2	UFvsIM	0.441769	9.32785	5.73e-05	0.000430812
CG2150	3	UFvsIM	0.749711	2.51921	5.78e-05	0.00043458
Obp99a	3	UFvsIM	-0.46664	9.97501	5.85e-05	0.000438907
CG2183	2	UFvsIM	0.797107	1.82189	5.99e-05	0.00044923
CG12880	3	UFvsIM	0.816774	2.9579	6e-05	0.000449378
Tis11	X	UFvsIM	-0.603158	8.18517	6.12e-05	0.000458174
unc-45	3	UFvsIM	0.436704	5.26863	6.17e-05	0.000461834
CG13889	3	UFvsIM	1.07585	1.29283	6.21e-05	0.000463958
Etf-QO	2	UFvsIM	0.631374	3.64247	6.22e-05	0.000463958
CG3045	2	UFvsIM	0.762403	2.91747	6.22e-05	0.000463958
Ac13E	X	UFvsIM	-0.48952	4.16248	6.32e-05	0.000470809
CG32706	X	UFvsIM	0.680308	3.2247	6.38e-05	0.000475002
snoRNA:Psi28S-1192d	X	UFvsIM	-1.50971	0.358501	6.38e-05	0.000475002
Pex5	X	UFvsIM	-0.544742	4.15817	6.41e-05	0.000476726
kdn	X	UFvsIM	-0.438134	8.85834	6.42e-05	0.00047714
fan	3	UFvsIM	1.31273	0.20007	6.47e-05	0.000480211
mthl4	2	UFvsIM	1.2523	0.222588	6.67e-05	0.000494481
Pis	X	UFvsIM	-0.424537	5.62155	6.67e-05	0.000494481
escl	2	UFvsIM	0.664875	2.29709	6.68e-05	0.000494636
CG9593	3	UFvsIM	0.719273	2.38721	6.72e-05	0.000496765
Cyt-c-p	2	UFvsIM	0.373723	7.02445	6.73e-05	0.000496765
Ing3	X	UFvsIM	-0.546448	4.90514	6.73e-05	0.000496765
CG9215	X	UFvsIM	-0.436848	5.41448	6.74e-05	0.000496962
Sk2	3	UFvsIM	0.496502	4.56181	6.77e-05	0.000499026
CG2258	X	UFvsIM	1.19861	0.852771	7.07e-05	0.000520707
CG1910	3	UFvsIM	-0.470656	9.99035	7.08e-05	0.000520818
ab	2	UFvsIM	-0.752005	7.9897	7.14e-05	0.000525003
Mal-A1	2	UFvsIM	2.361	-0.495088	7.15e-05	0.000525003
coro	2	UFvsIM	0.347404	6.09157	7.22e-05	0.00052935
Rpt3R	3	UFvsIM	1.07332	2.87871	7.22e-05	0.00052935
CG9915	X	UFvsIM	-0.395907	7.43613	7.28e-05	0.000533268
Rcd2	3	UFvsIM	0.764245	2.97587	7.29e-05	0.000533355
CG8086	2	UFvsIM	1.17014	0.728214	7.3e-05	0.000533527
CG2004	X	UFvsIM	-0.498188	6.32381	7.39e-05	0.000539763
CG8944	X	UFvsIM	-0.484146	6.34343	7.57e-05	0.000552475
mtd	3	UFvsIM	0.492514	7.43884	7.67e-05	0.000559336
CG32432	3	UFvsIM	0.761663	2.34916	7.76e-05	0.000565533
CG1677	X	UFvsIM	-0.446134	8.30901	7.84e-05	0.000570616
CSN7	2	UFvsIM	0.443338	5.98768	7.85e-05	0.000571362
DNApol-alpha180	3	UFvsIM	0.441976	7.41606	7.9e-05	0.000574235
CG5168	2	UFvsIM	0.471116	4.90007	7.91e-05	0.00057468
CG12728	X	UFvsIM	0.464887	5.00152	7.96e-05	0.000577681
CG32645	X	UFvsIM	1.62014	0.331762	7.99e-05	0.000579143
Anxb11	2	UFvsIM	-0.372687	6.61087	8e-05	0.000579358
gus	2	UFvsIM	-0.437242	8.20524	8.12e-05	0.000587304
CCKLR-17D3	X	UFvsIM	-1.01742	2.41656	8.22e-05	0.000594361
ase	X	UFvsIM	-0.658733	6.80621	8.25e-05	0.000596058
CG13676	3	UFvsIM	0.84055	1.70669	8.27e-05	0.000596755
ctrip	3	UFvsIM	0.594417	10.2115	8.29e-05	0.000597886
CG43088	X	UFvsIM	-1.28982	0.683113	8.34e-05	0.000601199
CG4945	2	UFvsIM	-1.48665	0.200733	8.44e-05	0.000607342
CG5724	3	UFvsIM	1.72058	0.209172	8.47e-05	0.000609162
CG5703	X	UFvsIM	-0.497326	5.83276	8.57e-05	0.000616127
CG11122	X	UFvsIM	-0.460319	6.43623	8.68e-05	0.00062312
bnb	X	UFvsIM	0.439127	10.1335	8.84e-05	0.000634043
CG11369	X	UFvsIM	-1.57627	0.108833	8.88e-05	0.0006365
fog	X	UFvsIM	0.47377	5.95027	9.02e-05	0.000645348
dbr	2	UFvsIM	0.447609	6.33413	9.02e-05	0.000645348
CG15525	3	UFvsIM	-0.428824	5.44511	9.23e-05	0.000659975
CG7714	3	UFvsIM	1.5457	0.479721	9.28e-05	0.000662777
ttk	3	UFvsIM	-0.944289	8.56741	9.47e-05	0.000676088
CG43164	2	UFvsIM	-0.784195	7.87363	9.49e-05	0.000676493
eIF6	2	UFvsIM	0.425829	6.70969	9.52e-05	0.000678602
CG3632	X	UFvsIM	-0.390305	7.04304	9.57e-05	0.000680983
Sply	2	UFvsIM	0.804753	1.9133	9.57e-05	0.000680983
Ppcs	3	UFvsIM	0.523601	4.50712	9.61e-05	0.000683254
CR43837	X	UFvsIM	-0.876356	1.96148	9.62e-05	0.0006833
CG9894	2	UFvsIM	-0.478912	12.0342	9.81e-05	0.000695859
drongo	2	UFvsIM	0.395582	7.50176	9.82e-05	0.000695975
sif	3	UFvsIM	1.12336	1.66057	9.96e-05	0.000705822
CG32164	3	UFvsIM	0.541209	4.95452	9.98e-05	0.000706605
CG2889	X	UFvsIM	-0.436973	4.75414	0.000100707	0.000712167
CG33093	3	UFvsIM	0.707787	2.69519	0.000101045	0.000713953
CG10803	X	UFvsIM	-0.477583	6.21443	0.000101411	0.000715937
tefu	3	UFvsIM	0.524664	6.03981	0.000101918	0.000718909
l(1)G0156	X	UFvsIM	-0.390253	7.35144	0.000102227	0.000720486
CG10237	2	UFvsIM	0.685789	2.85818	0.000102316	0.000720505
tomosyn	2	UFvsIM	0.514048	3.63087	0.000102925	0.000724187
Mipp2	X	UFvsIM	-0.642042	3.03613	0.00010364	0.000728608
CG32165	3	UFvsIM	0.918878	1.79358	0.000104153	0.000731603
pst	3	UFvsIM	0.423781	4.67833	0.000107176	0.000752208
Bx42	X	UFvsIM	-0.409414	8.07481	0.000107312	0.000752529
CG14535	2	UFvsIM	0.652098	2.99153	0.000108886	0.000762932
CG6650	3	UFvsIM	0.430606	4.81322	0.000111731	0.000782213
CG7632	3	UFvsIM	0.414022	4.67362	0.000112928	0.000789928
CG11000	3	UFvsIM	1.27002	1.15805	0.000113025	0.000789951
CG6540	X	UFvsIM	-0.471519	6.68419	0.000114474	0.000799408
CG10019	2	UFvsIM	0.955221	1.27745	0.000115035	0.000802663
Orc1	2	UFvsIM	0.369105	6.8875	0.000116622	0.000813055
CG4025	X	UFvsIM	-0.682517	3.60827	0.000117539	0.000818774
CG11920	3	UFvsIM	-0.374206	6.30057	0.000117687	0.000819122
CG2219	4	UFvsIM	-0.441165	6.87328	0.000118677	0.000825323
pea	2	UFvsIM	0.430133	6.63207	0.000120156	0.000834923
kz	X	UFvsIM	-0.385257	6.17618	0.000120367	0.000835695
opa1-like	2	UFvsIM	0.36279	6.52443	0.00012254	0.000850078
inaD	2	UFvsIM	-0.751201	2.22659	0.000123178	0.000853796
CG3225	2	UFvsIM	0.393737	5.00138	0.000126458	0.00087581
IntS4	X	UFvsIM	-0.428525	6.57925	0.000127062	0.00087894
sofe	X	UFvsIM	-0.446441	6.06364	0.00012712	0.00087894
Sc2	3	UFvsIM	0.597315	4.84153	0.000127797	0.000882897
Fer2LCH	3	UFvsIM	0.415587	9.03924	0.000127927	0.000883063
CG13617	3	UFvsIM	0.613246	4.11753	0.000129022	0.000889889
Galt	2	UFvsIM	0.472842	5.99651	0.00012998	0.000895519
Mec2	X	UFvsIM	-0.670291	3.0591	0.000130051	0.000895519
Shab	3	UFvsIM	1.08538	1.32916	0.000132998	0.00091506
pallidin	2	UFvsIM	0.635321	2.7066	0.000134579	0.000925173
jar	3	UFvsIM	0.433803	9.58902	0.000135398	0.000930047
CG8654	2	UFvsIM	0.463112	5.4882	0.000136773	0.000938717
Mdh2	3	UFvsIM	0.80633	1.90508	0.00014147	0.000970162
Dd	X	UFvsIM	-0.44022	6.70585	0.000141653	0.000970622
Unc-89	2	UFvsIM	0.990681	1.01169	0.000144375	0.000988469
Nup98-96	3	UFvsIM	0.441456	8.36996	0.000145184	0.000992542
CG18031	X	UFvsIM	-1.54511	-0.263259	0.000145207	0.000992542
CG31974	2	UFvsIM	-0.702169	2.06744	0.000145381	0.000992921
CG11752	X	UFvsIM	-0.653306	4.50282	0.000145973	0.000996153
fdy	Y	UMvsIF	-9.40095	4.31938	1.46e-191	1.23e-187
roX2	X	UMvsIF	-4.61483	3.32349	1.2e-102	5.04e-99
msl-2	2	UMvsIF	-1.88869	6.70401	6.51e-95	1.82e-91
CG14629	X	UMvsIF	1.10707	4.82887	3.67e-21	7.69e-18
Nmdar2	X	UMvsIF	1.2551	4.31602	1.04e-20	1.74e-17
sisA	X	UMvsIF	0.96906	5.7802	1.07e-18	1.5e-15
CG8028	X	UMvsIF	1.6764	3.62007	6.85e-18	8.2e-15
msl-3	3	UMvsIF	-0.752222	6.47775	1.08e-16	1.14e-13
CG30272	2	UMvsIF	1.01076	5.63934	2.28e-16	2.12e-13
CG2145	X	UMvsIF	-1.07677	5.00566	5.25e-14	4.4e-11
CG43737	X	UMvsIF	1.63616	2.41211	1.17e-13	8.94e-11
mof	X	UMvsIF	-0.863963	5.40836	2.09e-13	1.46e-10
upd1	X	UMvsIF	0.7261	5.55676	2.75e-13	1.77e-10
CG7650	3	UMvsIF	-0.648069	5.74181	1.53e-12	9.16e-10
Mec2	X	UMvsIF	1.21811	3.0591	2.29e-12	1.28e-09
CG12535	X	UMvsIF	1.46356	1.83212	3.84e-12	2.01e-09
CG9449	3	UMvsIF	0.808648	5.45181	1.4e-11	6.9e-09
snoRNA:Psi28S-1232	X	UMvsIF	1.92901	0.898841	3.32e-11	1.47e-08
Gs2	X	UMvsIF	0.783366	6.24505	3.32e-11	1.47e-08
CG10512	3	UMvsIF	0.586522	6.23269	4.78e-11	2e-08
CG8398	3	UMvsIF	0.668813	5.99455	6.87e-11	2.74e-08
cac	X	UMvsIF	1.15323	4.01307	8.63e-11	3.29e-08
CG1387	X	UMvsIF	2.12606	0.75297	1.36e-10	4.49e-08
CG5254	X	UMvsIF	1.03503	3.0857	1.37e-10	4.49e-08
CG2962	X	UMvsIF	2.7817	0.0904243	1.38e-10	4.49e-08
Cyp4e2	2	UMvsIF	1.30583	5.34355	1.39e-10	4.49e-08
CG30265	2	UMvsIF	1.04121	2.99342	1.94e-10	6.03e-08
CG2982	X	UMvsIF	0.55825	6.54502	2.46e-10	7.37e-08
CG32683	X	UMvsIF	1.85028	1.19909	2.59e-10	7.5e-08
CG3108	X	UMvsIF	-2.29984	0.439605	3.22e-10	9.01e-08
CG17896	X	UMvsIF	-1.06572	3.26091	3.45e-10	9.16e-08
CG5773	2	UMvsIF	1.44858	2.64995	3.5e-10	9.16e-08
lawc	X	UMvsIF	0.664011	5.12663	8.27e-10	2.1e-07
c11.1	X	UMvsIF	0.632523	5.18147	1.08e-09	2.65e-07
CG32850	4	UMvsIF	-0.80947	6.93866	1.29e-09	3.09e-07
CG18130	X	UMvsIF	1.51634	1.22256	2.23e-09	5.19e-07
CG7714	3	UMvsIF	1.95202	0.479721	2.31e-09	5.24e-07
CG2135	3	UMvsIF	-0.585753	5.58006	2.76e-09	6.08e-07
shakB	X	UMvsIF	1.67177	1.88207	3.51e-09	7.56e-07
Msh6	3	UMvsIF	-0.529637	7.12793	4.09e-09	8.59e-07
Oatp33Ea	2	UMvsIF	0.880605	4.04754	4.79e-09	9.76e-07
Cyp18a1	X	UMvsIF	1.24122	2.11675	4.89e-09	9.76e-07
obst-J	3	UMvsIF	1.94111	0.497161	5.35e-09	1.04e-06
CG6126	3	UMvsIF	1.17538	3.26403	6.08e-09	1.16e-06
CG5958	2	UMvsIF	0.609296	6.05653	6.22e-09	1.16e-06
be	X	UMvsIF	0.627301	7.09194	9.58e-09	1.75e-06
Nplp2	3	UMvsIF	0.621139	8.23515	1e-08	1.79e-06
MP1	3	UMvsIF	0.679172	4.46799	1.04e-08	1.82e-06
su(r)	X	UMvsIF	0.67709	5.70516	1.07e-08	1.83e-06
Efr	X	UMvsIF	1.24622	1.95213	1.36e-08	2.27e-06
CG15323	X	UMvsIF	1.70699	1.21542	1.54e-08	2.54e-06
CG3246	2	UMvsIF	0.622581	5.22092	1.78e-08	2.83e-06
CG2150	3	UMvsIF	1.09443	2.51921	1.79e-08	2.83e-06
CG10019	2	UMvsIF	1.46229	1.27745	2.23e-08	3.47e-06
Tsp42Ed	2	UMvsIF	1.47803	1.43794	2.65e-08	4.03e-06
Ac13E	X	UMvsIF	0.668763	4.16248	2.77e-08	4.14e-06
MED6	3	UMvsIF	-0.491241	6.08541	3.08e-08	4.54e-06
CR43963	X	UMvsIF	-1.35781	2.36148	3.55e-08	5.14e-06
CG14857	3	UMvsIF	0.770155	3.68198	3.69e-08	5.25e-06
CG2893	X	UMvsIF	0.963752	2.50175	4.03e-08	5.63e-06
Su(var)3-9	3	UMvsIF	-0.494492	7.06737	4.16e-08	5.72e-06
Drsl5	3	UMvsIF	0.740182	5.57208	4.28e-08	5.79e-06
l(1)G0255	X	UMvsIF	0.682991	5.02803	4.78e-08	6.37e-06
CG18745	3	UMvsIF	2.11623	0.139866	6.72e-08	8.8e-06
boly	2	UMvsIF	2.15122	0.662645	7.29e-08	9.4e-06
santa-maria	2	UMvsIF	1.46538	1.7709	7.52e-08	9.56e-06
CG3011	X	UMvsIF	0.706514	5.17725	7.9e-08	9.8e-06
CG4293	X	UMvsIF	0.550041	5.32789	7.94e-08	9.8e-06
CG31663	2	UMvsIF	3.35287	-0.370759	8.53e-08	1.04e-05
AnnIX	2	UMvsIF	0.538423	5.48083	9.69e-08	1.16e-05
Anxb11	2	UMvsIF	0.509953	6.61087	1.01e-07	1.2e-05
CG14628	X	UMvsIF	1.46858	0.958074	1.12e-07	1.31e-05
Xrp1	3	UMvsIF	1.05157	6.51465	1.14e-07	1.31e-05
Dgp-1	2	UMvsIF	-0.461673	6.0985	1.16e-07	1.31e-05
CG10993	X	UMvsIF	1.45581	1.03203	1.23e-07	1.38e-05
CG8128	X	UMvsIF	0.863026	3.40109	1.53e-07	1.69e-05
ssx	X	UMvsIF	-0.676681	7.97787	1.64e-07	1.78e-05
eIF4E-3	3	UMvsIF	1.64218	0.640145	1.66e-07	1.78e-05
CG15771	X	UMvsIF	0.661041	5.22703	1.95e-07	2.06e-05
Gbs-76A	3	UMvsIF	0.667506	5.45479	1.97e-07	2.06e-05
w	X	UMvsIF	0.468218	6.79349	2.06e-07	2.14e-05
CG15556	3	UMvsIF	0.777097	3.54793	2.58e-07	2.64e-05
CG31431	3	UMvsIF	0.478079	6.0308	4.59e-07	4.64e-05
CG32595	X	UMvsIF	1.81697	0.707603	5.56e-07	5.53e-05
CG6628	3	UMvsIF	1.27284	1.86424	5.66e-07	5.53e-05
CG32549	X	UMvsIF	0.719049	6.08999	5.67e-07	5.53e-05
Hk	X	UMvsIF	0.636482	3.96583	6.03e-07	5.79e-05
Bzd	X	UMvsIF	0.691627	4.21965	6.07e-07	5.79e-05
CG18304	2	UMvsIF	-0.434034	6.12505	6.82e-07	6.43e-05
CG10013	3	UMvsIF	1.27053	1.51379	7.15e-07	6.66e-05
CG32638	X	UMvsIF	-0.512491	5.43006	9.17e-07	8.45e-05
CG11378	X	UMvsIF	0.802287	2.87955	9.41e-07	8.58e-05
Tps1	2	UMvsIF	0.480137	7.16688	1.08e-06	9.68e-05
CG3038	X	UMvsIF	0.435673	7.04951	1.08e-06	9.68e-05
CG11444	X	UMvsIF	0.441131	6.78197	1.23e-06	0.000107521
CG10621	2	UMvsIF	0.475369	7.08434	1.23e-06	0.000107521
Es2	X	UMvsIF	0.5843	4.36226	1.26e-06	0.000109319
magu	2	UMvsIF	-0.475671	5.41825	1.38e-06	0.000117847
CG6912	3	UMvsIF	1.17495	1.82099	1.44e-06	0.000122087
BthD	X	UMvsIF	0.553076	6.4287	1.5e-06	0.000125671
CG14526	3	UMvsIF	1.10645	2.91809	1.55e-06	0.000128954
CG32432	3	UMvsIF	1.01166	2.34916	1.75e-06	0.00014352
CG3587	X	UMvsIF	0.837341	4.29195	1.76e-06	0.000143701
CG4615	X	UMvsIF	0.500831	5.45986	1.82e-06	0.000147142
aralar1	3	UMvsIF	1.09	2.22007	1.9e-06	0.00015189
GstE12	2	UMvsIF	0.568641	4.3283	2.1e-06	0.000165861
GstT4	X	UMvsIF	0.534684	4.7795	2.17e-06	0.000170272
CG1998	X	UMvsIF	-1.19854	1.50905	2.21e-06	0.000171506
CR43264	X	UMvsIF	0.838706	3.69299	2.35e-06	0.000180497
CG17374	3	UMvsIF	0.6356	5.684	2.4e-06	0.000182816
bcn92	X	UMvsIF	0.517938	5.03264	3.01e-06	0.000227368
CG34025	3	UMvsIF	0.652145	5.87525	3.07e-06	0.000230194
CG14438	X	UMvsIF	-0.616588	7.15341	3.52e-06	0.000261354
Crag	X	UMvsIF	0.842956	4.40498	3.82e-06	0.000281078
kar	3	UMvsIF	0.469103	5.34341	4.1e-06	0.000296922
CG11403	X	UMvsIF	0.483303	5.46087	4.11e-06	0.000296922
Hml	3	UMvsIF	1.22106	1.27805	4.2e-06	0.000298429
RhoGAP5A	X	UMvsIF	0.891704	2.18841	4.23e-06	0.000298429
CG4096	X	UMvsIF	0.485406	5.84201	4.23e-06	0.000298429
CG31705	2	UMvsIF	0.644421	4.71277	4.47e-06	0.000312124
GstE3	2	UMvsIF	1.54259	2.03674	4.7e-06	0.000326119
Tre1	X	UMvsIF	0.430045	6.92369	5.42e-06	0.000372549
CG17167	X	UMvsIF	0.56146	4.68817	5.68e-06	0.000387028
CG14204	X	UMvsIF	1.17553	1.26934	6.24e-06	0.000422316
CG6733	3	UMvsIF	1.68257	0.58574	8.56e-06	0.000571045
HP5	X	UMvsIF	-0.572556	7.13514	8.58e-06	0.000571045
NaPi-T	2	UMvsIF	0.552111	4.73533	9.33e-06	0.000615907
CG13893	3	UMvsIF	0.794981	3.65222	9.49e-06	0.000621824
CG2930	X	UMvsIF	0.533898	6.66887	9.58e-06	0.000623014
Smvt	3	UMvsIF	0.546483	7.6502	9.91e-06	0.000639439
upd2	X	UMvsIF	0.844927	3.38589	1e-05	0.000642696
CG7458	3	UMvsIF	0.636005	4.27234	1.13e-05	0.000715401
Ca-alpha1D	2	UMvsIF	0.62012	4.47109	1.18e-05	0.000744348
CG4335	3	UMvsIF	1.32028	1.10678	1.22e-05	0.0007648
CG14207	X	UMvsIF	0.421476	5.48549	1.24e-05	0.000768932
CG2875	X	UMvsIF	0.445896	6.44832	1.27e-05	0.000781912
Hmu	3	UMvsIF	-0.383439	6.84208	1.29e-05	0.000792198
CG14615	X	UMvsIF	0.768737	2.72147	1.3e-05	0.000792758
CDC45L	X	UMvsIF	0.619596	6.72079	1.42e-05	0.000855917
schlank	X	UMvsIF	-0.411882	6.65154	1.44e-05	0.000860421
rab3-GEF	3	UMvsIM	4.5484	5.76424	1.2e-276	1.01e-272
CG15236	2	UMvsIM	6.4816	4.06726	5.6e-213	2.35e-209
Corp	X	UMvsIM	3.67725	5.64957	1.47e-176	4.12e-173
skl	3	UMvsIM	3.25817	6.79732	1.29e-146	2.7e-143
Xrp1	3	UMvsIM	4.70772	6.51465	1.64e-104	2.74e-101
egr	2	UMvsIM	2.01454	6.11137	1.5e-102	2.09e-99
CG43144	2	UMvsIM	4.15241	4.05435	2.77e-102	3.32e-99
rpr	3	UMvsIM	2.94719	7.60356	2.28e-79	2.39e-76
CG1504	X	UMvsIM	3.336	3.59542	9.75e-78	9.09e-75
Dhc93AB	3	UMvsIM	3.64823	4.20399	2.13e-77	1.79e-74
CG12194	2	UMvsIM	2.65956	4.45824	1.96e-76	1.49e-73
CG11897	3	UMvsIM	2.22114	6.11792	5.9e-73	4.13e-70
CG1882	2	UMvsIM	1.67786	5.57277	2.51e-66	1.62e-63
Ef1alpha100E	3	UMvsIM	2.12965	4.55186	2.98e-66	1.78e-63
CG15479	2	UMvsIM	2.82928	3.37399	1.26e-63	7.06e-61
CG10916	2	UMvsIM	2.30676	4.1485	7.01e-61	3.67e-58
CG3008	2	UMvsIM	1.60221	5.60836	4.2e-56	2.07e-53
Camta	2	UMvsIM	2.17129	7.69661	2.25e-55	1.05e-52
Irbp	3	UMvsIM	1.73608	4.98471	4.29e-54	1.89e-51
GstD5	3	UMvsIM	3.43168	3.35888	5.21e-54	2.18e-51
Ku80	2	UMvsIM	1.59063	5.58869	1.04e-53	4.14e-51
mus205	2	UMvsIM	1.53624	5.69286	4.19e-53	1.6e-50
CG4080	3	UMvsIM	1.3181	6.33857	2.03e-49	7.4e-47
Pka-C3	3	UMvsIM	2.71973	3.19294	7.42e-46	2.59e-43
orb	3	UMvsIM	2.69919	2.9138	1.16e-45	3.89e-43
hid	3	UMvsIM	1.99125	7.1491	4.55e-45	1.47e-42
bocksbeutel	3	UMvsIM	1.25247	6.81844	9.14e-45	2.84e-42
CG1718	X	UMvsIM	1.42795	5.76201	4.28e-42	1.28e-39
CG42666	X	UMvsIM	2.58682	2.62514	3.73e-39	1.08e-36
CG1091	3	UMvsIM	1.27398	5.6052	1.4e-38	3.92e-36
mre11	2	UMvsIM	1.39872	5.57594	3.12e-38	8.43e-36
CG12264	2	UMvsIM	1.35521	5.42413	8.15e-38	2.14e-35
CG2017	3	UMvsIM	1.22078	5.72896	8.67e-38	2.2e-35
CG3448	3	UMvsIM	2.26598	2.92978	1.84e-37	4.53e-35
CG9836	3	UMvsIM	1.60823	5.37229	2.16e-37	5.18e-35
ref(2)P	2	UMvsIM	1.24443	6.96628	3.06e-37	7.12e-35
CG10445	3	UMvsIM	1.64528	4.33644	1.04e-36	2.37e-34
be	X	UMvsIM	1.38615	7.09194	1.16e-36	2.56e-34
lig3	3	UMvsIM	1.27839	4.78342	2.09e-32	4.5e-30
CG34266	3	UMvsIM	8.92796	0.09576	9.48e-32	1.99e-29
Rtnl1	2	UMvsIM	1.34872	9.63074	1.22e-31	2.49e-29
CG12171	3	UMvsIM	1.84022	3.65268	1.38e-31	2.76e-29
CG32532	X	UMvsIM	3.03405	1.37678	1.83e-31	3.57e-29
CG13204	2	UMvsIM	1.46093	4.16343	5.81e-31	1.11e-28
CG33988	2	UMvsIM	1.51053	4.00248	9.46e-30	1.76e-27
CG5205	3	UMvsIM	1.467	5.07498	1.06e-29	1.93e-27
CG18596	3	UMvsIM	1.11974	6.91623	1.15e-29	2.05e-27
sisA	X	UMvsIM	1.22442	5.7802	3.42e-29	5.98e-27
CG6272	3	UMvsIM	1.50052	4.89304	7.3e-28	1.25e-25
l(2)35Bg	2	UMvsIM	0.907978	6.52445	1.31e-25	2.2e-23
kni	3	UMvsIM	-0.989805	6.15823	2.89e-25	4.75e-23
Mdr49	2	UMvsIM	1.44493	3.72811	7.85e-25	1.27e-22
p53	3	UMvsIM	0.951185	5.46875	4.74e-24	7.51e-22
spn-E	3	UMvsIM	1.05905	6.07411	5.32e-24	8.26e-22
CG15482	2	UMvsIM	1.93621	2.31976	1.01e-23	1.54e-21
CG6512	3	UMvsIM	0.908385	6.6856	1.42e-23	2.13e-21
CG6171	3	UMvsIM	1.00334	5.09663	3.87e-22	5.7e-20
HBS1	3	UMvsIM	0.993374	6.11632	6.66e-22	9.64e-20
upd1	X	UMvsIM	0.943431	5.55676	8.68e-22	1.23e-19
CG15628	2	UMvsIM	1.14181	7.70731	9.4e-22	1.31e-19
Qtzl	2	UMvsIM	1.44897	3.63209	2.08e-21	2.86e-19
CG5130	3	UMvsIM	1.0819	4.70554	2.45e-21	3.32e-19
CG4502	2	UMvsIM	1.25772	4.39749	4.74e-21	6.31e-19
rad50	2	UMvsIM	1.19387	6.19109	5.24e-21	6.86e-19
CG43955	3	UMvsIM	4.28649	0.258108	8.87e-21	1.14e-18
CG18213	3	UMvsIM	0.974296	6.15133	4.83e-20	6.14e-18
mspo	2	UMvsIM	3.23565	1.10856	6.56e-20	8.22e-18
CG15556	3	UMvsIM	1.3279	3.54793	9.11e-20	1.12e-17
CG2076	X	UMvsIM	1.30852	4.40314	4.17e-19	5.07e-17
Shroom	2	UMvsIM	0.829536	6.36482	5.28e-19	6.33e-17
agt	3	UMvsIM	1.78733	1.99413	8.61e-19	1.02e-16
wbl	2	UMvsIM	-1.21541	4.78929	9.36e-19	1.09e-16
CG9945	2	UMvsIM	0.748589	6.3909	1.11e-18	1.27e-16
CG1582	X	UMvsIM	0.776124	6.49721	2.16e-18	2.45e-16
CG16820	2	UMvsIM	1.79775	2.97197	4.08e-18	4.57e-16
CG31728	2	UMvsIM	2.3485	0.792253	5.68e-18	6.26e-16
CG14545	3	UMvsIM	1.32772	3.91346	1.3e-17	1.41e-15
CG44153	2	UMvsIM	2.29158	0.842215	1.32e-17	1.41e-15
Tep4	2	UMvsIM	1.26267	4.96133	1.46e-17	1.55e-15
CG32850	4	UMvsIM	-1.14361	6.93866	1.53e-17	1.61e-15
upd2	X	UMvsIM	1.59734	3.38589	1.74e-17	1.8e-15
sra	3	UMvsIM	0.965086	4.78791	1.81e-17	1.85e-15
Cul-2	2	UMvsIM	1.15933	8.32199	5.45e-17	5.51e-15
CG2225	2	UMvsIM	1.4672	2.53057	6.07e-17	6.06e-15
Traf4	2	UMvsIM	0.915059	9.19062	6.57e-17	6.48e-15
CG15480	2	UMvsIM	0.792737	7.05599	8.02e-17	7.83e-15
CR31451	3	UMvsIM	1.36216	2.75607	1.15e-16	1.11e-14
Mrp4	3	UMvsIM	1.19862	3.8966	3.57e-16	3.39e-14
lft	2	UMvsIM	0.860618	5.49331	3.6e-16	3.39e-14
CG9121	2	UMvsIM	-1.05325	4.08163	4.02e-16	3.75e-14
Inx3	3	UMvsIM	0.888969	10.2366	4.14e-16	3.81e-14
rt	3	UMvsIM	1.04479	4.52718	7.47e-16	6.81e-14
ey	4	UMvsIM	0.778521	5.33022	2.5e-15	2.26e-13
lama	3	UMvsIM	0.9118	6.72051	2.65e-15	2.37e-13
cv-2	2	UMvsIM	0.738467	5.83439	2.86e-15	2.53e-13
GstD6	3	UMvsIM	2.8244	-0.0282728	5.24e-15	4.58e-13
Mhc	2	UMvsIM	1.55936	2.04556	7.39e-15	6.39e-13
CG1347	3	UMvsIM	1.02918	7.34433	8.55e-15	7.32e-13
CG5664	3	UMvsIM	0.82826	5.5322	1.26e-14	1.07e-12
Lst8	X	UMvsIM	0.698828	6.05845	1.95e-14	1.63e-12
CG9646	2	UMvsIM	0.944495	4.84844	2.4e-14	1.99e-12
CG6191	2	UMvsIM	0.81322	5.59019	2.99e-14	2.46e-12
CG2909	X	UMvsIM	1.15991	3.6342	3.37e-14	2.75e-12
CG13565	2	UMvsIM	1.39723	2.94514	3.48e-14	2.81e-12
rdgA	X	UMvsIM	2.60136	0.692798	3.89e-14	3.11e-12
spo	3	UMvsIM	1.08951	4.69776	8.51e-14	6.74e-12
BicD	2	UMvsIM	1.37444	3.48544	1.12e-13	8.78e-12
CG1850	2	UMvsIM	1.08331	3.50832	1.34e-13	1.04e-11
CG10638	3	UMvsIM	0.806567	5.48353	1.5e-13	1.15e-11
BBS4	2	UMvsIM	1.30825	2.78423	1.82e-13	1.39e-11
CG33494	3	UMvsIM	1.52275	3.35702	1.9e-13	1.44e-11
CG7457	3	UMvsIM	0.888081	5.80938	2.07e-13	1.55e-11
Coop	2	UMvsIM	0.789144	5.85926	2.21e-13	1.64e-11
CG5111	3	UMvsIM	1.55876	2.03757	3.29e-13	2.42e-11
pyd	3	UMvsIM	0.958851	10.2901	3.61e-13	2.63e-11
Cyp309a1	2	UMvsIM	1.80688	1.36975	4.2e-13	3.03e-11
CG31694	2	UMvsIM	0.735375	7.6844	5.39e-13	3.87e-11
CG43921	X	UMvsIM	2.8365	0.118476	6.96e-13	4.95e-11
RnrL	2	UMvsIM	0.818907	7.7455	7.58e-13	5.35e-11
Msp-300	3	UMvsIM	0.774108	7.2339	7.9e-13	5.51e-11
beat-IIIc	2	UMvsIM	1.10603	4.48165	7.95e-13	5.51e-11
CG10764	2	UMvsIM	1.86125	1.02058	9.55e-13	6.56e-11
CG9987	2	UMvsIM	1.01919	5.49824	1.13e-12	7.7e-11
mbf1	3	UMvsIM	0.632889	7.03928	1.96e-12	1.32e-10
Pcaf	3	UMvsIM	0.737554	7.47851	1.97e-12	1.32e-10
Cyp9f2	3	UMvsIM	1.19661	3.15687	2.11e-12	1.4e-10
egl	2	UMvsIM	0.917326	4.49913	2.18e-12	1.44e-10
CG8398	3	UMvsIM	0.71671	5.99455	2.39e-12	1.56e-10
CG17904	2	UMvsIM	0.840702	5.54553	3.48e-12	2.26e-10
dac	2	UMvsIM	-1.02743	4.48312	3.5e-12	2.26e-10
kay	3	UMvsIM	0.765523	5.49471	3.8e-12	2.44e-10
Slc45-1	3	UMvsIM	0.911607	6.67092	5.14e-12	3.27e-10
Cyt-b5-r	2	UMvsIM	0.980698	4.79858	5.38e-12	3.39e-10
pes	2	UMvsIM	0.594142	6.25145	6.69e-12	4.19e-10
CG4341	2	UMvsIM	1.66962	1.05412	7.6e-12	4.72e-10
CG42553	3	UMvsIM	1.12461	3.443	9.69e-12	5.98e-10
fd96Cb	3	UMvsIM	-1.10043	4.67398	1.04e-11	6.4e-10
bgm	2	UMvsIM	0.904093	3.9142	1.17e-11	7.08e-10
osm-1	3	UMvsIM	2.40945	0.0287782	1.95e-11	1.17e-09
CG18605	2	UMvsIM	1.46785	1.59313	2.2e-11	1.32e-09
CG1387	X	UMvsIM	2.19936	0.75297	2.31e-11	1.37e-09
Lig4	X	UMvsIM	0.937817	3.9641	2.46e-11	1.45e-09
RecQ4	3	UMvsIM	0.575274	6.24031	2.52e-11	1.48e-09
CG9065	X	UMvsIM	0.927331	3.44905	2.8e-11	1.63e-09
GstD4	3	UMvsIM	1.96593	0.585922	3.45e-11	1.99e-09
CG30389	2	UMvsIM	0.718733	7.57333	4.2e-11	2.41e-09
CG5953	2	UMvsIM	1.29836	3.0724	5.56e-11	3.17e-09
grn	3	UMvsIM	-0.651284	6.07791	6.15e-11	3.49e-09
CG30272	2	UMvsIM	0.802136	5.63934	6.72e-11	3.78e-09
CG16815	2	UMvsIM	1.49026	2.35191	8.74e-11	4.89e-09
CG18547	3	UMvsIM	1.54617	1.96034	1.02e-10	5.69e-09
wun	2	UMvsIM	-0.729547	4.89499	1.13e-10	6.24e-09
dpr17	3	UMvsIM	1.53207	1.52327	1.17e-10	6.42e-09
CG31343	3	UMvsIM	2.21002	0.477291	1.28e-10	6.98e-09
Hsp23	3	UMvsIM	0.852353	6.00962	1.51e-10	8.2e-09
capt	2	UMvsIM	0.627557	6.20815	1.54e-10	8.29e-09
Lerp	3	UMvsIM	0.952137	3.42786	1.62e-10	8.65e-09
CG5493	2	UMvsIM	-1.69533	2.54515	1.66e-10	8.76e-09
Wnt2	2	UMvsIM	-0.640058	5.89635	1.66e-10	8.76e-09
CG14814	X	UMvsIM	-0.58585	6.37187	1.71e-10	8.99e-09
toe	3	UMvsIM	-1.25149	3.19969	1.79e-10	9.31e-09
CG32054	3	UMvsIM	1.19865	2.4032	1.82e-10	9.43e-09
vvl	3	UMvsIM	-1.11255	7.37641	1.96e-10	1.01e-08
CG34417	X	UMvsIM	0.915912	4.00159	3.48e-10	1.78e-08
CG9222	2	UMvsIM	1.72695	2.77457	3.51e-10	1.78e-08
CG14441	X	UMvsIM	0.771646	6.48154	3.56e-10	1.8e-08
CG11069	3	UMvsIM	-1.10594	3.49957	3.91e-10	1.96e-08
CG34224	2	UMvsIM	-0.615433	6.30195	4.14e-10	2.07e-08
wfs1	3	UMvsIM	0.602575	5.8058	4.39e-10	2.18e-08
yellow-e2	3	UMvsIM	-0.635578	4.99558	4.48e-10	2.21e-08
tok	3	UMvsIM	0.84541	5.62992	5.16e-10	2.53e-08
CG6125	3	UMvsIM	1.49284	3.26687	6.63e-10	3.23e-08
Ect3	3	UMvsIM	0.54302	6.68566	7.04e-10	3.41e-08
eyg	3	UMvsIM	-0.774136	4.19889	7.14e-10	3.44e-08
Sesn	2	UMvsIM	0.597215	6.94072	7.17e-10	3.44e-08
CG30427	2	UMvsIM	1.22184	2.0839	7.25e-10	3.46e-08
l(1)sc	X	UMvsIM	-0.643499	7.37532	7.85e-10	3.72e-08
p115	X	UMvsIM	0.546402	6.52399	8.99e-10	4.24e-08
CG17816	3	UMvsIM	1.50431	3.26274	9.13e-10	4.28e-08
Jafrac1	X	UMvsIM	1.12221	2.6093	1.02e-09	4.77e-08
CG18745	3	UMvsIM	2.34192	0.139866	1.06e-09	4.91e-08
CG32428	3	UMvsIM	-0.618388	7.44143	1.09e-09	5e-08
Ate1	2	UMvsIM	0.646796	5.54792	1.25e-09	5.73e-08
bcn92	X	UMvsIM	0.663632	5.03264	1.39e-09	6.28e-08
AnnIX	3	UMvsIM	0.607738	5.48083	1.39e-09	6.28e-08
boly	2	UMvsIM	2.35903	0.662645	1.39e-09	6.28e-08
Ret	2	UMvsIM	0.615523	6.17691	1.41e-09	6.31e-08
CG18131	2	UMvsIM	1.40681	1.64881	1.44e-09	6.38e-08
CG1607	3	UMvsIM	1.23362	1.84004	1.44e-09	6.38e-08
Pms2	2	UMvsIM	0.569439	5.89138	1.45e-09	6.41e-08
CG32369	3	UMvsIM	1.07935	4.72185	1.53e-09	6.71e-08
Mmp2	2	UMvsIM	1.74183	3.45006	1.54e-09	6.71e-08
CG31809	2	UMvsIM	1.97948	0.935033	1.65e-09	7.16e-08
blow	2	UMvsIM	-1.54378	3.57133	1.94e-09	8.38e-08
Gclc	X	UMvsIM	1.43025	1.90733	2.09e-09	8.99e-08
CG3714	2	UMvsIM	0.992769	3.31207	2.14e-09	9.16e-08
CG32280	3	UMvsIM	0.582704	5.87445	2.22e-09	9.46e-08
halo	2	UMvsIM	1.33005	4.37986	2.33e-09	9.86e-08
CG4194	X	UMvsIM	-0.56489	6.1495	2.55e-09	1.08e-07
unc-4	X	UMvsIM	-2.11201	0.679382	2.64e-09	1.11e-07
RpA-70	3	UMvsIM	0.635912	8.74465	2.96e-09	1.24e-07
LKR	2	UMvsIM	0.677516	6.35367	2.98e-09	1.24e-07
Ubx	3	UMvsIM	-0.654079	7.01275	3.11e-09	1.29e-07
stc	2	UMvsIM	0.568666	7.11003	3.79e-09	1.56e-07
knrl	3	UMvsIM	-0.768553	5.7273	4.2e-09	1.72e-07
CG43078	3	UMvsIM	1.53439	0.927047	4.59e-09	1.87e-07
opa	3	UMvsIM	-0.75935	4.96623	4.91e-09	1.99e-07
CG33275	3	UMvsIM	1.37091	3.53553	5.88e-09	2.37e-07
CG32432	3	UMvsIM	1.19856	2.34916	6.63e-09	2.66e-07
CG9068	2	UMvsIM	1.25991	1.75099	6.67e-09	2.66e-07
schlank	X	UMvsIM	-0.548678	6.65154	7.14e-09	2.84e-07
fs(1)M3	X	UMvsIM	1.13952	1.72374	7.93e-09	3.13e-07
CG11638	X	UMvsIM	1.33745	2.11928	7.96e-09	3.13e-07
GalNAc-T2	X	UMvsIM	-0.534947	5.78253	9.11e-09	3.56e-07
CG10013	3	UMvsIM	1.44247	1.51379	9.12e-09	3.56e-07
CG12493	3	UMvsIM	1.13079	3.26871	1.08e-08	4.18e-07
Oatp33Ea	2	UMvsIM	0.859234	4.04754	1.11e-08	4.29e-07
kek1	2	UMvsIM	0.821489	4.65226	1.16e-08	4.46e-07
GstE9	2	UMvsIM	0.910983	4.92627	1.26e-08	4.81e-07
ems	3	UMvsIM	-0.492138	6.40135	1.27e-08	4.83e-07
CycJ	3	UMvsIM	1.1873	1.71746	1.31e-08	4.96e-07
ppk20	3	UMvsIM	-1.14354	1.99484	1.34e-08	5.08e-07
Lrt	2	UMvsIM	0.480821	6.34022	1.36e-08	5.12e-07
Lim1	X	UMvsIM	-1.37611	2.73065	1.43e-08	5.35e-07
Tps1	2	UMvsIM	0.55664	7.16688	1.44e-08	5.37e-07
CR32207	3	UMvsIM	0.757284	4.87658	1.5e-08	5.56e-07
Mur82C	3	UMvsIM	1.38398	1.23686	1.66e-08	6.09e-07
Myo28B1	2	UMvsIM	0.889038	3.65436	1.66e-08	6.09e-07
HmgZ	2	UMvsIM	-0.690699	9.81982	1.71e-08	6.27e-07
CG14054	X	UMvsIM	1.45283	1.33019	1.72e-08	6.29e-07
bowl	2	UMvsIM	-0.768656	7.39704	1.76e-08	6.39e-07
BI-1	3	UMvsIM	0.523628	6.11351	1.78e-08	6.42e-07
Tsp42Ed	2	UMvsIM	1.47582	1.43794	1.8e-08	6.48e-07
mthl8	3	UMvsIM	0.536423	6.70365	1.81e-08	6.48e-07
CG9021	2	UMvsIM	1.19375	1.70787	1.87e-08	6.65e-07
CG17883	2	UMvsIM	-0.665657	6.99026	1.87e-08	6.65e-07
Dark	2	UMvsIM	0.646518	7.25286	2.13e-08	7.55e-07
CR43282	3	UMvsIM	1.0533	2.34805	2.17e-08	7.65e-07
CG6126	3	UMvsIM	1.12383	3.26403	2.32e-08	8.15e-07
aret	2	UMvsIM	0.98276	2.97912	2.56e-08	8.95e-07
CG2064	2	UMvsIM	0.760191	3.62691	2.58e-08	8.97e-07
Acer	2	UMvsIM	0.630185	7.76305	2.69e-08	9.34e-07
Cyp310a1	2	UMvsIM	0.596417	5.27975	2.71e-08	9.35e-07
dap	2	UMvsIM	-1.12105	8.90745	3.23e-08	1.11e-06
MYPT-75D	3	UMvsIM	0.480616	6.61118	3.41e-08	1.17e-06
CG16947	2	UMvsIM	0.9153	2.43109	3.59e-08	1.22e-06
Ald	3	UMvsIM	0.499284	6.03967	3.7e-08	1.26e-06
ZnT63C	3	UMvsIM	0.556198	7.40649	3.74e-08	1.27e-06
wus	X	UMvsIM	0.921941	3.71748	3.98e-08	1.34e-06
santa-maria	2	UMvsIM	1.4832	1.7709	4.05e-08	1.36e-06
Cct1	3	UMvsIM	0.461705	6.92081	4.68e-08	1.56e-06
CG4558	X	UMvsIM	-0.598563	5.43366	5.12e-08	1.7e-06
pncr013:4	4	UMvsIM	-0.604494	5.22928	5.18e-08	1.72e-06
nemy	2	UMvsIM	0.553444	6.00345	5.21e-08	1.72e-06
ac	X	UMvsIM	-0.520085	5.78422	5.42e-08	1.78e-06
CG18522	3	UMvsIM	1.45142	0.867523	5.76e-08	1.89e-06
scyl	3	UMvsIM	1.0459	9.24835	5.8e-08	1.89e-06
hay	3	UMvsIM	0.486437	5.73616	5.99e-08	1.95e-06
disco-r	X	UMvsIM	-0.92185	4.60854	6.1e-08	1.97e-06
Drsl5	3	UMvsIM	0.729571	5.57208	6.21e-08	2e-06
CG6490	3	UMvsIM	2.10956	0.134585	6.53e-08	2.1e-06
Nc73EF	3	UMvsIM	0.52135	5.88295	6.62e-08	2.12e-06
Gbs-76A	3	UMvsIM	0.687564	5.45479	7.92e-08	2.52e-06
Hmt-1	3	UMvsIM	0.526757	5.9872	8.05e-08	2.56e-06
CG13692	2	UMvsIM	1.37731	1.26515	8.82e-08	2.79e-06
Sug	3	UMvsIM	0.452811	6.07584	9.3e-08	2.93e-06
CG42613	3	UMvsIM	1.23171	2.83191	9.62e-08	3.02e-06
B4	2	UMvsIM	0.643215	5.24931	9.75e-08	3.05e-06
POSH	2	UMvsIM	0.559028	5.65316	1.03e-07	3.2e-06
ec	X	UMvsIM	-0.708229	7.85094	1.04e-07	3.21e-06
Hsp27	3	UMvsIM	0.676942	5.50294	1.04e-07	3.21e-06
CG17278	3	UMvsIM	0.590207	5.30296	1.06e-07	3.28e-06
fog	X	UMvsIM	0.64392	5.95027	1.1e-07	3.38e-06
Dl	3	UMvsIM	-0.621526	9.2191	1.17e-07	3.58e-06
Lon	3	UMvsIM	0.664765	6.82504	1.23e-07	3.74e-06
CG34007	2	UMvsIM	-0.962404	2.5942	1.23e-07	3.74e-06
z	X	UMvsIM	-0.465769	6.98798	1.25e-07	3.8e-06
CG42806	2	UMvsIM	-0.502072	5.41849	1.32e-07	3.98e-06
c11.1	X	UMvsIM	0.543856	5.18147	1.47e-07	4.43e-06
CG30265	2	UMvsIM	0.862961	2.99342	1.53e-07	4.59e-06
CG42324	3	UMvsIM	1.36412	3.04414	1.54e-07	4.61e-06
nahoda	2	UMvsIM	0.53804	4.97457	1.56e-07	4.64e-06
CG8086	2	UMvsIM	1.56023	0.728214	1.6e-07	4.74e-06
Hml	3	UMvsIM	1.36013	1.27805	1.74e-07	5.14e-06
Idgf4	X	UMvsIM	0.59495	4.99149	2.02e-07	5.95e-06
CG15876	3	UMvsIM	2.0189	0.404649	2.05e-07	6.01e-06
CG14869	3	UMvsIM	1.12379	2.32414	2.11e-07	6.17e-06
Jheh2	2	UMvsIM	0.760512	3.1806	2.15e-07	6.25e-06
Alr	X	UMvsIM	0.731628	3.8127	2.24e-07	6.51e-06
CG13887	3	UMvsIM	0.521736	6.74086	2.26e-07	6.53e-06
Smvt	3	UMvsIM	0.639681	7.6502	2.29e-07	6.59e-06
CG10738	3	UMvsIM	2.03636	-0.0266556	2.46e-07	7.06e-06
CG32638	X	UMvsIM	-0.533009	5.43006	2.62e-07	7.49e-06
l(3)mbn	3	UMvsIM	0.913613	2.44416	2.68e-07	7.66e-06
Clbn	3	UMvsIM	0.724028	5.15733	2.92e-07	8.31e-06
brk	X	UMvsIM	-0.605128	6.47198	2.93e-07	8.32e-06
CG42668	3	UMvsIM	0.630169	5.20339	3e-07	8.47e-06
Gyc-89Db	3	UMvsIM	1.646	0.0346191	3.23e-07	9.08e-06
CG5805	3	UMvsIM	0.657662	3.86807	3.4e-07	9.54e-06
CG8468	2	UMvsIM	0.648618	7.47682	3.48e-07	9.74e-06
l(1)G0193	X	UMvsIM	-0.511406	6.43649	3.54e-07	9.87e-06
mab-21	X	UMvsIM	-0.870559	4.65548	3.57e-07	9.93e-06
Ttc19	2	UMvsIM	0.608743	5.03909	3.61e-07	9.99e-06
CG4335	3	UMvsIM	1.49242	1.10678	3.73e-07	1.03e-05
CG32436	3	UMvsIM	0.89414	1.98832	4.01e-07	1.1e-05
CG3609	2	UMvsIM	0.6914	4.69832	4.12e-07	1.13e-05
CG11905	3	UMvsIM	-1.65895	1.94972	4.2e-07	1.15e-05
disco	X	UMvsIM	-0.541184	5.80938	4.24e-07	1.16e-05
CG10444	2	UMvsIM	0.623807	4.17471	4.44e-07	1.21e-05
Hip14	3	UMvsIM	0.48103	6.1367	4.46e-07	1.21e-05
CG16758	3	UMvsIM	0.527778	5.61137	4.75e-07	1.28e-05
Cad74A	3	UMvsIM	0.484199	6.53949	4.83e-07	1.3e-05
esn	2	UMvsIM	-0.913909	4.04406	4.88e-07	1.31e-05
CG33178	X	UMvsIM	0.859328	2.5974	4.94e-07	1.32e-05
synaptogyrin	3	UMvsIM	0.817761	3.20144	5.27e-07	1.4e-05
CG31792	2	UMvsIM	0.873374	3.79173	5.35e-07	1.42e-05
PH4alphaSG2	3	UMvsIM	-1.64411	1.67942	5.52e-07	1.46e-05
mfas	3	UMvsIM	0.548462	7.4855	5.9e-07	1.56e-05
hig	2	UMvsIM	0.835108	3.90007	6e-07	1.58e-05
CG31549	3	UMvsIM	1.04152	3.15157	6.17e-07	1.62e-05
fdy	Y	UMvsIM	0.633605	4.31938	6.27e-07	1.64e-05
CG13954	2	UMvsIM	0.953014	2.00863	6.61e-07	1.72e-05
CG13624	3	UMvsIM	0.5783	6.35103	6.94e-07	1.8e-05
wun2	2	UMvsIM	-0.561461	7.4591	6.97e-07	1.8e-05
mus210	2	UMvsIM	0.669094	7.79276	7.07e-07	1.83e-05
dream	2	UMvsIM	0.779173	2.71503	7.23e-07	1.86e-05
ver	3	UMvsIM	0.633404	4.58769	7.37e-07	1.89e-05
ninaD	2	UMvsIM	1.64988	1.05401	7.82e-07	2e-05
aay	3	UMvsIM	0.446997	6.98188	7.9e-07	2.01e-05
CG5867	2	UMvsIM	1.48163	0.658084	9.2e-07	2.34e-05
cactin	X	UMvsIM	0.474721	6.06688	9.27e-07	2.35e-05
CG34025	3	UMvsIM	0.684107	5.87525	9.45e-07	2.39e-05
CG2150	3	UMvsIM	0.957539	2.51921	9.48e-07	2.39e-05
B-H2	X	UMvsIM	-0.845598	2.87907	9.59e-07	2.41e-05
Dh31-R1	3	UMvsIM	1.15771	1.87803	9.99e-07	2.5e-05
ebd2	3	UMvsIM	0.625072	4.18463	1.02e-06	2.55e-05
Fer2LCH	3	UMvsIM	0.530908	9.03924	1.02e-06	2.55e-05
CG10019	2	UMvsIM	1.29594	1.27745	1.04e-06	2.58e-05
en	2	UMvsIM	-0.429442	6.896	1.05e-06	2.6e-05
Dys	3	UMvsIM	0.862816	5.2688	1.06e-06	2.62e-05
DNApol-delta	3	UMvsIM	0.474249	5.59732	1.09e-06	2.68e-05
stumps	3	UMvsIM	-0.616009	7.05252	1.09e-06	2.68e-05
Aats-ala	2	UMvsIM	0.431604	6.68915	1.13e-06	2.77e-05
CG7857	3	UMvsIM	0.716728	3.28209	1.14e-06	2.79e-05
Cyp18a1	X	UMvsIM	1.03151	2.11675	1.19e-06	2.9e-05
pip	3	UMvsIM	-1.35519	5.49212	1.36e-06	3.29e-05
CG12054	3	UMvsIM	-0.439984	7.18148	1.36e-06	3.29e-05
CG31663	2	UMvsIM	3.13562	-0.370759	1.39e-06	3.34e-05
CG12531	X	UMvsIM	1.07075	1.79958	1.44e-06	3.46e-05
CG14464	2	UMvsIM	-0.567102	6.97235	1.45e-06	3.48e-05
nbs	3	UMvsIM	0.602967	5.57241	1.48e-06	3.54e-05
UbcD4	3	UMvsIM	0.932331	3.95292	1.49e-06	3.54e-05
CG13894	3	UMvsIM	-0.500886	5.13762	1.51e-06	3.59e-05
Ctf4	2	UMvsIM	0.506314	5.80455	1.56e-06	3.69e-05
eIF6	2	UMvsIM	0.525869	6.70969	1.58e-06	3.73e-05
sob	2	UMvsIM	-0.441216	5.6143	1.58e-06	3.73e-05
cher	3	UMvsIM	0.609918	5.89286	1.71e-06	4.01e-05
CG11327	2	UMvsIM	0.865708	2.94034	1.72e-06	4.01e-05
CG3999	3	UMvsIM	0.637947	5.88215	1.72e-06	4.01e-05
CG6628	3	UMvsIM	1.20267	1.86424	1.72e-06	4.01e-05
aralar1	3	UMvsIM	1.08892	2.22007	1.82e-06	4.23e-05
CG5343	2	UMvsIM	-0.436925	5.95843	1.83e-06	4.25e-05
Sodh-1	3	UMvsIM	0.933824	4.65969	1.86e-06	4.3e-05
NaPi-T	2	UMvsIM	0.589431	4.73533	1.87e-06	4.3e-05
CG18110	3	UMvsIM	-1.02793	1.86162	1.87e-06	4.3e-05
Ca-alpha1D	2	UMvsIM	0.671455	4.47109	2.01e-06	4.6e-05
CG8202	3	UMvsIM	-0.413665	6.36247	2.08e-06	4.76e-05
Cbs	X	UMvsIM	0.76159	4.42278	2.11e-06	4.8e-05
TfIIA-L	3	UMvsIM	0.499299	7.62267	2.13e-06	4.82e-05
Hey	2	UMvsIM	-1.5793	1.71334	2.13e-06	4.82e-05
DNApol-eta	3	UMvsIM	0.510567	5.56969	2.17e-06	4.91e-05
CG17672	3	UMvsIM	-0.685494	4.61435	2.43e-06	5.48e-05
Awh	3	UMvsIM	-0.610541	4.63566	2.47e-06	5.56e-05
Lac	2	UMvsIM	-0.510046	9.4111	2.53e-06	5.67e-05
Galt	2	UMvsIM	0.58411	5.99651	2.57e-06	5.74e-05
Obp99a	3	UMvsIM	-0.545929	9.97501	2.62e-06	5.84e-05
timeout	3	UMvsIM	0.455759	5.66901	2.68e-06	5.96e-05
CG11710	X	UMvsIM	0.539453	5.27507	2.71e-06	5.99e-05
CG9265	2	UMvsIM	2.14463	0.77068	2.71e-06	5.99e-05
CG14591	2	UMvsIM	1.05897	2.40391	2.74e-06	6.05e-05
CG1597	X	UMvsIM	-0.433661	6.75976	2.85e-06	6.28e-05
aos	3	UMvsIM	0.479768	7.07506	3.03e-06	6.66e-05
ldbr	3	UMvsIM	-0.501382	5.33157	3.06e-06	6.7e-05
CG9531	2	UMvsIM	0.669631	4.23841	3.1e-06	6.78e-05
CG8791	2	UMvsIM	0.652426	3.76951	3.12e-06	6.79e-05
cn	2	UMvsIM	0.520166	7.83349	3.19e-06	6.93e-05
DNApol-epsilon	3	UMvsIM	0.463012	6.74747	3.2e-06	6.94e-05
eIF4E-3	3	UMvsIM	1.47822	0.640145	3.22e-06	6.95e-05
blanks	3	UMvsIM	0.696194	4.86856	3.29e-06	7.09e-05
CG11417	X	UMvsIM	-0.401002	6.65443	3.37e-06	7.24e-05
PEK	3	UMvsIM	0.420473	5.91399	3.51e-06	7.54e-05
dhd	X	UMvsIM	1.12932	1.27981	3.59e-06	7.67e-05
CG17493	2	UMvsIM	-0.570567	8.40805	3.61e-06	7.7e-05
trh	3	UMvsIM	-0.485947	6.88568	3.82e-06	8.13e-05
CG8654	2	UMvsIM	0.563022	5.4882	3.88e-06	8.23e-05
CG7208	3	UMvsIM	0.86231	2.4802	3.9e-06	8.25e-05
CG11436	X	UMvsIM	-0.456258	5.18175	3.91e-06	8.25e-05
CG33099	3	UMvsIM	0.517461	7.29335	3.91e-06	8.25e-05
CG7229	2	UMvsIM	-1.04143	1.94387	3.95e-06	8.31e-05
mAcR-60C	3	UMvsIM	1.19083	1.25571	4.42e-06	9.25e-05
CG8097	X	UMvsIM	0.56244	5.75908	4.42e-06	9.25e-05
Rbp1-like	X	UMvsIM	-0.491713	8.02354	4.45e-06	9.29e-05
CG11275	2	UMvsIM	0.775497	3.3914	4.59e-06	9.56e-05
mus301	3	UMvsIM	0.509317	4.7781	4.73e-06	9.82e-05
CG5958	2	UMvsIM	0.479489	6.05653	4.79e-06	9.93e-05
RhoBTB	3	UMvsIM	0.478434	5.47407	4.97e-06	0.000102744
CG7298	3	UMvsIM	1.00011	2.00842	5.05e-06	0.000104139
Dr	3	UMvsIM	-0.515951	5.95293	5.14e-06	0.000105531
a6	X	UMvsIM	-0.443537	5.83809	5.15e-06	0.000105531
danr	3	UMvsIM	0.630725	4.02638	5.18e-06	0.000105865
CG7369	3	UMvsIM	0.4235	6.089	5.55e-06	0.000113313
dan	3	UMvsIM	0.589641	5.96263	5.6e-06	0.000114024
JhI-1	2	UMvsIM	0.45259	5.30965	5.65e-06	0.000114791
CG4168	2	UMvsIM	-1.45156	0.406197	5.68e-06	0.000115129
L	2	UMvsIM	-0.416072	6.90785	5.74e-06	0.000115933
Snoo	2	UMvsIM	1.24621	1.09557	5.78e-06	0.000116531
CG31813	2	UMvsIM	-3.7337	0.402579	6.08e-06	0.000122335
crl	X	UMvsIM	-0.406848	6.76088	6.17e-06	0.000123751
conv	2	UMvsIM	0.485698	5.7261	6.23e-06	0.000124772
CG31705	2	UMvsIM	0.633064	4.71277	6.31e-06	0.00012599
sc	X	UMvsIM	-0.54829	4.9123	6.33e-06	0.00012614
CG11576	3	UMvsIM	0.581201	4.49421	6.38e-06	0.000126728
Mekk1	3	UMvsIM	0.513492	4.71205	6.42e-06	0.000127355
CG10625	3	UMvsIM	1.66984	0.0743438	6.44e-06	0.000127384
CG6664	3	UMvsIM	0.475277	5.20434	6.69e-06	0.000131938
tld	3	UMvsIM	-0.436347	5.93654	6.8e-06	0.000133878
CG1463	X	UMvsIM	-0.432979	6.02145	6.82e-06	0.000133982
CG1236	3	UMvsIM	0.431191	6.26297	6.88e-06	0.000134843
proPO45	2	UMvsIM	0.667943	4.38744	6.91e-06	0.000135125
inv	2	UMvsIM	-0.425038	6.08345	7.34e-06	0.000143139
CG4500	2	UMvsIM	0.494206	7.98146	7.36e-06	0.000143139
Tsp3A	X	UMvsIM	-0.420728	5.82796	7.44e-06	0.000144394
Inos	2	UMvsIM	0.562444	7.11488	7.5e-06	0.0001453
Trl	3	UMvsIM	-0.736349	5.62127	7.54e-06	0.000145653
CG13868	2	UMvsIM	-0.455818	7.27429	7.64e-06	0.000147268
CG15534	3	UMvsIM	1.70349	0.0462502	7.72e-06	0.000148474
Spn43Aa	2	UMvsIM	-1.43081	2.48569	7.82e-06	0.000150087
oc	X	UMvsIM	-0.588446	5.8057	7.91e-06	0.000151241
Ide	3	UMvsIM	0.412796	5.94815	7.92e-06	0.000151241
CG13384	2	UMvsIM	0.422817	6.91767	7.98e-06	0.000151914
CG7376	3	UMvsIM	0.41875	6.10416	8.02e-06	0.000151914
CG10621	2	UMvsIM	0.437153	7.08434	8.02e-06	0.000151914
CASK	3	UMvsIM	0.41485	6.31135	8.02e-06	0.000151914
HP1b	X	UMvsIM	-0.413045	6.75621	8.24e-06	0.000155709
dnt	2	UMvsIM	-0.41784	7.06972	8.26e-06	0.000155731
CG14526	3	UMvsIM	1.01723	2.91809	8.29e-06	0.000155971
CG8924	X	UMvsIM	-0.480321	6.26516	8.41e-06	0.000157802
CG6891	X	UMvsIM	-0.426505	6.02652	8.65e-06	0.000161978
alpha-Est1	3	UMvsIM	-1.12291	1.20228	8.81e-06	0.00016445
CG16787	2	UMvsIM	0.867709	3.01729	8.82e-06	0.00016445
Scr	3	UMvsIM	-0.539441	6.26577	8.94e-06	0.000166176
Glut4EF	3	UMvsIM	0.772028	8.09777	9.44e-06	0.000175091
glob1	3	UMvsIM	0.637392	5.98783	9.54e-06	0.000176222
gnu	3	UMvsIM	0.953748	1.61704	9.54e-06	0.000176222
CG8549	3	UMvsIM	0.577949	4.48313	9.57e-06	0.000176489
CG30090	2	UMvsIM	1.56729	0.00102189	1.03e-05	0.000189908
CG43736	X	UMvsIM	-0.954003	4.58406	1.04e-05	0.000190516
TyrR	3	UMvsIM	0.588797	4.20271	1.07e-05	0.000196636
comr	2	UMvsIM	1.79693	0.335418	1.11e-05	0.000201919
l(3)72Ab	3	UMvsIM	0.528451	8.93135	1.11e-05	0.000202259
eag	X	UMvsIM	0.91956	1.76171	1.11e-05	0.000202436
gkt	2	UMvsIM	0.542135	5.38815	1.13e-05	0.000204381
CG9444	3	UMvsIM	0.697371	4.13004	1.14e-05	0.000206367
Lapsyn	2	UMvsIM	0.840316	2.13167	1.14e-05	0.000206382
fd64A	3	UMvsIM	0.891659	2.18427	1.15e-05	0.000207616
JhI-21	2	UMvsIM	0.662897	5.65347	1.15e-05	0.000207616
CG32772	X	UMvsIM	-0.48929	5.31348	1.18e-05	0.000212541
CG31002	3	UMvsIM	0.500291	7.75576	1.19e-05	0.000213042
CG6475	3	UMvsIM	0.549136	5.21555	1.19e-05	0.000213256
CG17187	3	UMvsIM	0.573915	4.31597	1.21e-05	0.000215201
mey	3	UMvsIM	1.13494	0.76899	1.23e-05	0.000218236
CG3921	2	UMvsIM	1.22819	1.04793	1.23e-05	0.000218814
Tpc1	3	UMvsIM	0.446624	5.01949	1.23e-05	0.000218814
Aats-leu	3	UMvsIM	0.424538	5.24218	1.28e-05	0.000226401
CG17327	3	UMvsIM	1.49963	-0.055728	1.28e-05	0.000226728
CG13300	3	UMvsIM	-0.817335	4.7661	1.3e-05	0.000229468
CG17294	2	UMvsIM	1.13751	1.80801	1.31e-05	0.000230055
CG34149	3	UMvsIM	0.649745	3.24813	1.39e-05	0.000243544
CG13082	2	UMvsIM	1.05302	1.63564	1.39e-05	0.000243544
CG6903	X	UMvsIM	-0.518636	5.52274	1.4e-05	0.000244271
CG31248	3	UMvsIM	1.40802	0.328573	1.41e-05	0.000245266
Gal	2	UMvsIM	-1.03354	1.59704	1.41e-05	0.000245994
Mdr50	2	UMvsIM	1.44206	0.229005	1.42e-05	0.000247074
Gr94a	3	UMvsIM	0.747513	2.40015	1.45e-05	0.000250608
Gyc-89Da	3	UMvsIM	1.26497	1.08896	1.48e-05	0.000255115
CRMP	3	UMvsIM	-0.607937	4.34633	1.49e-05	0.000256527
Unc-115a	3	UMvsIM	0.532489	5.16925	1.5e-05	0.0002584
gcm	2	UMvsIM	-0.487488	6.51148	1.51e-05	0.000259423
Sox14	2	UMvsIM	0.449199	6.30013	1.51e-05	0.000259507
CG3332	2	UMvsIM	1.74684	-0.17568	1.62e-05	0.00027674
dsx	3	UMvsIM	-0.876036	2.35853	1.68e-05	0.00028716
[truncated: 817 more rows]
